# Supplementary material for: Live imaging and multimodal profiling reveal transdifferentiation of a cochlear supporting cell subpopulation upon Notch inhibition
Source: Sci Adv. 2026 Jun 17;12(25):eaed3887. doi: 10.1126/sciadv.aed3887 (PMC13274614; doi:10.1126/sciadv.aed3887)
Supplement: Supplementary file 2 — Tables S2 to S6 [file sciadv.aed3887_tables_s2_to_s6.zip]

Archive with 5 entries (5 files):
- aed3887_table_s5.txt
- aed3887_table_s2.xlsx
- aed3887_table_s3.xlsx
- aed3887_table_s4.xlsx
- aed3887_table_s6.xlsx
