# Supplementary material for: Live imaging and multimodal profiling reveal transdifferentiation of a cochlear supporting cell subpopulation upon Notch inhibition
Source: Sci Adv. 2026 Jun 17;12(25):eaed3887. doi: 10.1126/sciadv.aed3887 (PMC13274614; doi:10.1126/sciadv.aed3887)
Supplement: Supplementary file 2 — Tables S2 to S6 [file sciadv.aed3887_tables_s2_to_s6.zip › aed3887_table_s5.txt]

Motif Name	Consensus	P-value	Log P-value	q-value (Benjamini)	% of Target Sequences with Motif
NeuroD1(bHLH)/Islet-NeuroD1-ChIP-Seq(GSE30298)/Homer	GCCATCTGTT	1.00E-62	-1.43E+02	0	57.86%
Atoh7(bHLH)/Retina-Atoh7-CutnRun(GSE156756)/Homer	KRRCAGCTGGTS	1.00E-60	-1.38E+02	0	56.07%
Atoh1(bHLH)/Cerebellum-Atoh1-ChIP-Seq(GSE22111)/Homer	VNRVCAGCTGGY	1.00E-54	-1.25E+02	0	62.86%
Ascl1(bHLH)/NeuralTubes-Ascl1-ChIP-Seq(GSE55840)/Homer	NNVVCAGCTGBN	1.00E-54	-1.24E+02	0	75.00%
BHLHA15(bHLH)/NIH3T3-BHLHB8.HA-ChIP-Seq(GSE119782)/Homer	NAMCAGCTGK	1.00E-52	-1.22E+02	0	66.43%
MyoG(bHLH)/C2C12-MyoG-ChIP-Seq(GSE36024)/Homer	AACAGCTG	1.00E-52	-1.22E+02	0	59.29%
Ptf1a(bHLH)/Panc1-Ptf1a-ChIP-Seq(GSE47459)/Homer	ACAGCTGTTN	1.00E-50	-1.17E+02	0	88.57%
Tcf12(bHLH)/GM12878-Tcf12-ChIP-Seq(GSE32465)/Homer	VCAGCTGYTG	1.00E-50	-1.16E+02	0	52.86%
Ap4(bHLH)/AML-Tfap4-ChIP-Seq(GSE45738)/Homer	NAHCAGCTGD	1.00E-47	-1.10E+02	0	58.93%
Twist2(bHLH)/Myoblast-Twist2.Ty1-ChIP-Seq(GSE127998)/Homer	MCAGCTGBYH	1.00E-46	-1.07E+02	0	72.14%
NeuroG2(bHLH)/Fibroblast-NeuroG2-ChIP-Seq(GSE75910)/Homer	ACCATCTGTT	1.00E-45	-1.05E+02	0	69.29%
TCF4(bHLH)/SHSY5Y-TCF4-ChIP-Seq(GSE96915)/Homer	SMCATCTGKH	1.00E-45	-1.05E+02	0	68.93%
Tcf21(bHLH)/ArterySmoothMuscle-Tcf21-ChIP-Seq(GSE61369)/Homer	NAACAGCTGG	1.00E-45	-1.05E+02	0	52.50%
HEB(bHLH)/mES-Heb-ChIP-Seq(GSE53233)/Homer	VCAGCTGBNN	1.00E-44	-1.02E+02	0	76.79%
E2A(bHLH)/proBcell-E2A-ChIP-Seq(GSE21978)/Homer	DNRCAGCTGY	1.00E-41	-9.61E+01	0	65.00%
SCL(bHLH)/HPC7-Scl-ChIP-Seq(GSE13511)/Homer	AVCAGCTG	1.00E-41	-9.52E+01	0	93.93%
Olig2(bHLH)/Neuron-Olig2-ChIP-Seq(GSE30882)/Homer	RCCATMTGTT	1.00E-40	-9.27E+01	0	72.50%
Ascl2(bHLH)/ESC-Ascl2-ChIP-Seq(GSE97712)/Homer	SSRGCAGCTGCH	1.00E-39	-9.13E+01	0	56.43%
Myf5(bHLH)/GM-Myf5-ChIP-Seq(GSE24852)/Homer	BAACAGCTGT	1.00E-37	-8.67E+01	0	42.14%
POU4F3(POU,Homeobox)/MEF-Pou4f3-ChIP-Seq(GSE150279)/Homer	TRAATAATTTAT	1.00E-35	-8.14E+01	0	20.71%
MyoD(bHLH)/Myotube-MyoD-ChIP-Seq(GSE21614)/Homer	RRCAGCTGYTSY	1.00E-35	-8.11E+01	0	41.07%
Six2(Homeobox)/NephronProgenitor-Six2-ChIP-Seq(GSE39837)/Homer	GWAAYHTGAKMC	1.00E-33	-7.82E+01	0	57.50%
Six1(Homeobox)/Myoblast-Six1-ChIP-Chip(GSE20150)/Homer	GKVTCADRTTWC	1.00E-32	-7.41E+01	0	27.14%
E2A(bHLH),near_PU.1/Bcell-PU.1-ChIP-Seq(GSE21512)/Homer	NVCACCTGBN	1.00E-31	-7.29E+01	0	58.93%
ZNF148(Zf)/MDAMB231-ZNF148-ChIP-Seq(GSE147020)/Homer	CCCCTCCCCCAC	1.00E-30	-6.94E+01	0	29.29%
Pit1+1bp(Homeobox)/GCrat-Pit1-ChIP-Seq(GSE58009)/Homer	ATGCATAATTCA	1.00E-28	-6.52E+01	0	25.00%
Snail1(Zf)/LS174T-SNAIL1.HA-ChIP-Seq(GSE127183)/Homer	TRCACCTGCY	1.00E-27	-6.32E+01	0	43.21%
EBF1(EBF)/Near-E2A-ChIP-Seq(GSE21512)/Homer	GTCCCCWGGGGA	1.00E-24	-5.71E+01	0	40.71%
HIC1(Zf)/Treg-ZBTB29-ChIP-Seq(GSE99889)/Homer	TGCCAGCB	1.00E-23	-5.45E+01	0	69.64%
ZEB1(Zf)/PDAC-ZEB1-ChIP-Seq(GSE64557)/Homer	VCAGGTRDRY	1.00E-23	-5.30E+01	0	60.36%
Zfp281(Zf)/ES-Zfp281-ChIP-Seq(GSE81042)/Homer	CCCCTCCCCCAC	1.00E-21	-4.88E+01	0	12.50%
EBF2(EBF)/BrownAdipose-EBF2-ChIP-Seq(GSE97114)/Homer	NABTCCCWDGGGAVH	1.00E-20	-4.81E+01	0	35.71%
NF1-halfsite(CTF)/LNCaP-NF1-ChIP-Seq(Unpublished)/Homer	YTGCCAAG	1.00E-20	-4.71E+01	0	60.36%
Slug(Zf)/Mesoderm-Snai2-ChIP-Seq(GSE61475)/Homer	SNGCACCTGCHS	1.00E-19	-4.45E+01	0	29.64%
Znf263(Zf)/K562-Znf263-ChIP-Seq(GSE31477)/Homer	CVGTSCTCCC	1.00E-19	-4.43E+01	0	49.29%
NF1(CTF)/LNCAP-NF1-ChIP-Seq(Unpublished)/Homer	CYTGGCABNSTGCCAR	1.00E-18	-4.33E+01	0	22.50%
Tlx?(NR)/NPC-H3K4me1-ChIP-Seq(GSE16256)/Homer	CTGGCAGSCTGCCA	1.00E-17	-4.03E+01	0	20.71%
ZNF416(Zf)/HEK293-ZNF416.GFP-ChIP-Seq(GSE58341)/Homer	WDNCTGGGCA	1.00E-17	-3.94E+01	0	40.36%
ZNF467(Zf)/HEK293-ZNF467.GFP-ChIP-Seq(GSE58341)/Homer	TGGGGAAGGGCM	1.00E-16	-3.91E+01	0	30.36%
ZEB2(Zf)/SNU398-ZEB2-ChIP-Seq(GSE103048)/Homer	GNMCAGGTGTGC	1.00E-15	-3.59E+01	0	39.64%
Tgif1(Homeobox)/mES-Tgif1-ChIP-Seq(GSE55404)/Homer	YTGWCADY	1.00E-15	-3.53E+01	0	73.57%
Maz(Zf)/HepG2-Maz-ChIP-Seq(GSE31477)/Homer	GGGGGGGG	1.00E-15	-3.50E+01	0	43.57%
Unknown-ESC-element(?)/mES-Nanog-ChIP-Seq(GSE11724)/Homer	CACAGCAGGGGG	1.00E-14	-3.26E+01	0	23.93%
PU.1-IRF(ETS:IRF)/Bcell-PU.1-ChIP-Seq(GSE21512)/Homer	MGGAAGTGAAAC	1.00E-13	-3.18E+01	0	31.07%
MYRF(MYRF)/CFPAC1-MYRF-ChIP-Seq(GSE145627)/Homer	AGTGCCTGGCAC	1.00E-13	-3.16E+01	0	23.57%
EBF(EBF)/proBcell-EBF-ChIP-Seq(GSE21978)/Homer	DGTCCCYRGGGA	1.00E-13	-3.15E+01	0	13.57%
Tgif2(Homeobox)/mES-Tgif2-ChIP-Seq(GSE55404)/Homer	TGTCANYT	1.00E-13	-3.14E+01	0	76.07%
ZBTB18(Zf)/HEK293-ZBTB18.GFP-ChIP-Seq(GSE58341)/Homer	AACATCTGGA	1.00E-13	-3.03E+01	0	18.57%
Tbx5(T-box)/HL1-Tbx5.biotin-ChIP-Seq(GSE21529)/Homer	AGGTGTCA	1.00E-12	-2.88E+01	0	79.29%
RBPJ:Ebox(?,bHLH)/Panc1-Rbpj1-ChIP-Seq(GSE47459)/Homer	GGGRAARRGRMCAGMTG	1.00E-12	-2.82E+01	0	14.29%
Sox9(HMG)/Limb-SOX9-ChIP-Seq(GSE73225)/Homer	AGGVNCCTTTGT	1.00E-12	-2.81E+01	0	28.21%
Six4(Homeobox)/MCF7-SIX4-ChIP-Seq(Encode)/Homer	TGWAAYCTGABACCB	1.00E-11	-2.65E+01	0	7.86%
ZFX(Zf)/mES-Zfx-ChIP-Seq(GSE11431)/Homer	AGGCCTRG	1.00E-11	-2.57E+01	0	41.43%
KLF14(Zf)/HEK293-KLF14.GFP-ChIP-Seq(GSE58341)/Homer	RGKGGGCGKGGC	1.00E-10	-2.46E+01	0	49.64%
KLF10(Zf)/HEK293-KLF10.GFP-ChIP-Seq(GSE58341)/Homer	GGGGGTGTGTCC	1.00E-10	-2.43E+01	0	19.64%
PPARE(NR),DR1/3T3L1-Pparg-ChIP-Seq(GSE13511)/Homer	TGACCTTTGCCCCA	1.00E-10	-2.43E+01	0	26.79%
PRDM9(Zf)/Testis-DMC1-ChIP-Seq(GSE35498)/Homer	ADGGYAGYAGCATCT	1.00E-10	-2.41E+01	0	13.21%
Mesp1(bHLH)/ESC-Mesp1-ChIP-Seq(GSE165102)/Homer	RCCATTTGBY	1.00E-10	-2.38E+01	0	22.14%
GLIS3(Zf)/Thyroid-Glis3.GFP-ChIP-Seq(GSE103297)/Homer	CTCCCTGGGAGGCCN	1.00E-10	-2.37E+01	0	43.57%
ERG(ETS)/VCaP-ERG-ChIP-Seq(GSE14097)/Homer	ACAGGAAGTG	1.00E-10	-2.36E+01	0	37.86%
OCT:OCT-short(POU,Homeobox)/NPC-OCT6-ChIP-Seq(GSE43916)/Homer	ATGCATWATGCATRW	1.00E-10	-2.32E+01	0	26.07%
Klf9(Zf)/GBM-Klf9-ChIP-Seq(GSE62211)/Homer	GCCACRCCCACY	1.00E-09	-2.25E+01	0	14.64%
Sp5(Zf)/mES-Sp5.Flag-ChIP-Seq(GSE72989)/Homer	RGKGGGCGGAGC	1.00E-09	-2.25E+01	0	30.00%
Meis1(Homeobox)/MastCells-Meis1-ChIP-Seq(GSE48085)/Homer	VGCTGWCAVB	1.00E-09	-2.24E+01	0	52.14%
PPARa(NR),DR1/Liver-Ppara-ChIP-Seq(GSE47954)/Homer	VNAGGKCAAAGGTCA	1.00E-09	-2.23E+01	0	26.43%
KLF1(Zf)/HUDEP2-KLF1-CutnRun(GSE136251)/Homer	VDGGGYGGGGCY	1.00E-09	-2.17E+01	0	29.29%
PR(NR)/T47D-PR-ChIP-Seq(GSE31130)/Homer	VAGRACAKNCTGTBC	1.00E-09	-2.11E+01	0	50.00%
RXR(NR),DR1/3T3L1-RXR-ChIP-Seq(GSE13511)/Homer	TAGGGCAAAGGTCA	1.00E-08	-2.06E+01	0	28.21%
NFATC2(RHD)/Islets-NFATC2-ChIP-Seq(GSE158496)/Homer	WTTTTCCATTGS	1.00E-08	-2.04E+01	0	41.07%
Zic2(Zf)/ESC-Zic2-ChIP-Seq(SRP197560)/Homer	CHCAGCRGGRGG	1.00E-08	-1.95E+01	0	18.21%
ZNF711(Zf)/SHSY5Y-ZNF711-ChIP-Seq(GSE20673)/Homer	AGGCCTAG	1.00E-08	-1.95E+01	0	54.29%
Erra(NR)/HepG2-Erra-ChIP-Seq(GSE31477)/Homer	CAAAGGTCAG	1.00E-08	-1.94E+01	0	48.21%
Rfx6(HTH)/Min6b1-Rfx6.HA-ChIP-Seq(GSE62844)/Homer	TGTTKCCTAGCAACM	1.00E-08	-1.94E+01	0	37.86%
BORIS(Zf)/K562-CTCFL-ChIP-Seq(GSE32465)/Homer	CNNBRGCGCCCCCTGSTGGC	1.00E-08	-1.91E+01	0	10.71%
KLF5(Zf)/LoVo-KLF5-ChIP-Seq(GSE49402)/Homer	DGGGYGKGGC	1.00E-08	-1.91E+01	0	39.64%
AR-halfsite(NR)/LNCaP-AR-ChIP-Seq(GSE27824)/Homer	CCAGGAACAG	1.00E-08	-1.90E+01	0	73.93%
CTCF(Zf)/CD4+-CTCF-ChIP-Seq(Barski_et_al.)/Homer	AYAGTGCCMYCTRGTGGCCA	1.00E-08	-1.86E+01	0	7.50%
Zic3(Zf)/mES-Zic3-ChIP-Seq(GSE37889)/Homer	GGCCYCCTGCTGDGH	1.00E-07	-1.80E+01	0	22.50%
SF1(NR)/H295R-Nr5a1-ChIP-Seq(GSE44220)/Homer	CAAGGHCANV	1.00E-07	-1.79E+01	0	12.86%
ZNF322(Zf)/HEK293-ZNF322.GFP-ChIP-Seq(GSE58341)/Homer	GAGCCTGGTACTGWGCCTGR	1.00E-07	-1.75E+01	0	10.71%
MRE(NR)/Neuro2A-NR3C2-ChIPnexus(GSE115417)/Homer	GGAACAGAVTGTCCT	1.00E-07	-1.73E+01	0	36.07%
Klf15(Zf)/Liver-Klf15-ChIP-Seq(GSE166083)/Homer	RGGGGGCGGGGC	1.00E-07	-1.72E+01	0	33.93%
Etv2(ETS)/ES-ER71-ChIP-Seq(GSE59402)/Homer	NNAYTTCCTGHN	1.00E-07	-1.71E+01	0	25.00%
MafA(bZIP)/Islet-MafA-ChIP-Seq(GSE30298)/Homer	TGCTGACTCA	1.00E-07	-1.70E+01	0	26.79%
Twist(bHLH)/HMLE-TWIST1-ChIP-Seq(Chang_et_al)/Homer	VCAKCTGGNNNCCAGMTGBN	1.00E-07	-1.69E+01	0	6.07%
Rbpj1(?)/Panc1-Rbpj1-ChIP-Seq(GSE47459)/Homer	HTTTCCCASG	1.00E-07	-1.67E+01	0	35.36%
RUNX1(Runt)/Jurkat-RUNX1-ChIP-Seq(GSE29180)/Homer	AAACCACARM	1.00E-07	-1.66E+01	0	27.14%
ZNF91(Zf)/HEK-ZNF91.HA-ChIP-Seq(GSE162571)/Homer	RGCMGCCTYC	1.00E-07	-1.64E+01	0	27.14%
Sox10(HMG)/SciaticNerve-Sox3-ChIP-Seq(GSE35132)/Homer	CCWTTGTYYB	1.00E-07	-1.63E+01	0	40.00%
Hand2(bHLH)/Mesoderm-Hand2-ChIP-Seq(GSE61475)/Homer	TGACANARRCCAGRC	1.00E-07	-1.62E+01	0	19.29%
Fox:Ebox(Forkhead,bHLH)/Panc1-Foxa2-ChIP-Seq(GSE47459)/Homer	NNNVCTGWGYAAACASN	1.00E-07	-1.62E+01	0	22.50%
Hnf1(Homeobox)/Liver-Foxa2-Chip-Seq(GSE25694)/Homer	GGTTAAWCATTAA	1.00E-06	-1.61E+01	0	7.86%
Sp2(Zf)/HEK293-Sp2.eGFP-ChIP-Seq(Encode)/Homer	YGGCCCCGCCCC	1.00E-06	-1.61E+01	0	43.57%
KLF3(Zf)/MEF-Klf3-ChIP-Seq(GSE44748)/Homer	NRGCCCCRCCCHBNN	1.00E-06	-1.55E+01	0	16.79%
Sox21(HMG)/ESC-SOX21-ChIP-Seq(GSE110505)/Homer	BCCWTTGTBYKV	1.00E-06	-1.49E+01	0	42.86%
p63(p53)/Keratinocyte-p63-ChIP-Seq(GSE17611)/Homer	NNDRCATGYCYNRRCATGYH	1.00E-06	-1.49E+01	0	13.21%
Zac1(Zf)/Neuro2A-Plagl1-ChIP-Seq(GSE75942)/Homer	HAWGRGGCCM	1.00E-06	-1.49E+01	0	63.21%
Pit1(Homeobox)/GCrat-Pit1-ChIP-Seq(GSE58009)/Homer	ATGMATATDC	1.00E-06	-1.48E+01	0	28.93%
THRb(NR)/HepG2-THRb.Flag-ChIP-Seq(Encode)/Homer	GGTCACCTGAGGTCA	1.00E-06	-1.45E+01	0	17.50%
Fos(bZIP)/TSC-Fos-ChIP-Seq(GSE110950)/Homer	NDATGASTCAYN	1.00E-06	-1.40E+01	0	17.50%
Sox3(HMG)/NPC-Sox3-ChIP-Seq(GSE33059)/Homer	CCWTTGTY	1.00E-06	-1.39E+01	0	41.79%
HNF1b(Homeobox)/PDAC-HNF1B-ChIP-Seq(GSE64557)/Homer	GTTAATNATTAA	1.00E-05	-1.37E+01	0	8.57%
ZBTB9(Zf)/HEK293T-ZBTB9-ChIP-Seq(GSE251687)/Homer	RGCCACGDRR	1.00E-05	-1.35E+01	0	47.50%
Rfx2(HTH)/LoVo-RFX2-ChIP-Seq(GSE49402)/Homer	GTTGCCATGGCAACM	1.00E-05	-1.35E+01	0	4.64%
AP-2gamma(AP2)/MCF7-TFAP2C-ChIP-Seq(GSE21234)/Homer	SCCTSAGGSCAW	1.00E-05	-1.33E+01	0	30.00%
MafB(bZIP)/BMM-Mafb-ChIP-Seq(GSE75722)/Homer	WNTGCTGASTCAGCANWTTY	1.00E-05	-1.32E+01	0	13.21%
Smad3(MAD)/NPC-Smad3-ChIP-Seq(GSE36673)/Homer	TWGTCTGV	1.00E-05	-1.31E+01	0	64.64%
Bcl6(Zf)/Liver-Bcl6-ChIP-Seq(GSE31578)/Homer	NNNCTTTCCAGGAAA	1.00E-05	-1.31E+01	0	28.93%
Fra1(bZIP)/BT549-Fra1-ChIP-Seq(GSE46166)/Homer	NNATGASTCATH	1.00E-05	-1.31E+01	0	16.79%
FOXA1(Forkhead)/LNCAP-FOXA1-ChIP-Seq(GSE27824)/Homer	WAAGTAAACA	1.00E-05	-1.30E+01	0	22.14%
OCT:OCT(POU,Homeobox,IR1)/NPC-Brn2-ChIP-Seq(GSE35496)/Homer	ATGAATWATTCATGA	1.00E-05	-1.29E+01	0	3.93%
ETS:E-box(ETS,bHLH)/HPC7-Scl-ChIP-Seq(GSE22178)/Homer	AGGAARCAGCTG	1.00E-05	-1.25E+01	0	4.64%
NPAS2(bHLH)/Liver-NPAS2-ChIP-Seq(GSE39860)/Homer	KCCACGTGAC	1.00E-05	-1.24E+01	0	33.21%
SOX1(HMG)/NPC-SOX1-ChIP-Seq(GSE138215)/Homer	CCATTGTTCB	1.00E-05	-1.24E+01	0	46.43%
PRDM1(Zf)/Hela-PRDM1-ChIP-Seq(GSE31477)/Homer	ACTTTCACTTTC	1.00E-05	-1.23E+01	0	13.21%
Nr5a2(NR)/mES-Nr5a2-ChIP-Seq(GSE19019)/Homer	BTCAAGGTCA	1.00E-05	-1.21E+01	0	16.07%
WT1(Zf)/Kidney-WT1-ChIP-Seq(GSE90016)/Homer	MCTCCCMCRCAB	1.00E-05	-1.20E+01	0	19.29%
Klf4(Zf)/mES-Klf4-ChIP-Seq(GSE11431)/Homer	GCCACACCCA	1.00E-05	-1.18E+01	0	12.14%
ETS1(ETS)/Jurkat-ETS1-ChIP-Seq(GSE17954)/Homer	ACAGGAAGTG	1.00E-05	-1.16E+01	0	27.14%
Nr5a2(NR)/Pancreas-LRH1-ChIP-Seq(GSE34295)/Homer	BTCAAGGTCA	1.00E-05	-1.16E+01	0	19.64%
AP-1(bZIP)/ThioMac-PU.1-ChIP-Seq(GSE21512)/Homer	VTGACTCATC	1.00E-04	-1.15E+01	0	20.71%
THRa(NR)/C17.2-THRa-ChIP-Seq(GSE38347)/Homer	GGTCANYTGAGGWCA	1.00E-04	-1.15E+01	0	12.14%
Zic(Zf)/Cerebellum-ZIC1.2-ChIP-Seq(GSE60731)/Homer	CCTGCTGAGH	1.00E-04	-1.14E+01	0	25.71%
EHF(ETS)/LoVo-EHF-ChIP-Seq(GSE49402)/Homer	AVCAGGAAGT	1.00E-04	-1.13E+01	0	28.93%
Fra2(bZIP)/Striatum-Fra2-ChIP-Seq(GSE43429)/Homer	GGATGACTCATC	1.00E-04	-1.13E+01	0	14.29%
AP-2alpha(AP2)/Hela-AP2alpha-ChIP-Seq(GSE31477)/Homer	ATGCCCTGAGGC	1.00E-04	-1.12E+01	0	23.57%
BMAL1(bHLH)/Liver-Bmal1-ChIP-Seq(GSE39860)/Homer	GNCACGTG	1.00E-04	-1.12E+01	0.0001	44.29%
EKLF(Zf)/Erythrocyte-Klf1-ChIP-Seq(GSE20478)/Homer	NWGGGTGTGGCY	1.00E-04	-1.12E+01	0.0001	7.50%
ZNF143|STAF(Zf)/CUTLL-ZNF143-ChIP-Seq(GSE29600)/Homer	ATTTCCCAGVAKSCY	1.00E-04	-1.12E+01	0.0001	9.64%
ERE(NR),IR3/MCF7-ERa-ChIP-Seq(Unpublished)/Homer	VAGGTCACNSTGACC	1.00E-04	-1.10E+01	0.0001	10.00%
PRDM15(Zf)/ESC-Prdm15-ChIP-Seq(GSE73694)/Homer	YCCDNTCCAGGTTTT	1.00E-04	-1.07E+01	0.0001	26.43%
KLF6(Zf)/PDAC-KLF6-ChIP-Seq(GSE64557)/Homer	MKGGGYGTGGCC	1.00E-04	-1.05E+01	0.0001	32.14%
Reverb(NR),DR2/RAW-Reverba.biotin-ChIP-Seq(GSE45914)/Homer	GTRGGTCASTGGGTCA	1.00E-04	-1.04E+01	0.0001	4.29%
THRb(NR)/Liver-NR1A2-ChIP-Seq(GSE52613)/Homer	TRAGGTCA	1.00E-04	-1.04E+01	0.0001	71.79%
Atf3(bZIP)/GBM-ATF3-ChIP-Seq(GSE33912)/Homer	DATGASTCATHN	1.00E-04	-1.03E+01	0.0001	17.14%
c-Jun-CRE(bZIP)/K562-cJun-ChIP-Seq(GSE31477)/Homer	ATGACGTCATCY	1.00E-04	-1.02E+01	0.0001	7.14%
PU.1(ETS)/ThioMac-PU.1-ChIP-Seq(GSE21512)/Homer	AGAGGAAGTG	1.00E-04	-1.02E+01	0.0001	12.86%
FoxD3(forkhead)/ZebrafishEmbryo-Foxd3.biotin-ChIP-seq(GSE106676)/Homer	TGTTTAYTTAGC	1.00E-04	-9.84E+00	0.0002	15.71%
RFX(HTH)/K562-RFX3-ChIP-Seq(SRA012198)/Homer	CGGTTGCCATGGCAAC	1.00E-04	-9.68E+00	0.0002	4.29%
ZSCAN22(Zf)/HEK293-ZSCAN22.GFP-ChIP-Seq(GSE58341)/Homer	SMCAGTCWGAKGGAGGAGGC	1.00E-04	-9.50E+00	0.0003	3.57%
ERb(NR),IR3/Ovary-ERb-ChIP-Seq(GSE203391)/Homer	RGGTCAGGGTGACCT	1.00E-04	-9.49E+00	0.0003	8.93%
PU.1:IRF8(ETS:IRF)/pDC-Irf8-ChIP-Seq(GSE66899)/Homer	GGAAGTGAAAST	1.00E-04	-9.47E+00	0.0003	5.00%
Foxo1(Forkhead)/RAW-Foxo1-ChIP-Seq(Fan_et_al.)/Homer	CTGTTTAC	1.00E-04	-9.38E+00	0.0003	38.57%
FOXM1(Forkhead)/MCF7-FOXM1-ChIP-Seq(GSE72977)/Homer	TRTTTACTTW	1.00E-04	-9.36E+00	0.0003	21.07%
Atf2(bZIP)/3T3L1-Atf2-ChIP-Seq(GSE56872)/Homer	NRRTGACGTCAT	1.00E-03	-9.18E+00	0.0003	8.93%
Nkx2.5(Homeobox)/HL1-Nkx2.5.biotin-ChIP-Seq(GSE21529)/Homer	RRSCACTYAA	1.00E-03	-9.07E+00	0.0004	53.21%
NFAT(RHD)/Jurkat-NFATC1-ChIP-Seq(Jolma_et_al.)/Homer	ATTTTCCATT	1.00E-03	-8.99E+00	0.0004	17.86%
ZNF189(Zf)/HEK293-ZNF189.GFP-ChIP-Seq(GSE58341)/Homer	TGGAACAGMA	1.00E-03	-8.97E+00	0.0004	19.29%
JunB(bZIP)/DendriticCells-Junb-ChIP-Seq(GSE36099)/Homer	RATGASTCAT	1.00E-03	-8.87E+00	0.0004	16.43%
Bapx1(Homeobox)/VertebralCol-Bapx1-ChIP-Seq(GSE36672)/Homer	TTRAGTGSYK	1.00E-03	-8.82E+00	0.0005	50.36%
EWS:ERG-fusion(ETS)/CADO_ES1-EWS:ERG-ChIP-Seq(SRA014231)/Homer	ATTTCCTGTN	1.00E-03	-8.79E+00	0.0005	14.64%
Rfx5(HTH)/GM12878-Rfx5-ChIP-Seq(GSE31477)/Homer	SCCTAGCAACAG	1.00E-03	-8.78E+00	0.0005	13.21%
FOXA1(Forkhead)/MCF7-FOXA1-ChIP-Seq(GSE26831)/Homer	WAAGTAAACA	1.00E-03	-8.53E+00	0.0006	16.79%
Fosl2(bZIP)/3T3L1-Fosl2-ChIP-Seq(GSE56872)/Homer	NATGASTCABNN	1.00E-03	-8.49E+00	0.0006	10.71%
FXR(NR),ER2/Liver-FXR-ChIP-Seq(GSE133700)/Homer	NTGACCYMKRGGTCA	1.00E-03	-8.41E+00	0.0007	15.00%
NFkB-p65(RHD)/GM12787-p65-ChIP-Seq(GSE19485)/Homer	WGGGGATTTCCC	1.00E-03	-8.37E+00	0.0007	12.14%
JunD(bZIP)/K562-JunD-ChIP-Seq/Homer	ATGACGTCATCN	1.00E-03	-8.35E+00	0.0007	2.50%
Gli3(Zf)/E11.5-Gli3-ChIP-Chip(GSE151646)/Homer	RGACCACCCASR	1.00E-03	-8.15E+00	0.0009	13.21%
HRE(HSF)/HepG2-HSF1-ChIP-Seq(GSE31477)/Homer	BSTTCTRGAABVTTCYAGAA	1.00E-03	-8.04E+00	0.001	5.36%
NFAT:AP1(RHD,bZIP)/Jurkat-NFATC1-ChIP-Seq(Jolma_et_al.)/Homer	SARTGGAAAAWRTGAGTCAB	1.00E-03	-8.04E+00	0.001	5.36%
Tbox:Smad(T-box,MAD)/ESCd5-Smad2_3-ChIP-Seq(GSE29422)/Homer	AGGTGHCAGACA	1.00E-03	-8.02E+00	0.001	6.43%
Srebp2(bHLH)/HepG2-Srebp2-ChIP-Seq(GSE31477)/Homer	CGGTCACSCCAC	1.00E-03	-7.88E+00	0.0011	6.07%
Sox17(HMG)/Endoderm-Sox17-ChIP-Seq(GSE61475)/Homer	CCATTGTTYB	1.00E-03	-7.65E+00	0.0014	20.00%
Srebp1a(bHLH)/HepG2-Srebp1a-ChIP-Seq(GSE31477)/Homer	RTCACSCCAY	1.00E-03	-7.63E+00	0.0014	8.21%
SPDEF(ETS)/VCaP-SPDEF-ChIP-Seq(SRA014231)/Homer	ASWTCCTGBT	1.00E-03	-7.47E+00	0.0016	26.43%
Sox4(HMG)/proB-Sox4-ChIP-Seq(GSE50066)/Homer	YCTTTGTTCC	1.00E-03	-7.39E+00	0.0018	19.29%
PRDM10(Zf)/HEK293-PRDM10.eGFP-ChIP-Seq(Encode)/Homer	TGGTACATTCCA	1.00E-03	-7.35E+00	0.0018	16.79%
Ets1-distal(ETS)/CD4+-PolII-ChIP-Seq(Barski_et_al.)/Homer	MACAGGAAGT	1.00E-03	-7.29E+00	0.0019	8.57%
Bcl11a(Zf)/HSPC-BCL11A-ChIP-Seq(GSE104676)/Homer	TYTGACCASWRG	1.00E-03	-7.24E+00	0.002	19.29%
Sox15(HMG)/CPA-Sox15-ChIP-Seq(GSE62909)/Homer	RAACAATGGN	1.00E-03	-7.24E+00	0.002	24.64%
CREB5(bZIP)/LNCaP-CREB5.V5-ChIP-Seq(GSE137775)/Homer	VVATGACGTCAT	1.00E-03	-7.24E+00	0.002	8.93%
HRE(HSF)/Striatum-HSF1-ChIP-Seq(GSE38000)/Homer	TTCTAGAABNTTCTA	1.00E-03	-7.23E+00	0.002	5.36%
bZIP:IRF(bZIP,IRF)/Th17-BatF-ChIP-Seq(GSE39756)/Homer	NAGTTTCABTHTGACTNW	1.00E-03	-7.19E+00	0.0021	6.79%
ZNF341(Zf)/EBV-ZNF341-ChIP-Seq(GSE113194)/Homer	GGAACAGCCG	1.00E-03	-7.15E+00	0.0021	16.43%
Pax8(Paired,Homeobox)/Thyroid-Pax8-ChIP-Seq(GSE26938)/Homer	GTCATGCHTGRCTGS	1.00E-03	-7.13E+00	0.0022	10.36%
ZNF165(Zf)/WHIM12-ZNF165-ChIP-Seq(GSE65937)/Homer	AAGGKGRCGCAGGCA	1.00E-03	-7.10E+00	0.0022	5.00%
PBX1(Homeobox)/MCF7-PBX1-ChIP-Seq(GSE28007)/Homer	GSCTGTCACTCA	1.00E-02	-6.85E+00	0.0028	3.21%
Sox2(HMG)/mES-Sox2-ChIP-Seq(GSE11431)/Homer	BCCATTGTTC	1.00E-02	-6.84E+00	0.0028	22.50%
IRF3(IRF)/BMDM-Irf3-ChIP-Seq(GSE67343)/Homer	AGTTTCAKTTTC	1.00E-02	-6.84E+00	0.0028	6.07%
LEF1(HMG)/H1-LEF1-ChIP-Seq(GSE64758)/Homer	CCTTTGATST	1.00E-02	-6.82E+00	0.0029	15.00%
Hoxc6(Homeobox)/EB-Hoxc6.iFlag-ChIP-Seq(GSE142377)/Homer	CMATYAATCW	1.00E-02	-6.75E+00	0.003	54.64%
Gli2(Zf)/GM2-Gli2-ChIP-Chip(GSE112702)/Homer	YSTGGGTGGTCT	1.00E-02	-6.74E+00	0.0031	9.29%
BATF(bZIP)/Th17-BATF-ChIP-Seq(GSE39756)/Homer	DATGASTCAT	1.00E-02	-6.73E+00	0.0031	16.79%
ZNF692(Zf)/HEK293-ZNF692.GFP-ChIP-Seq(GSE58341)/Homer	GTGGGCCCCA	1.00E-02	-6.72E+00	0.0031	5.00%
Tbx20(T-box)/Heart-Tbx20-ChIP-Seq(GSE29636)/Homer	GGTGYTGACAGS	1.00E-02	-6.71E+00	0.0031	7.50%
ETV1(ETS)/GIST48-ETV1-ChIP-Seq(GSE22441)/Homer	AACCGGAAGT	1.00E-02	-6.68E+00	0.0032	33.21%
Nkx2.2(Homeobox)/NPC-Nkx2.2-ChIP-Seq(GSE61673)/Homer	BTBRAGTGSN	1.00E-02	-6.60E+00	0.0034	45.71%
Mef2c(MADS)/GM12878-Mef2c-ChIP-Seq(GSE32465)/Homer	DCYAAAAATAGM	1.00E-02	-6.60E+00	0.0034	6.79%
Pbx3(Homeobox)/GM12878-PBX3-ChIP-Seq(GSE32465)/Homer	SCTGTCAMTCAN	1.00E-02	-6.60E+00	0.0034	8.21%
Lhx1(Homeobox)/EmbryoCarcinoma-Lhx1-ChIP-Seq(GSE70957)/Homer	NNYTAATTAR	1.00E-02	-6.59E+00	0.0034	27.86%
FOXA1:AR(Forkhead,NR)/LNCAP-AR-ChIP-Seq(GSE27824)/Homer	AGTAAACAAAAAAGAACAND	1.00E-02	-6.59E+00	0.0034	1.43%
Jun-AP1(bZIP)/K562-cJun-ChIP-Seq(GSE31477)/Homer	GATGASTCATCN	1.00E-02	-6.51E+00	0.0036	7.14%
GFY(?)/Promoter/Homer	ACTACAATTCCC	1.00E-02	-6.49E+00	0.0037	2.50%
IRF8(IRF)/BMDM-IRF8-ChIP-Seq(GSE77884)/Homer	GRAASTGAAAST	1.00E-02	-6.41E+00	0.004	6.43%
Foxa2(Forkhead)/Liver-Foxa2-ChIP-Seq(GSE25694)/Homer	CYTGTTTACWYW	1.00E-02	-6.25E+00	0.0047	16.43%
Stat3+il21(Stat)/CD4-Stat3-ChIP-Seq(GSE19198)/Homer	SVYTTCCNGGAARB	1.00E-02	-6.20E+00	0.0049	16.07%
Mef2a(MADS)/HL1-Mef2a.biotin-ChIP-Seq(GSE21529)/Homer	CYAAAAATAG	1.00E-02	-6.13E+00	0.0052	8.21%
ELF3(ETS)/PDAC-ELF3-ChIP-Seq(GSE64557)/Homer	ANCAGGAAGT	1.00E-02	-5.92E+00	0.0064	16.07%
Emx2(Homeobox)/Cortex-Emx2-ChIP-Seq(GSE183130)/Homer	NVCTAATTAG	1.00E-02	-5.90E+00	0.0065	33.21%
Atf7(bZIP)/3T3L1-Atf7-ChIP-Seq(GSE56872)/Homer	NGRTGACGTCAY	1.00E-02	-5.88E+00	0.0066	12.14%
RUNX-AML(Runt)/CD4+-PolII-ChIP-Seq(Barski_et_al.)/Homer	GCTGTGGTTW	1.00E-02	-5.85E+00	0.0067	18.21%
Zscan4c(Zf)/ESC-Zscan4c-ChIP-seq(GSE140619)/Homer	ATRTGTGCAC	1.00E-02	-5.74E+00	0.0075	10.36%
Tcf3(HMG)/mES-Tcf3-ChIP-Seq(GSE11724)/Homer	ASWTCAAAGG	1.00E-02	-5.56E+00	0.009	6.79%
Sox7(HMG)/ESC-Sox7-ChIP-Seq(GSE133899)/Homer	VVRRAACAATGG	1.00E-02	-5.45E+00	0.01	11.07%
