# Supplementary material for: Live imaging and multimodal profiling reveal transdifferentiation of a cochlear supporting cell subpopulation upon Notch inhibition
Source: Sci Adv. 2026 Jun 17;12(25):eaed3887. doi: 10.1126/sciadv.aed3887 (PMC13274614; doi:10.1126/sciadv.aed3887)
Supplement: Supplementary file 2 — Tables S2 to S6 [file sciadv.aed3887_tables_s2_to_s6.zip › aed3887_table_s3.xlsx]

## Sheet: up genes GO enrichment
Table S3. Gene Ontology enrichment (Biological Process) and annotation for up-regulated and down-regulated genes in tDCs compound E vs. DC-DMSO
GroupID	Category	Term	Description	LogP	Log(q-value)	Genes	Symbols	InTerm_InList
1_Summary	GO Biological Processes	GO:0048839	inner ear development	-11.8677	-7.69405	11921,11994,12064,12156,13388,14160,14179,14182,14365,16450,17132,17920,17921,18504,18998,21385,22283,58235,216021,11746,12396,12558,12575,53626,72333,77446,99100,170644,319710,12955,19672,69743,330166,24046,68955,69698,18973,20541,93686,100072	Atoh1,Pcdh15,Bdnf,Bmp2,Dll1,Lgr5,Fgf8,Fgfr1,Fzd3,Jag2,Maf,Myo6,Myo7a,Pax2,Pou4f3,Tbx2,Ush2a,Nectin1,Stox1,Anxa4,Cbfa2t2,Cdh2,Cdkn1a,Insm1,Palld,Heg1,Cep152,Ubn1,Frmd6,Cryab,Rcn1,Casz1,Miat,Scn11a,Srrm4,Slc52a3,Pole,Slc8a1,Rbfox2,Camta1	40/-
1_Member	GO Biological Processes	GO:0048839	inner ear development	-11.8677	-7.69405	11921,11994,12064,12156,13388,14160,14179,14182,14365,16450,17132,17920,17921,18504,18998,21385,22283,58235,216021	Atoh1,Pcdh15,Bdnf,Bmp2,Dll1,Lgr5,Fgf8,Fgfr1,Fzd3,Jag2,Maf,Myo6,Myo7a,Pax2,Pou4f3,Tbx2,Ush2a,Nectin1,Stox1	19/209
1_Member	GO Biological Processes	GO:0043583	ear development	-10.8662	-6.99358	11921,11994,12064,12156,13388,14160,14179,14182,14365,16450,17132,17920,17921,18504,18998,21385,22283,58235,216021	Atoh1,Pcdh15,Bdnf,Bmp2,Dll1,Lgr5,Fgf8,Fgfr1,Fzd3,Jag2,Maf,Myo6,Myo7a,Pax2,Pou4f3,Tbx2,Ush2a,Nectin1,Stox1	19/238
1_Member	GO Biological Processes	GO:0042472	inner ear morphogenesis	-8.65311	-4.95655	11921,11994,13388,14179,14182,14365,17920,17921,18504,18998,21385,58235	Atoh1,Pcdh15,Dll1,Fgf8,Fgfr1,Fzd3,Myo6,Myo7a,Pax2,Pou4f3,Tbx2,Nectin1	12/108
1_Member	GO Biological Processes	GO:0030855	epithelial cell differentiation	-8.26964	-4.69802	11746,11921,11994,12156,12396,12558,12575,13388,14179,14182,16450,17132,17920,17921,18504,18998,22283,53626,72333,77446,99100,170644,319710	Anxa4,Atoh1,Pcdh15,Bmp2,Cbfa2t2,Cdh2,Cdkn1a,Dll1,Fgf8,Fgfr1,Jag2,Maf,Myo6,Myo7a,Pax2,Pou4f3,Ush2a,Insm1,Palld,Heg1,Cep152,Ubn1,Frmd6	23/500
1_Member	GO Biological Processes	GO:0042491	inner ear auditory receptor cell differentiation	-7.9808	-4.50609	11921,11994,13388,14182,16450,17920,17921,18998,22283	Atoh1,Pcdh15,Dll1,Fgfr1,Jag2,Myo6,Myo7a,Pou4f3,Ush2a	9/57
1_Member	GO Biological Processes	GO:0042471	ear morphogenesis	-7.8048	-4.40927	11921,11994,13388,14179,14182,14365,17920,17921,18504,18998,21385,58235	Atoh1,Pcdh15,Dll1,Fgf8,Fgfr1,Fzd3,Myo6,Myo7a,Pax2,Pou4f3,Tbx2,Nectin1	12/128
1_Member	GO Biological Processes	GO:0007423	sensory organ development	-7.55533	-4.25265	11921,11994,12064,12156,12955,13388,14160,14179,14182,14365,16450,17132,17920,17921,18504,18998,19672,21385,22283,58235,69743,216021,330166	Atoh1,Pcdh15,Bdnf,Bmp2,Cryab,Dll1,Lgr5,Fgf8,Fgfr1,Fzd3,Jag2,Maf,Myo6,Myo7a,Pax2,Pou4f3,Rcn1,Tbx2,Ush2a,Nectin1,Casz1,Stox1,Miat	23/546
1_Member	GO Biological Processes	GO:0035315	hair cell differentiation	-7.52324	-4.25265	11921,11994,13388,14182,16450,17920,17921,18998,22283	Atoh1,Pcdh15,Dll1,Fgfr1,Jag2,Myo6,Myo7a,Pou4f3,Ush2a	9/64
1_Member	GO Biological Processes	GO:0009913	epidermal cell differentiation	-7.26351	-4.07394	11921,11994,12575,13388,14182,16450,17920,17921,18998,22283,72333,170644	Atoh1,Pcdh15,Cdkn1a,Dll1,Fgfr1,Jag2,Myo6,Myo7a,Pou4f3,Ush2a,Palld,Ubn1	12/143
1_Member	GO Biological Processes	GO:0042490	mechanoreceptor differentiation	-7.24762	-4.07394	11921,11994,12064,13388,14182,16450,17920,17921,18998,22283	Atoh1,Pcdh15,Bdnf,Dll1,Fgfr1,Jag2,Myo6,Myo7a,Pou4f3,Ush2a	10/91
1_Member	GO Biological Processes	GO:0060113	inner ear receptor cell differentiation	-6.43359	-3.3013	11921,11994,13388,14182,16450,17920,17921,18998,22283	Atoh1,Pcdh15,Dll1,Fgfr1,Jag2,Myo6,Myo7a,Pou4f3,Ush2a	9/85
1_Member	GO Biological Processes	GO:0008544	epidermis development	-6.10871	-3.01421	11921,11994,12575,13388,14160,14182,14365,16450,17920,17921,18998,22283,72333,170644	Atoh1,Pcdh15,Cdkn1a,Dll1,Lgr5,Fgfr1,Fzd3,Jag2,Myo6,Myo7a,Pou4f3,Ush2a,Palld,Ubn1	14/254
1_Member	GO Biological Processes	GO:0090596	sensory organ morphogenesis	-5.88911	-2.82937	11921,11994,13388,14179,14182,14365,17920,17921,18504,18998,21385,58235,69743,330166	Atoh1,Pcdh15,Dll1,Fgf8,Fgfr1,Fzd3,Myo6,Myo7a,Pax2,Pou4f3,Tbx2,Nectin1,Casz1,Miat	14/265
1_Member	GO Biological Processes	GO:0048562	embryonic organ morphogenesis	-4.4979	-1.55466	11921,11994,13388,14179,14182,14365,17920,17921,18504,18998,21385,58235	Atoh1,Pcdh15,Dll1,Fgf8,Fgfr1,Fzd3,Myo6,Myo7a,Pax2,Pou4f3,Tbx2,Nectin1	12/262
1_Member	GO Biological Processes	GO:0050954	sensory perception of mechanical stimulus	-4.31485	-1.53911	11994,14182,16450,17920,17921,18998,22283,24046,68955,69698	Pcdh15,Fgfr1,Jag2,Myo6,Myo7a,Pou4f3,Ush2a,Scn11a,Srrm4,Slc52a3	10/191
1_Member	GO Biological Processes	GO:0007605	sensory perception of sound	-4.19436	-1.43565	11994,14182,16450,17920,17921,18998,22283,68955,69698	Pcdh15,Fgfr1,Jag2,Myo6,Myo7a,Pou4f3,Ush2a,Srrm4,Slc52a3	9/159
1_Member	GO Biological Processes	GO:0048568	embryonic organ development	-3.52982	-1.00935	11921,11994,13388,14179,14182,14365,17920,17921,18504,18973,18998,20541,21385,58235	Atoh1,Pcdh15,Dll1,Fgf8,Fgfr1,Fzd3,Myo6,Myo7a,Pax2,Pole,Pou4f3,Slc8a1,Tbx2,Nectin1	14/433
1_Member	GO Biological Processes	GO:0050885	neuromuscular process controlling balance	-3.20213	-0.791876	11994,17921,18998,93686,100072	Pcdh15,Myo7a,Pou4f3,Rbfox2,Camta1	5/63
1_Member	GO Biological Processes	GO:0048598	embryonic morphogenesis	-2.20553	-0.174861	11921,11994,13388,14179,14182,14365,16450,17920,17921,18504,18998,21385,58235	Atoh1,Pcdh15,Dll1,Fgf8,Fgfr1,Fzd3,Jag2,Myo6,Myo7a,Pax2,Pou4f3,Tbx2,Nectin1	13/537
1_Member	GO Biological Processes	GO:0060117	auditory receptor cell development	-2.14873	-0.139401	11994,14182,17921	Pcdh15,Fgfr1,Myo7a	3/36
2_Summary	GO Biological Processes	GO:0045664	regulation of neuron differentiation	-5.75644	-2.72888	11921,12064,12156,12934,13388,14182,16918,19205,27528,69743,215378,330938,12558,14365,18011,18481,55927,319387,320027,320840	Atoh1,Bdnf,Bmp2,Dpysl2,Dll1,Fgfr1,Mycl,Ptbp1,Nrep,Casz1,Brinp3,Dixdc1,Cdh2,Fzd3,Neurl1a,Pak3,Hes6,Adgrl3,Fstl4,Negr1	20/-
2_Member	GO Biological Processes	GO:0045664	regulation of neuron differentiation	-5.75644	-2.72888	11921,12064,12156,12934,13388,14182,16918,19205,27528,69743,215378,330938	Atoh1,Bdnf,Bmp2,Dpysl2,Dll1,Fgfr1,Mycl,Ptbp1,Nrep,Casz1,Brinp3,Dixdc1	12/197
2_Member	GO Biological Processes	GO:0051960	regulation of nervous system development	-2.80296	-0.548358	11921,12064,12156,12558,13388,14365,18011,18481,55927,69743,319387,320027,320840,330938	Atoh1,Bdnf,Bmp2,Cdh2,Dll1,Fzd3,Neurl1a,Pak3,Hes6,Casz1,Adgrl3,Fstl4,Negr1,Dixdc1	14/514
2_Member	GO Biological Processes	GO:0050767	regulation of neurogenesis	-2.66461	-0.440323	11921,12064,12156,13388,14365,18011,18481,55927,69743,320027,320840,330938	Atoh1,Bdnf,Bmp2,Dll1,Fzd3,Neurl1a,Pak3,Hes6,Casz1,Fstl4,Negr1,Dixdc1	12/417
2_Member	GO Biological Processes	GO:0045666	positive regulation of neuron differentiation	-2.55104	-0.385961	11921,12064,12156,14182,215378	Atoh1,Bdnf,Bmp2,Fgfr1,Brinp3	5/88
2_Member	GO Biological Processes	GO:0051148	negative regulation of muscle cell differentiation	-2.37434	-0.299789	12064,12156,13388,19205	Bdnf,Bmp2,Dll1,Ptbp1	4/60
2_Member	GO Biological Processes	GO:0051154	negative regulation of striated muscle cell differentiation	-2.11547	-0.117877	12064,12156,13388	Bdnf,Bmp2,Dll1	3/37
3_Summary	GO Biological Processes	GO:0009912	auditory receptor cell fate commitment	-4.89426	-1.9247	11921,13388,16450,11746,12156,18011,21385,18504,16918,14179,69743,17305	Atoh1,Dll1,Jag2,Anxa4,Bmp2,Neurl1a,Tbx2,Pax2,Mycl,Fgf8,Casz1,Mfng	12/-
3_Member	GO Biological Processes	GO:0009912	auditory receptor cell fate commitment	-4.89426	-1.9247	11921,13388,16450	Atoh1,Dll1,Jag2	3/5
3_Member	GO Biological Processes	GO:0060120	inner ear receptor cell fate commitment	-4.89426	-1.9247	11921,13388,16450	Atoh1,Dll1,Jag2	3/5
3_Member	GO Biological Processes	GO:0007219	Notch signaling pathway	-3.78462	-1.155	11746,11921,12156,13388,16450,18011,21385	Anxa4,Atoh1,Bmp2,Dll1,Jag2,Neurl1a,Tbx2	7/106
3_Member	GO Biological Processes	GO:0001709	cell fate determination	-3.6966	-1.10271	11921,16450,18504,21385	Atoh1,Jag2,Pax2,Tbx2	4/27
3_Member	GO Biological Processes	GO:0045607	regulation of inner ear auditory receptor cell differentiation	-3.57641	-1.04618	11921,13388,16918	Atoh1,Dll1,Mycl	3/12
3_Member	GO Biological Processes	GO:0045631	regulation of mechanoreceptor differentiation	-3.57641	-1.04618	11921,13388,16918	Atoh1,Dll1,Mycl	3/12
3_Member	GO Biological Processes	GO:2000980	regulation of inner ear receptor cell differentiation	-3.57641	-1.04618	11921,13388,16918	Atoh1,Dll1,Mycl	3/12
3_Member	GO Biological Processes	GO:0045165	cell fate commitment	-2.89846	-0.622404	11921,12156,13388,14179,16450,18504,21385,69743	Atoh1,Bmp2,Dll1,Fgf8,Jag2,Pax2,Tbx2,Casz1	8/192
3_Member	GO Biological Processes	GO:0048663	neuron fate commitment	-2.48277	-0.334393	11921,13388,16450,69743	Atoh1,Dll1,Jag2,Casz1	4/56
3_Member	GO Biological Processes	GO:0001708	cell fate specification	-2.40064	-0.310073	11921,13388,18504,21385	Atoh1,Dll1,Pax2,Tbx2	4/59
3_Member	GO Biological Processes	GO:0045747	positive regulation of Notch signaling pathway	-2.08321	-0.0998611	13388,16450,17305	Dll1,Jag2,Mfng	3/38
4_Summary	GO Biological Processes	GO:0001657	ureteric bud development	-4.42821	-1.54339	12064,12156,14179,14182,14260,18504,54710,13388,14160,16450,21923,58235,216021,11994,14365,21385,231532,12558,18191,77446,107449,320924,11746	Bdnf,Bmp2,Fgf8,Fgfr1,Fmn1,Pax2,Hs3st3b1,Dll1,Lgr5,Jag2,Tnc,Nectin1,Stox1,Pcdh15,Fzd3,Tbx2,Arhgap24,Cdh2,Nrxn3,Heg1,Unc5b,Ccbe1,Anxa4	23/-
4_Member	GO Biological Processes	GO:0001657	ureteric bud development	-4.42821	-1.54339	12064,12156,14179,14182,14260,18504,54710	Bdnf,Bmp2,Fgf8,Fgfr1,Fmn1,Pax2,Hs3st3b1	7/84
4_Member	GO Biological Processes	GO:0061326	renal tubule development	-4.39486	-1.54339	12156,13388,14160,14179,14260,18504,54710	Bmp2,Dll1,Lgr5,Fgf8,Fmn1,Pax2,Hs3st3b1	7/85
4_Member	GO Biological Processes	GO:0072163	mesonephric epithelium development	-4.39486	-1.54339	12064,12156,14179,14182,14260,18504,54710	Bdnf,Bmp2,Fgf8,Fgfr1,Fmn1,Pax2,Hs3st3b1	7/85
4_Member	GO Biological Processes	GO:0072164	mesonephric tubule development	-4.39486	-1.54339	12064,12156,14179,14182,14260,18504,54710	Bdnf,Bmp2,Fgf8,Fgfr1,Fmn1,Pax2,Hs3st3b1	7/85
4_Member	GO Biological Processes	GO:0001823	mesonephros development	-4.32949	-1.53911	12064,12156,14179,14182,14260,18504,54710	Bdnf,Bmp2,Fgf8,Fgfr1,Fmn1,Pax2,Hs3st3b1	7/87
4_Member	GO Biological Processes	GO:0042476	odontogenesis	-4.08452	-1.3422	12156,13388,14179,14182,16450,21923,58235	Bmp2,Dll1,Fgf8,Fgfr1,Jag2,Tnc,Nectin1	7/95
4_Member	GO Biological Processes	GO:0061333	renal tubule morphogenesis	-4.00472	-1.2782	12156,14160,14179,14260,18504,54710	Bmp2,Lgr5,Fgf8,Fmn1,Pax2,Hs3st3b1	6/68
4_Member	GO Biological Processes	GO:0072073	kidney epithelium development	-3.90003	-1.24487	12064,12156,13388,14179,14182,14260,18504,54710	Bdnf,Bmp2,Dll1,Fgf8,Fgfr1,Fmn1,Pax2,Hs3st3b1	8/136
4_Member	GO Biological Processes	GO:0072080	nephron tubule development	-3.67333	-1.09072	12156,13388,14179,14260,18504,54710	Bmp2,Dll1,Fgf8,Fmn1,Pax2,Hs3st3b1	6/78
4_Member	GO Biological Processes	GO:0060675	ureteric bud morphogenesis	-3.6323	-1.06068	12156,14179,14260,18504,54710	Bmp2,Fgf8,Fmn1,Pax2,Hs3st3b1	5/51
4_Member	GO Biological Processes	GO:0072171	mesonephric tubule morphogenesis	-3.59222	-1.04618	12156,14179,14260,18504,54710	Bmp2,Fgf8,Fmn1,Pax2,Hs3st3b1	5/52
4_Member	GO Biological Processes	GO:0110110	positive regulation of animal organ morphogenesis	-3.51416	-1.00483	12156,14179,14182,216021	Bmp2,Fgf8,Fgfr1,Stox1	4/30
4_Member	GO Biological Processes	GO:0002009	morphogenesis of an epithelium	-3.28547	-0.85871	11994,12156,13388,14160,14179,14182,14260,14365,16450,18504,21385,21923,54710,231532	Pcdh15,Bmp2,Dll1,Lgr5,Fgf8,Fgfr1,Fmn1,Fzd3,Jag2,Pax2,Tbx2,Tnc,Hs3st3b1,Arhgap24	14/458
4_Member	GO Biological Processes	GO:0072078	nephron tubule morphogenesis	-3.23423	-0.816422	12156,14179,14260,18504,54710	Bmp2,Fgf8,Fmn1,Pax2,Hs3st3b1	5/62
4_Member	GO Biological Processes	GO:0072088	nephron epithelium morphogenesis	-3.17061	-0.782262	12156,14179,14260,18504,54710	Bmp2,Fgf8,Fmn1,Pax2,Hs3st3b1	5/64
4_Member	GO Biological Processes	GO:0042475	odontogenesis of dentin-containing tooth	-3.13966	-0.765322	12156,13388,16450,21923,58235	Bmp2,Dll1,Jag2,Tnc,Nectin1	5/65
4_Member	GO Biological Processes	GO:0072028	nephron morphogenesis	-3.10926	-0.756217	12156,14179,14260,18504,54710	Bmp2,Fgf8,Fmn1,Pax2,Hs3st3b1	5/66
4_Member	GO Biological Processes	GO:0072009	nephron epithelium development	-3.04729	-0.706121	12156,13388,14179,14260,18504,54710	Bmp2,Dll1,Fgf8,Fmn1,Pax2,Hs3st3b1	6/102
4_Member	GO Biological Processes	GO:0001759	organ induction	-3.02814	-0.699445	12156,14179,14182	Bmp2,Fgf8,Fgfr1	3/18
4_Member	GO Biological Processes	GO:0001658	branching involved in ureteric bud morphogenesis	-3.02803	-0.699445	12156,14179,18504,54710	Bmp2,Fgf8,Pax2,Hs3st3b1	4/40
4_Member	GO Biological Processes	GO:0035239	tube morphogenesis	-2.94854	-0.660164	12156,12558,13388,14160,14179,14182,14260,14365,18191,18504,21385,21923,54710,77446,107449,231532,320924	Bmp2,Cdh2,Dll1,Lgr5,Fgf8,Fgfr1,Fmn1,Fzd3,Nrxn3,Pax2,Tbx2,Tnc,Hs3st3b1,Heg1,Unc5b,Arhgap24,Ccbe1	17/672
4_Member	GO Biological Processes	GO:0048729	tissue morphogenesis	-2.93624	-0.654658	11994,12156,13388,14160,14179,14182,14260,14365,16450,18504,21385,21923,54710,77446,231532	Pcdh15,Bmp2,Dll1,Lgr5,Fgf8,Fgfr1,Fmn1,Fzd3,Jag2,Pax2,Tbx2,Tnc,Hs3st3b1,Heg1,Arhgap24	15/555
4_Member	GO Biological Processes	GO:2000027	regulation of animal organ morphogenesis	-2.85768	-0.592484	12156,14179,14182,18504,216021	Bmp2,Fgf8,Fgfr1,Pax2,Stox1	5/75
4_Member	GO Biological Processes	GO:0003272	endocardial cushion formation	-2.76627	-0.516866	12156,14179,21385	Bmp2,Fgf8,Tbx2	3/22
4_Member	GO Biological Processes	GO:0003156	regulation of animal organ formation	-2.70906	-0.479858	12156,14179,14182	Bmp2,Fgf8,Fgfr1	3/23
4_Member	GO Biological Processes	GO:0061138	morphogenesis of a branching epithelium	-2.62555	-0.410912	12156,14179,14182,18504,21385,21923,54710	Bmp2,Fgf8,Fgfr1,Pax2,Tbx2,Tnc,Hs3st3b1	7/166
4_Member	GO Biological Processes	GO:0060993	kidney morphogenesis	-2.61679	-0.409776	12156,14179,14260,18504,54710	Bmp2,Fgf8,Fmn1,Pax2,Hs3st3b1	5/85
4_Member	GO Biological Processes	GO:0060562	epithelial tube morphogenesis	-2.60154	-0.409156	12156,13388,14160,14179,14260,14365,18504,21385,21923,54710	Bmp2,Dll1,Lgr5,Fgf8,Fmn1,Fzd3,Pax2,Tbx2,Tnc,Hs3st3b1	10/315
4_Member	GO Biological Processes	GO:0072001	renal system development	-2.56204	-0.385961	11746,12064,12156,13388,14160,14179,14182,14260,18504,54710	Anxa4,Bdnf,Bmp2,Dll1,Lgr5,Fgf8,Fgfr1,Fmn1,Pax2,Hs3st3b1	10/319
4_Member	GO Biological Processes	GO:0001763	morphogenesis of a branching structure	-2.49749	-0.345002	12156,14179,14182,18504,21385,21923,54710	Bmp2,Fgf8,Fgfr1,Pax2,Tbx2,Tnc,Hs3st3b1	7/175
4_Member	GO Biological Processes	GO:0010463	mesenchymal cell proliferation	-2.45933	-0.323079	12156,14182,21385	Bmp2,Fgfr1,Tbx2	3/28
4_Member	GO Biological Processes	GO:0031128	developmental induction	-2.41538	-0.310073	12156,14179,14182	Bmp2,Fgf8,Fgfr1	3/29
4_Member	GO Biological Processes	GO:0072006	nephron development	-2.39739	-0.310073	12156,13388,14179,14260,18504,54710	Bmp2,Dll1,Fgf8,Fmn1,Pax2,Hs3st3b1	6/137
4_Member	GO Biological Processes	GO:0048754	branching morphogenesis of an epithelial tube	-2.35149	-0.281614	12156,14179,18504,21385,21923,54710	Bmp2,Fgf8,Pax2,Tbx2,Tnc,Hs3st3b1	6/140
4_Member	GO Biological Processes	GO:0003203	endocardial cushion morphogenesis	-2.21851	-0.178367	12156,14179,21385	Bmp2,Fgf8,Tbx2	3/34
4_Member	GO Biological Processes	GO:0001822	kidney development	-2.17644	-0.155052	11746,12064,12156,13388,14179,14182,14260,18504,54710	Anxa4,Bdnf,Bmp2,Dll1,Fgf8,Fgfr1,Fmn1,Pax2,Hs3st3b1	9/306
4_Member	GO Biological Processes	GO:0030324	lung development	-2.12619	-0.122769	12156,14179,14182,21385,21923,77446,320924	Bmp2,Fgf8,Fgfr1,Tbx2,Tnc,Heg1,Ccbe1	7/205
4_Member	GO Biological Processes	GO:0030323	respiratory tube development	-2.09309	-0.101252	12156,14179,14182,21385,21923,77446,320924	Bmp2,Fgf8,Fgfr1,Tbx2,Tnc,Heg1,Ccbe1	7/208
5_Summary	GO Biological Processes	GO:0060563	neuroepithelial cell differentiation	-4.36942	-1.53911	12156,12558,13388,14179,53626,12396,99100,18504	Bmp2,Cdh2,Dll1,Fgf8,Insm1,Cbfa2t2,Cep152,Pax2	8/-
5_Member	GO Biological Processes	GO:0060563	neuroepithelial cell differentiation	-4.36942	-1.53911	12156,12558,13388,14179,53626	Bmp2,Cdh2,Dll1,Fgf8,Insm1	5/36
5_Member	GO Biological Processes	GO:0002065	columnar/cuboidal epithelial cell differentiation	-4.32949	-1.53911	12156,12396,12558,13388,14179,53626,99100	Bmp2,Cbfa2t2,Cdh2,Dll1,Fgf8,Insm1,Cep152	7/87
5_Member	GO Biological Processes	GO:0061101	neuroendocrine cell differentiation	-3.46597	-0.982484	12156,14179,53626	Bmp2,Fgf8,Insm1	3/13
5_Member	GO Biological Processes	GO:0003323	type B pancreatic cell development	-3.36474	-0.898625	12558,13388,53626	Cdh2,Dll1,Insm1	3/14
5_Member	GO Biological Processes	GO:0003309	type B pancreatic cell differentiation	-3.10382	-0.756217	12558,13388,53626	Cdh2,Dll1,Insm1	3/17
5_Member	GO Biological Processes	GO:0035883	enteroendocrine cell differentiation	-2.957	-0.660164	12558,13388,53626	Cdh2,Dll1,Insm1	3/19
5_Member	GO Biological Processes	GO:0035270	endocrine system development	-2.44724	-0.317342	12156,12558,13388,14179,53626	Bmp2,Cdh2,Dll1,Fgf8,Insm1	5/93
5_Member	GO Biological Processes	GO:0031016	pancreas development	-2.40064	-0.310073	12558,13388,18504,53626	Cdh2,Dll1,Pax2,Insm1	4/59
5_Member	GO Biological Processes	GO:0031018	endocrine pancreas development	-2.3731	-0.299789	12558,13388,53626	Cdh2,Dll1,Insm1	3/30
5_Member	GO Biological Processes	GO:0002067	glandular epithelial cell differentiation	-2.29309	-0.233348	12156,14179,53626	Bmp2,Fgf8,Insm1	3/32
5_Member	GO Biological Processes	GO:0048854	brain morphogenesis	-2.08321	-0.0998611	12558,14179,18504	Cdh2,Fgf8,Pax2	3/38
6_Summary	GO Biological Processes	GO:0061564	axon development	-3.9654	-1.25676	11921,12064,14179,14365,18481,18998,20357,21923,24046,27528,58235,72333,107449,269116,11994,17921,93686,77045,320840	Atoh1,Bdnf,Fgf8,Fzd3,Pak3,Pou4f3,Sema5b,Tnc,Scn11a,Nrep,Nectin1,Palld,Unc5b,Nfasc,Pcdh15,Myo7a,Rbfox2,Bcl7a,Negr1	19/-
6_Member	GO Biological Processes	GO:0061564	axon development	-3.9654	-1.25676	11921,12064,14179,14365,18481,18998,20357,21923,24046,27528,58235,72333,107449,269116	Atoh1,Bdnf,Fgf8,Fzd3,Pak3,Pou4f3,Sema5b,Tnc,Scn11a,Nrep,Nectin1,Palld,Unc5b,Nfasc	14/393
6_Member	GO Biological Processes	GO:0007411	axon guidance	-3.95332	-1.25676	11921,12064,14179,14365,18998,20357,58235,72333,107449,269116	Atoh1,Bdnf,Fgf8,Fzd3,Pou4f3,Sema5b,Nectin1,Palld,Unc5b,Nfasc	10/211
6_Member	GO Biological Processes	GO:0097485	neuron projection guidance	-3.93638	-1.25407	11921,12064,14179,14365,18998,20357,58235,72333,107449,269116	Atoh1,Bdnf,Fgf8,Fzd3,Pou4f3,Sema5b,Nectin1,Palld,Unc5b,Nfasc	10/212
6_Member	GO Biological Processes	GO:0048667	cell morphogenesis involved in neuron differentiation	-3.90382	-1.24487	11921,11994,12064,14179,14365,17921,18481,18998,20357,24046,58235,72333,93686,107449,269116	Atoh1,Pcdh15,Bdnf,Fgf8,Fzd3,Myo7a,Pak3,Pou4f3,Sema5b,Scn11a,Nectin1,Palld,Rbfox2,Unc5b,Nfasc	15/449
6_Member	GO Biological Processes	GO:0048812	neuron projection morphogenesis	-3.40982	-0.935108	11921,12064,14179,14365,18481,18998,20357,24046,58235,72333,77045,93686,107449,269116,320840	Atoh1,Bdnf,Fgf8,Fzd3,Pak3,Pou4f3,Sema5b,Scn11a,Nectin1,Palld,Bcl7a,Rbfox2,Unc5b,Nfasc,Negr1	15/499
6_Member	GO Biological Processes	GO:0120039	plasma membrane bounded cell projection morphogenesis	-3.35536	-0.897677	11921,12064,14179,14365,18481,18998,20357,24046,58235,72333,77045,93686,107449,269116,320840	Atoh1,Bdnf,Fgf8,Fzd3,Pak3,Pou4f3,Sema5b,Scn11a,Nectin1,Palld,Bcl7a,Rbfox2,Unc5b,Nfasc,Negr1	15/505
6_Member	GO Biological Processes	GO:0007409	axonogenesis	-3.34087	-0.894304	11921,12064,14179,14365,18481,18998,20357,24046,58235,72333,107449,269116	Atoh1,Bdnf,Fgf8,Fzd3,Pak3,Pou4f3,Sema5b,Scn11a,Nectin1,Palld,Unc5b,Nfasc	12/348
6_Member	GO Biological Processes	GO:0048858	cell projection morphogenesis	-3.2842	-0.85871	11921,12064,14179,14365,18481,18998,20357,24046,58235,72333,77045,93686,107449,269116,320840	Atoh1,Bdnf,Fgf8,Fzd3,Pak3,Pou4f3,Sema5b,Scn11a,Nectin1,Palld,Bcl7a,Rbfox2,Unc5b,Nfasc,Negr1	15/513
7_Summary	GO Biological Processes	GO:0042391	regulation of membrane potential	-3.80617	-1.16397	11928,12064,12313,13483,20541,24046,93686,116838,170738,192775,216021,228139,238076,268860,14182,14456,14681,21385,67731,225642,320840	Atp1a1,Bdnf,Calm1,Dpp6,Slc8a1,Scn11a,Rbfox2,Rims2,Kcnh7,Kcnh6,Stox1,P2rx3,Kcns3,Abat,Fgfr1,Gas6,Gnao1,Tbx2,Fbxo32,Grp,Negr1	21/-
7_Member	GO Biological Processes	GO:0042391	regulation of membrane potential	-3.80617	-1.16397	11928,12064,12313,13483,20541,24046,93686,116838,170738,192775,216021,228139,238076,268860	Atp1a1,Bdnf,Calm1,Dpp6,Slc8a1,Scn11a,Rbfox2,Rims2,Kcnh7,Kcnh6,Stox1,P2rx3,Kcns3,Abat	14/407
7_Member	GO Biological Processes	GO:0044057	regulation of system process	-2.85887	-0.592484	11928,12313,14182,14456,14681,20541,21385,67731,93686,116838,192775,225642,268860,320840	Atp1a1,Calm1,Fgfr1,Gas6,Gnao1,Slc8a1,Tbx2,Fbxo32,Rbfox2,Rims2,Kcnh6,Grp,Abat,Negr1	14/507
7_Member	GO Biological Processes	GO:0008016	regulation of heart contraction	-2.1395	-0.133132	11928,12313,14681,20541,21385,192775	Atp1a1,Calm1,Gnao1,Slc8a1,Tbx2,Kcnh6	6/155
7_Member	GO Biological Processes	GO:1903522	regulation of blood circulation	-2.09309	-0.101252	11928,12313,14681,20541,21385,93686,192775	Atp1a1,Calm1,Gnao1,Slc8a1,Tbx2,Rbfox2,Kcnh6	7/208
8_Summary	GO Biological Processes	GO:0050808	synapse organization	-3.75074	-1.13336	12064,12558,17920,18191,18481,21923,70549,72333,116838,269116,269994,319387,330938,58235,77446	Bdnf,Cdh2,Myo6,Nrxn3,Pak3,Tnc,Tln2,Palld,Rims2,Nfasc,Gsg1l,Adgrl3,Dixdc1,Nectin1,Heg1	15/-
8_Member	GO Biological Processes	GO:0050808	synapse organization	-3.75074	-1.13336	12064,12558,17920,18191,18481,21923,70549,72333,116838,269116,269994,319387,330938	Bdnf,Cdh2,Myo6,Nrxn3,Pak3,Tnc,Tln2,Palld,Rims2,Nfasc,Gsg1l,Adgrl3,Dixdc1	13/362
8_Member	GO Biological Processes	GO:0034330	cell junction organization	-3.15514	-0.773854	12064,12558,17920,18191,18481,21923,58235,70549,72333,77446,116838,269116,269994,319387,330938	Bdnf,Cdh2,Myo6,Nrxn3,Pak3,Tnc,Nectin1,Tln2,Palld,Heg1,Rims2,Nfasc,Gsg1l,Adgrl3,Dixdc1	15/528
8_Member	GO Biological Processes	GO:0007416	synapse assembly	-2.2586	-0.208768	12064,12558,17920,18191,319387	Bdnf,Cdh2,Myo6,Nrxn3,Adgrl3	5/103
9_Summary	GO Biological Processes	GO:0071300	cellular response to retinoic acid	-3.71522	-1.10974	18504,21923,57816,93686,215378,21385,11928,18578,54608,67731,108079	Pax2,Tnc,Tesc,Rbfox2,Brinp3,Tbx2,Atp1a1,Pde4b,Abhd2,Fbxo32,Prkaa2	11/-
9_Member	GO Biological Processes	GO:0071300	cellular response to retinoic acid	-3.71522	-1.10974	18504,21923,57816,93686,215378	Pax2,Tnc,Tesc,Rbfox2,Brinp3	5/49
9_Member	GO Biological Processes	GO:0032526	response to retinoic acid	-3.46949	-0.982484	18504,21385,21923,57816,93686,215378	Pax2,Tbx2,Tnc,Tesc,Rbfox2,Brinp3	6/85
9_Member	GO Biological Processes	GO:0071396	cellular response to lipid	-2.20164	-0.174088	11928,18504,18578,21385,21923,54608,57816,67731,93686,108079,215378	Atp1a1,Pax2,Pde4b,Tbx2,Tnc,Abhd2,Tesc,Fbxo32,Rbfox2,Prkaa2,Brinp3	11/417
10_Summary	GO Biological Processes	GO:1901654	response to ketone	-3.50642	-1.00483	12313,14456,21385,21923,24046,54608,67731,100678,108079	Calm1,Gas6,Tbx2,Tnc,Scn11a,Abhd2,Fbxo32,Psph,Prkaa2	9/-
10_Member	GO Biological Processes	GO:1901654	response to ketone	-3.50642	-1.00483	12313,14456,21385,21923,24046,54608,67731,100678,108079	Calm1,Gas6,Tbx2,Tnc,Scn11a,Abhd2,Fbxo32,Psph,Prkaa2	9/196
10_Member	GO Biological Processes	GO:0034694	response to prostaglandin	-2.50508	-0.348427	21923,24046,108079	Tnc,Scn11a,Prkaa2	3/27
10_Member	GO Biological Processes	GO:1901655	cellular response to ketone	-2.2586	-0.208768	14456,21385,21923,67731,108079	Gas6,Tbx2,Tnc,Fbxo32,Prkaa2	5/103
11_Summary	GO Biological Processes	GO:0008593	regulation of Notch signaling pathway	-3.33559	-0.894304	12396,13388,16450,17305,18011,106565	Cbfa2t2,Dll1,Jag2,Mfng,Neurl1a,Dlk2	6/-
11_Member	GO Biological Processes	GO:0008593	regulation of Notch signaling pathway	-3.33559	-0.894304	12396,13388,16450,17305,18011,106565	Cbfa2t2,Dll1,Jag2,Mfng,Neurl1a,Dlk2	6/90
11_Member	GO Biological Processes	GO:0045746	negative regulation of Notch signaling pathway	-2.98713	-0.676775	12396,13388,18011,106565	Cbfa2t2,Dll1,Neurl1a,Dlk2	4/41
12_Summary	GO Biological Processes	GO:0045843	negative regulation of striated muscle tissue development	-3.18465	-0.789118	12064,14179,79221,13388,20541,21385	Bdnf,Fgf8,Hdac9,Dll1,Slc8a1,Tbx2	6/-
12_Member	GO Biological Processes	GO:0045843	negative regulation of striated muscle tissue development	-3.18465	-0.789118	12064,14179,79221	Bdnf,Fgf8,Hdac9	3/16
12_Member	GO Biological Processes	GO:0048635	negative regulation of muscle organ development	-3.10382	-0.756217	12064,14179,79221	Bdnf,Fgf8,Hdac9	3/17
12_Member	GO Biological Processes	GO:1901862	negative regulation of muscle tissue development	-3.10382	-0.756217	12064,14179,79221	Bdnf,Fgf8,Hdac9	3/17
12_Member	GO Biological Processes	GO:0016202	regulation of striated muscle tissue development	-2.98713	-0.676775	12064,13388,14179,79221	Bdnf,Dll1,Fgf8,Hdac9	4/41
12_Member	GO Biological Processes	GO:0048634	regulation of muscle organ development	-2.94735	-0.660164	12064,13388,14179,79221	Bdnf,Dll1,Fgf8,Hdac9	4/42
12_Member	GO Biological Processes	GO:1901861	regulation of muscle tissue development	-2.94735	-0.660164	12064,13388,14179,79221	Bdnf,Dll1,Fgf8,Hdac9	4/42
12_Member	GO Biological Processes	GO:0035050	embryonic heart tube development	-2.0325	-0.0547192	13388,14179,20541,21385	Dll1,Fgf8,Slc8a1,Tbx2	4/75
13_Summary	GO Biological Processes	GO:0014821	phasic smooth muscle contraction	-3.18465	-0.789118	21385,24046,228139,13483,269116,269994,11928,11994,18504,20541,21923,100678,192775,238076,12156,67731,93689	Tbx2,Scn11a,P2rx3,Dpp6,Nfasc,Gsg1l,Atp1a1,Pcdh15,Pax2,Slc8a1,Tnc,Psph,Kcnh6,Kcns3,Bmp2,Fbxo32,Lmod1	17/-
13_Member	GO Biological Processes	GO:0014821	phasic smooth muscle contraction	-3.18465	-0.789118	21385,24046,228139	Tbx2,Scn11a,P2rx3	3/16
13_Member	GO Biological Processes	GO:0019226	transmission of nerve impulse	-2.99279	-0.676775	13483,24046,228139,269116,269994	Dpp6,Scn11a,P2rx3,Nfasc,Gsg1l	5/70
13_Member	GO Biological Processes	GO:0009612	response to mechanical stimulus	-2.71842	-0.479858	11928,11994,18504,20541,21923,24046,100678,228139	Atp1a1,Pcdh15,Pax2,Slc8a1,Tnc,Scn11a,Psph,P2rx3	8/205
13_Member	GO Biological Processes	GO:0006939	smooth muscle contraction	-2.60057	-0.409156	20541,21385,24046,228139	Slc8a1,Tbx2,Scn11a,P2rx3	4/52
13_Member	GO Biological Processes	GO:0001508	action potential	-2.40759	-0.310073	13483,24046,192775,228139,238076	Dpp6,Scn11a,Kcnh6,P2rx3,Kcns3	5/95
13_Member	GO Biological Processes	GO:0003012	muscle system process	-2.20604	-0.174861	12156,20541,21385,24046,67731,93689,228139	Bmp2,Slc8a1,Tbx2,Scn11a,Fbxo32,Lmod1,P2rx3	7/198
13_Member	GO Biological Processes	GO:0019228	neuronal action potential	-2.11547	-0.117877	13483,24046,228139	Dpp6,Scn11a,P2rx3	3/37
14_Summary	GO Biological Processes	GO:0006883	intracellular sodium ion homeostasis	-2.82645	-0.566582	11928,20541,57816	Atp1a1,Slc8a1,Tesc	3/-
14_Member	GO Biological Processes	GO:0006883	intracellular sodium ion homeostasis	-2.82645	-0.566582	11928,20541,57816	Atp1a1,Slc8a1,Tesc	3/21
14_Member	GO Biological Processes	GO:0055078	sodium ion homeostasis	-2.41538	-0.310073	11928,20541,57816	Atp1a1,Slc8a1,Tesc	3/29
15_Summary	GO Biological Processes	GO:0051963	regulation of synapse assembly	-2.73173	-0.487471	12064,12934,14182,18011,58235,117600,319387,320840,14260,12558,18481	Bdnf,Dpysl2,Fgfr1,Neurl1a,Nectin1,Srgap1,Adgrl3,Negr1,Fmn1,Cdh2,Pak3	11/-
15_Member	GO Biological Processes	GO:0051963	regulation of synapse assembly	-2.73173	-0.487471	12064,12934,14182,18011,58235,117600,319387,320840	Bdnf,Dpysl2,Fgfr1,Neurl1a,Nectin1,Srgap1,Adgrl3,Negr1	8/204
15_Member	GO Biological Processes	GO:1901888	regulation of cell junction assembly	-2.2776	-0.221192	12064,12934,14182,14260,18011,58235,117600,319387,320840	Bdnf,Dpysl2,Fgfr1,Fmn1,Neurl1a,Nectin1,Srgap1,Adgrl3,Negr1	9/295
15_Member	GO Biological Processes	GO:0050807	regulation of synapse organization	-2.02201	-0.049218	12064,12558,12934,14182,18011,18481,58235,117600,319387,320840	Bdnf,Cdh2,Dpysl2,Fgfr1,Neurl1a,Pak3,Nectin1,Srgap1,Adgrl3,Negr1	10/382
16_Summary	GO Biological Processes	GO:0060019	radial glial cell differentiation	-2.70906	-0.479858	12558,69743,330166	Cdh2,Casz1,Miat	3/-
16_Member	GO Biological Processes	GO:0060019	radial glial cell differentiation	-2.70906	-0.479858	12558,69743,330166	Cdh2,Casz1,Miat	3/23
17_Summary	GO Biological Processes	GO:0010763	positive regulation of fibroblast migration	-2.65455	-0.43511	14182,18481,20541,14179,330938,14049,107449	Fgfr1,Pak3,Slc8a1,Fgf8,Dixdc1,Eya2,Unc5b	7/-
17_Member	GO Biological Processes	GO:0010763	positive regulation of fibroblast migration	-2.65455	-0.43511	14182,18481,20541	Fgfr1,Pak3,Slc8a1	3/24
17_Member	GO Biological Processes	GO:0021846	cell proliferation in forebrain	-2.29309	-0.233348	14179,14182,330938	Fgf8,Fgfr1,Dixdc1	3/32
17_Member	GO Biological Processes	GO:2001239	regulation of extrinsic apoptotic signaling pathway in absence of ligand	-2.0215	-0.049218	14049,14182,107449	Eya2,Fgfr1,Unc5b	3/40
18_Summary	GO Biological Processes	GO:0048589	developmental growth	-2.61497	-0.409776	11994,12064,12575,13388,14179,14182,14260,18998,20357,21385,21923,77446,215378	Pcdh15,Bdnf,Cdkn1a,Dll1,Fgf8,Fgfr1,Fmn1,Pou4f3,Sema5b,Tbx2,Tnc,Heg1,Brinp3	13/-
18_Member	GO Biological Processes	GO:0048589	developmental growth	-2.61497	-0.409776	11994,12064,12575,13388,14179,14182,14260,18998,20357,21385,21923,77446,215378	Pcdh15,Bdnf,Cdkn1a,Dll1,Fgf8,Fgfr1,Fmn1,Pou4f3,Sema5b,Tbx2,Tnc,Heg1,Brinp3	13/480
18_Member	GO Biological Processes	GO:0040007	growth	-2.56068	-0.385961	11994,12064,12575,13388,14179,14182,14260,18998,20357,21385,21923,77446,215378	Pcdh15,Bdnf,Cdkn1a,Dll1,Fgf8,Fgfr1,Fmn1,Pou4f3,Sema5b,Tbx2,Tnc,Heg1,Brinp3	13/487
18_Member	GO Biological Processes	GO:0060560	developmental growth involved in morphogenesis	-2.20711	-0.174861	12064,14260,18998,20357,21385,21923	Bdnf,Fmn1,Pou4f3,Sema5b,Tbx2,Tnc	6/150
19_Summary	GO Biological Processes	GO:1900745	positive regulation of p38MAPK cascade	-2.60251	-0.409156	12156,23882,52065	Bmp2,Gadd45g,Mfhas1	3/-
19_Member	GO Biological Processes	GO:1900745	positive regulation of p38MAPK cascade	-2.60251	-0.409156	12156,23882,52065	Bmp2,Gadd45g,Mfhas1	3/25
19_Member	GO Biological Processes	GO:1900744	regulation of p38MAPK cascade	-2.08321	-0.0998611	12156,23882,52065	Bmp2,Gadd45g,Mfhas1	3/38
20_Summary	GO Biological Processes	GO:1990778	protein localization to cell periphery	-2.59403	-0.407118	13483,14456,18191,57816,74513,242594,269109,269116,320840	Dpp6,Gas6,Nrxn3,Tesc,Neto2,Fyb2,Dpp10,Nfasc,Negr1	9/-
20_Member	GO Biological Processes	GO:1990778	protein localization to cell periphery	-2.59403	-0.407118	13483,14456,18191,57816,74513,242594,269109,269116,320840	Dpp6,Gas6,Nrxn3,Tesc,Neto2,Fyb2,Dpp10,Nfasc,Negr1	9/264
Live imaging and multimodal profiling reveal transdifferentiation of a cochlear supporting cell subpopulation upon Notch inhibition
Lama Khalaily et al.

## Sheet: down genes GO enrichment
GroupID	Category	Term	Description	LogP	Log(q-value)	Genes	Symbols	InTerm_InList
1_Summary	GO Biological Processes	GO:0045906	negative regulation of vasoconstriction	-7.30397	-3.13029	11622,15251,18125,68813,104099,238130,19091,14042,16011,16449,19242,17919,20315,50876,68732,69908,76441,102502,107351,16009,18596	Ahr,Hif1a,Nos1,Dock5,Itga9,Dock4,Prkg1,Ext1,Igfbp5,Jag1,Ptn,Myo5b,Cxcl12,Tmod2,Carmil1,Rab3b,Daam2,Pls1,Kank1,Igfbp3,Pdgfrb	21/-
1_Member	GO Biological Processes	GO:0045906	negative regulation of vasoconstriction	-7.30397	-3.13029	11622,15251,18125,68813,104099,238130	Ahr,Hif1a,Nos1,Dock5,Itga9,Dock4	6/15
1_Member	GO Biological Processes	GO:0019229	regulation of vasoconstriction	-3.32358	-0.78337	11622,15251,18125,68813,104099,238130	Ahr,Hif1a,Nos1,Dock5,Itga9,Dock4	6/66
1_Member	GO Biological Processes	GO:0045986	negative regulation of smooth muscle contraction	-2.86792	-0.539339	19091,68813,238130	Prkg1,Dock5,Dock4	3/15
1_Member	GO Biological Processes	GO:0035150	regulation of tube size	-2.77109	-0.516488	11622,14042,15251,18125,19091,68813,104099,238130	Ahr,Ext1,Hif1a,Nos1,Prkg1,Dock5,Itga9,Dock4	8/146
1_Member	GO Biological Processes	GO:0035296	regulation of tube diameter	-2.77109	-0.516488	11622,14042,15251,18125,19091,68813,104099,238130	Ahr,Ext1,Hif1a,Nos1,Prkg1,Dock5,Itga9,Dock4	8/146
1_Member	GO Biological Processes	GO:0097746	blood vessel diameter maintenance	-2.77109	-0.516488	11622,14042,15251,18125,19091,68813,104099,238130	Ahr,Ext1,Hif1a,Nos1,Prkg1,Dock5,Itga9,Dock4	8/146
1_Member	GO Biological Processes	GO:0048771	tissue remodeling	-2.70099	-0.471792	11622,14042,15251,16011,16449,19242,68813	Ahr,Ext1,Hif1a,Igfbp5,Jag1,Ptn,Dock5	7/117
1_Member	GO Biological Processes	GO:1904752	regulation of vascular associated smooth muscle cell migration	-2.60104	-0.428507	16011,19091,68813,238130	Igfbp5,Prkg1,Dock5,Dock4	4/38
1_Member	GO Biological Processes	GO:0090066	regulation of anatomical structure size	-2.46994	-0.356958	11622,14042,15251,17919,18125,19091,20315,50876,68732,68813,69908,76441,102502,104099,107351,238130	Ahr,Ext1,Hif1a,Myo5b,Nos1,Prkg1,Cxcl12,Tmod2,Carmil1,Dock5,Rab3b,Daam2,Pls1,Itga9,Kank1,Dock4	16/493
1_Member	GO Biological Processes	GO:0014910	regulation of smooth muscle cell migration	-2.32657	-0.293423	16009,16011,18596,19091,68813,238130	Igfbp3,Igfbp5,Pdgfrb,Prkg1,Dock5,Dock4	6/103
1_Member	GO Biological Processes	GO:0045932	negative regulation of muscle contraction	-2.16401	-0.210435	19091,68813,238130	Prkg1,Dock5,Dock4	3/26
1_Member	GO Biological Processes	GO:1904754	positive regulation of vascular associated smooth muscle cell migration	-2.11766	-0.194396	16011,68813,238130	Igfbp5,Dock5,Dock4	3/27
2_Summary	GO Biological Processes	GO:0030036	actin cytoskeleton organization	-6.21399	-2.44282	12808,13800,17912,17919,18596,20377,21346,50876,54357,56376,57748,68732,70497,76441,76566,102502,107351,217692,223254,226041,286940,545370,677884,319565,57752,210356	Cobl,Enah,Myo1b,Myo5b,Pdgfrb,Sfrp1,Tagln2,Tmod2,Epb41l4b,Pdlim5,Jmy,Carmil1,Arhgap17,Daam2,Rflnb,Pls1,Kank1,Sipa1l1,Farp1,Pgm5,Flnb,Hmcn1,Pakap,Syne2,Tacc2,Nckap5	26/-
2_Member	GO Biological Processes	GO:0030036	actin cytoskeleton organization	-6.21399	-2.44282	12808,13800,17912,17919,18596,20377,21346,50876,54357,56376,57748,68732,70497,76441,76566,102502,107351,217692,223254,226041,286940,545370,677884	Cobl,Enah,Myo1b,Myo5b,Pdgfrb,Sfrp1,Tagln2,Tmod2,Epb41l4b,Pdlim5,Jmy,Carmil1,Arhgap17,Daam2,Rflnb,Pls1,Kank1,Sipa1l1,Farp1,Pgm5,Flnb,Hmcn1,Pakap	23/466
2_Member	GO Biological Processes	GO:0030029	actin filament-based process	-6.09398	-2.44282	12808,13800,17912,17919,18596,20377,21346,50876,54357,56376,57748,68732,70497,76441,76566,102502,107351,217692,223254,226041,286940,319565,545370,677884	Cobl,Enah,Myo1b,Myo5b,Pdgfrb,Sfrp1,Tagln2,Tmod2,Epb41l4b,Pdlim5,Jmy,Carmil1,Arhgap17,Daam2,Rflnb,Pls1,Kank1,Sipa1l1,Farp1,Pgm5,Flnb,Syne2,Hmcn1,Pakap	24/510
2_Member	GO Biological Processes	GO:0007015	actin filament organization	-3.56455	-0.882232	12808,13800,17912,17919,21346,50876,57748,68732,70497,76566,102502,677884	Cobl,Enah,Myo1b,Myo5b,Tagln2,Tmod2,Jmy,Carmil1,Arhgap17,Rflnb,Pls1,Pakap	12/238
2_Member	GO Biological Processes	GO:0097435	supramolecular fiber organization	-3.44305	-0.837567	12808,13800,17912,17919,18596,21346,50876,57748,57752,68732,70497,76566,102502,107351,210356,226041,677884	Cobl,Enah,Myo1b,Myo5b,Pdgfrb,Tagln2,Tmod2,Jmy,Tacc2,Carmil1,Arhgap17,Rflnb,Pls1,Kank1,Nckap5,Pgm5,Pakap	17/438
3_Summary	GO Biological Processes	GO:0120035	regulation of plasma membrane bounded cell projection organization	-6.01444	-2.44282	12805,12808,13047,13869,14348,17919,18003,18805,19242,19270,19283,20315,20377,23964,23965,56376,67095,68732,76441,84035,102502,107351,193385,215445,217692,270120,319565,338362,380711	Cntn1,Cobl,Cux1,Erbb4,Fut9,Myo5b,Nedd9,Pld1,Ptn,Ptprg,Ptprz1,Cxcl12,Sfrp1,Tenm2,Tenm3,Pdlim5,Trak1,Carmil1,Daam2,Kremen1,Pls1,Kank1,Ripor2,Rab11fip3,Sipa1l1,Fat3,Syne2,Ust,Rap1gap2	29/-
3_Member	GO Biological Processes	GO:0120035	regulation of plasma membrane bounded cell projection organization	-6.01444	-2.44282	12805,12808,13047,13869,14348,17919,18003,18805,19242,19270,19283,20315,20377,23964,23965,56376,67095,68732,76441,84035,102502,107351,193385,215445,217692,270120,319565,338362,380711	Cntn1,Cobl,Cux1,Erbb4,Fut9,Myo5b,Nedd9,Pld1,Ptn,Ptprg,Ptprz1,Cxcl12,Sfrp1,Tenm2,Tenm3,Pdlim5,Trak1,Carmil1,Daam2,Kremen1,Pls1,Kank1,Ripor2,Rab11fip3,Sipa1l1,Fat3,Syne2,Ust,Rap1gap2	29/709
3_Member	GO Biological Processes	GO:0010975	regulation of neuron projection development	-3.33653	-0.786103	12805,12808,13047,14348,17919,19242,19270,19283,20315,20377,23965,56376,67095,84035,107351,217692,270120,338362,380711	Cntn1,Cobl,Cux1,Fut9,Myo5b,Ptn,Ptprg,Ptprz1,Cxcl12,Sfrp1,Tenm3,Pdlim5,Trak1,Kremen1,Kank1,Sipa1l1,Fat3,Ust,Rap1gap2	19/532
3_Member	GO Biological Processes	GO:0031346	positive regulation of cell projection organization	-3.07361	-0.668529	12805,12808,13047,13869,14348,17919,18003,19242,19283,20315,23964,23965,67095,68732,193385,215445	Cntn1,Cobl,Cux1,Erbb4,Fut9,Myo5b,Nedd9,Ptn,Ptprz1,Cxcl12,Tenm2,Tenm3,Trak1,Carmil1,Ripor2,Rab11fip3	16/430
3_Member	GO Biological Processes	GO:1900006	positive regulation of dendrite development	-2.4932	-0.376419	12808,19242,19283	Cobl,Ptn,Ptprz1	3/20
3_Member	GO Biological Processes	GO:0050773	regulation of dendrite development	-2.31892	-0.293423	12808,13047,17919,19242,19283,217692,270120	Cobl,Cux1,Myo5b,Ptn,Ptprz1,Sipa1l1,Fat3	7/137
4_Summary	GO Biological Processes	GO:0007423	sensory organ development	-5.05592	-1.58121	11622,13047,14119,15208,15213,15251,16323,16449,18596,19242,20378,21834,23965,29815,102502,106042,108030,193385,224273,237523,269831,270120,330222	Ahr,Cux1,Fbn2,Hes5,Hey1,Hif1a,Inhba,Jag1,Pdgfrb,Ptn,Frzb,Thrb,Tenm3,Bcar3,Pls1,Prickle1,Lin7a,Ripor2,Crybg3,Ptprq,Tspan12,Fat3,Sdk1	23/-
4_Member	GO Biological Processes	GO:0007423	sensory organ development	-5.05592	-1.58121	11622,13047,14119,15208,15213,15251,16323,16449,18596,19242,20378,21834,23965,29815,102502,106042,108030,193385,224273,237523,269831,270120,330222	Ahr,Cux1,Fbn2,Hes5,Hey1,Hif1a,Inhba,Jag1,Pdgfrb,Ptn,Frzb,Thrb,Tenm3,Bcar3,Pls1,Prickle1,Lin7a,Ripor2,Crybg3,Ptprq,Tspan12,Fat3,Sdk1	23/546
4_Member	GO Biological Processes	GO:0043010	camera-type eye development	-4.75625	-1.42767	11622,14119,15208,15251,16323,16449,18596,19242,21834,23965,29815,106042,224273,269831,270120,330222	Ahr,Fbn2,Hes5,Hif1a,Inhba,Jag1,Pdgfrb,Ptn,Thrb,Tenm3,Bcar3,Prickle1,Crybg3,Tspan12,Fat3,Sdk1	16/307
4_Member	GO Biological Processes	GO:0090596	sensory organ morphogenesis	-4.29006	-1.23976	14119,15251,16449,19242,20378,21834,23965,29815,102502,193385,237523,269831,270120,330222	Fbn2,Hif1a,Jag1,Ptn,Frzb,Thrb,Tenm3,Bcar3,Pls1,Ripor2,Ptprq,Tspan12,Fat3,Sdk1	14/265
4_Member	GO Biological Processes	GO:0001654	eye development	-4.11557	-1.19135	11622,14119,15208,15251,16323,16449,18596,19242,21834,23965,29815,106042,224273,269831,270120,330222	Ahr,Fbn2,Hes5,Hif1a,Inhba,Jag1,Pdgfrb,Ptn,Thrb,Tenm3,Bcar3,Prickle1,Crybg3,Tspan12,Fat3,Sdk1	16/347
4_Member	GO Biological Processes	GO:0150063	visual system development	-4.08627	-1.19135	11622,14119,15208,15251,16323,16449,18596,19242,21834,23965,29815,106042,224273,269831,270120,330222	Ahr,Fbn2,Hes5,Hif1a,Inhba,Jag1,Pdgfrb,Ptn,Thrb,Tenm3,Bcar3,Prickle1,Crybg3,Tspan12,Fat3,Sdk1	16/349
4_Member	GO Biological Processes	GO:0048592	eye morphogenesis	-4.00475	-1.15663	14119,15251,16449,19242,21834,23965,29815,269831,270120,330222	Fbn2,Hif1a,Jag1,Ptn,Thrb,Tenm3,Bcar3,Tspan12,Fat3,Sdk1	10/151
4_Member	GO Biological Processes	GO:0048880	sensory system development	-3.99981	-1.15663	11622,14119,15208,15251,16323,16449,18596,19242,21834,23965,29815,106042,224273,269831,270120,330222	Ahr,Fbn2,Hes5,Hif1a,Inhba,Jag1,Pdgfrb,Ptn,Thrb,Tenm3,Bcar3,Prickle1,Crybg3,Tspan12,Fat3,Sdk1	16/355
4_Member	GO Biological Processes	GO:0048593	camera-type eye morphogenesis	-3.82773	-1.06903	15251,16449,19242,21834,23965,29815,269831,270120,330222	Hif1a,Jag1,Ptn,Thrb,Tenm3,Bcar3,Tspan12,Fat3,Sdk1	9/129
4_Member	GO Biological Processes	GO:0010842	retina layer formation	-2.62875	-0.441844	269831,270120,330222	Tspan12,Fat3,Sdk1	3/18
4_Member	GO Biological Processes	GO:0060042	retina morphogenesis in camera-type eye	-2.61575	-0.433297	19242,21834,269831,270120,330222	Ptn,Thrb,Tspan12,Fat3,Sdk1	5/62
4_Member	GO Biological Processes	GO:0003407	neural retina development	-2.55506	-0.410764	19242,21834,269831,270120,330222	Ptn,Thrb,Tspan12,Fat3,Sdk1	5/64
4_Member	GO Biological Processes	GO:0060041	retina development in camera-type eye	-2.13902	-0.200956	15251,18596,19242,21834,269831,270120,330222	Hif1a,Pdgfrb,Ptn,Thrb,Tspan12,Fat3,Sdk1	7/148
5_Summary	GO Biological Processes	GO:0007167	enzyme-linked receptor protein signaling pathway	-4.84131	-1.44578	13869,14042,15208,16011,16323,18003,18596,18791,19272,20377,20418,21416,29815,74155,76829,77531,106042,216190,217692,223254,230597,231876,677884	Erbb4,Ext1,Hes5,Igfbp5,Inhba,Nedd9,Pdgfrb,Plat,Ptprk,Sfrp1,Shc3,Tcf7l2,Bcar3,Errfi1,Dok5,Anks1b,Prickle1,Appl2,Sipa1l1,Farp1,Zfyve9,Lmtk2,Pakap	23/-
5_Member	GO Biological Processes	GO:0007167	enzyme-linked receptor protein signaling pathway	-4.84131	-1.44578	13869,14042,15208,16011,16323,18003,18596,18791,19272,20377,20418,21416,29815,74155,76829,77531,106042,216190,217692,223254,230597,231876,677884	Erbb4,Ext1,Hes5,Igfbp5,Inhba,Nedd9,Pdgfrb,Plat,Ptprk,Sfrp1,Shc3,Tcf7l2,Bcar3,Errfi1,Dok5,Anks1b,Prickle1,Appl2,Sipa1l1,Farp1,Zfyve9,Lmtk2,Pakap	23/563
5_Member	GO Biological Processes	GO:0007169	cell surface receptor protein tyrosine kinase signaling pathway	-3.03444	-0.653147	13869,14042,16011,18003,18596,18791,20418,21416,29815,74155,76829,77531,106042,217692,231876	Erbb4,Ext1,Igfbp5,Nedd9,Pdgfrb,Plat,Shc3,Tcf7l2,Bcar3,Errfi1,Dok5,Anks1b,Prickle1,Sipa1l1,Lmtk2	15/392
5_Member	GO Biological Processes	GO:0007173	epidermal growth factor receptor signaling pathway	-2.02275	-0.150094	13869,29815,74155,106042	Erbb4,Bcar3,Errfi1,Prickle1	4/55
6_Summary	GO Biological Processes	GO:0061430	bone trabecula morphogenesis	-4.64106	-1.37046	14042,14119,20377,21827,15213,215798,11622,16011,16449,72007	Ext1,Fbn2,Sfrp1,Thbs3,Hey1,Adgrg6,Ahr,Igfbp5,Jag1,Fndc3b	10/-
6_Member	GO Biological Processes	GO:0061430	bone trabecula morphogenesis	-4.64106	-1.37046	14042,14119,20377,21827	Ext1,Fbn2,Sfrp1,Thbs3	4/12
6_Member	GO Biological Processes	GO:0061383	trabecula morphogenesis	-4.37165	-1.23976	14042,14119,15213,20377,21827,215798	Ext1,Fbn2,Hey1,Sfrp1,Thbs3,Adgrg6	6/43
6_Member	GO Biological Processes	GO:0060346	bone trabecula formation	-3.94302	-1.15663	14119,20377,21827	Fbn2,Sfrp1,Thbs3	3/7
6_Member	GO Biological Processes	GO:0060343	trabecula formation	-3.78339	-1.05686	14119,20377,21827,215798	Fbn2,Sfrp1,Thbs3,Adgrg6	4/19
6_Member	GO Biological Processes	GO:0045667	regulation of osteoblast differentiation	-2.35372	-0.294754	11622,14119,15213,16011,16449,20377,72007	Ahr,Fbn2,Hey1,Igfbp5,Jag1,Sfrp1,Fndc3b	7/135
7_Summary	GO Biological Processes	GO:0048713	regulation of oligodendrocyte differentiation	-4.31344	-1.23976	15208,15904,19242,19283,21416,76441,12805,20679,13047,15213,15251,17919,18125,20315,20450,56198,65945,67095,216190,14733,16773,215798	Hes5,Id4,Ptn,Ptprz1,Tcf7l2,Daam2,Cntn1,Sox6,Cux1,Hey1,Hif1a,Myo5b,Nos1,Cxcl12,St8sia2,Heyl,Clstn1,Trak1,Appl2,Gpc1,Lama2,Adgrg6	22/-
7_Member	GO Biological Processes	GO:0048713	regulation of oligodendrocyte differentiation	-4.31344	-1.23976	15208,15904,19242,19283,21416,76441	Hes5,Id4,Ptn,Ptprz1,Tcf7l2,Daam2	6/44
7_Member	GO Biological Processes	GO:0045685	regulation of glial cell differentiation	-2.85196	-0.537956	15208,15904,19242,19283,21416,76441	Hes5,Id4,Ptn,Ptprz1,Tcf7l2,Daam2	6/81
7_Member	GO Biological Processes	GO:0048715	negative regulation of oligodendrocyte differentiation	-2.78259	-0.516488	15208,15904,76441	Hes5,Id4,Daam2	3/16
7_Member	GO Biological Processes	GO:0048709	oligodendrocyte differentiation	-2.69238	-0.468089	12805,15208,15904,19283,20679,21416	Cntn1,Hes5,Id4,Ptprz1,Sox6,Tcf7l2	6/87
7_Member	GO Biological Processes	GO:0051960	regulation of nervous system development	-2.6792	-0.464213	13047,15208,15213,15251,15904,17919,18125,19242,19283,20315,20450,21416,56198,65945,67095,76441,216190	Cux1,Hes5,Hey1,Hif1a,Id4,Myo5b,Nos1,Ptn,Ptprz1,Cxcl12,St8sia2,Tcf7l2,Heyl,Clstn1,Trak1,Daam2,Appl2	17/514
7_Member	GO Biological Processes	GO:0050767	regulation of neurogenesis	-2.3493	-0.294754	13047,15208,15213,15251,15904,17919,18125,19242,19283,20315,56198,67095,76441,216190	Cux1,Hes5,Hey1,Hif1a,Id4,Myo5b,Nos1,Ptn,Ptprz1,Cxcl12,Heyl,Trak1,Daam2,Appl2	14/417
7_Member	GO Biological Processes	GO:0014003	oligodendrocyte development	-2.19909	-0.23492	12805,15208,15904,21416	Cntn1,Hes5,Id4,Tcf7l2	4/49
7_Member	GO Biological Processes	GO:0010001	glial cell differentiation	-2.10155	-0.185543	12805,14733,15208,15904,16773,19283,20679,21416,215798	Cntn1,Gpc1,Hes5,Id4,Lama2,Ptprz1,Sox6,Tcf7l2,Adgrg6	9/228
7_Member	GO Biological Processes	GO:0014014	negative regulation of gliogenesis	-2.05048	-0.162354	15208,15904,19242,76441	Hes5,Id4,Ptn,Daam2	4/54
7_Member	GO Biological Processes	GO:0031641	regulation of myelination	-2.05048	-0.162354	15208,19242,19283,21416	Hes5,Ptn,Ptprz1,Tcf7l2	4/54
8_Summary	GO Biological Processes	GO:0048667	cell morphogenesis involved in neuron differentiation	-4.28351	-1.23976	12805,12808,13800,14042,16773,17919,19091,19242,19283,20315,67095,102502,106042,110596,193385,223254,231876,237523,270120,20450	Cntn1,Cobl,Enah,Ext1,Lama2,Myo5b,Prkg1,Ptn,Ptprz1,Cxcl12,Trak1,Pls1,Prickle1,Arhgef28,Ripor2,Farp1,Lmtk2,Ptprq,Fat3,St8sia2	20/-
8_Member	GO Biological Processes	GO:0048667	cell morphogenesis involved in neuron differentiation	-4.28351	-1.23976	12805,12808,13800,14042,16773,17919,19091,19242,19283,20315,67095,102502,106042,110596,193385,223254,231876,237523,270120	Cntn1,Cobl,Enah,Ext1,Lama2,Myo5b,Prkg1,Ptn,Ptprz1,Cxcl12,Trak1,Pls1,Prickle1,Arhgef28,Ripor2,Farp1,Lmtk2,Ptprq,Fat3	19/449
8_Member	GO Biological Processes	GO:0048812	neuron projection morphogenesis	-2.41904	-0.328148	12805,12808,13800,14042,16773,17919,19091,19242,19283,20315,20450,67095,106042,110596,223254,231876	Cntn1,Cobl,Enah,Ext1,Lama2,Myo5b,Prkg1,Ptn,Ptprz1,Cxcl12,St8sia2,Trak1,Prickle1,Arhgef28,Farp1,Lmtk2	16/499
8_Member	GO Biological Processes	GO:0120039	plasma membrane bounded cell projection morphogenesis	-2.36917	-0.303926	12805,12808,13800,14042,16773,17919,19091,19242,19283,20315,20450,67095,106042,110596,223254,231876	Cntn1,Cobl,Enah,Ext1,Lama2,Myo5b,Prkg1,Ptn,Ptprz1,Cxcl12,St8sia2,Trak1,Prickle1,Arhgef28,Farp1,Lmtk2	16/505
8_Member	GO Biological Processes	GO:0048858	cell projection morphogenesis	-2.30424	-0.293423	12805,12808,13800,14042,16773,17919,19091,19242,19283,20315,20450,67095,106042,110596,223254,231876	Cntn1,Cobl,Enah,Ext1,Lama2,Myo5b,Prkg1,Ptn,Ptprz1,Cxcl12,St8sia2,Trak1,Prickle1,Arhgef28,Farp1,Lmtk2	16/513
8_Member	GO Biological Processes	GO:0016358	dendrite development	-2.20228	-0.23492	17919,19091,19242,67095,106042,223254,270120	Myo5b,Prkg1,Ptn,Trak1,Prickle1,Farp1,Fat3	7/144
9_Summary	GO Biological Processes	GO:0099537	trans-synaptic signaling	-4.28108	-1.23976	14042,16561,18791,20418,23859,23964,50876,54524,65945,75209,77531,108030,223254,224997,320405,380714,18125,15251,16323	Ext1,Kif1b,Plat,Shc3,Dlg2,Tenm2,Tmod2,Syt6,Clstn1,Sv2c,Anks1b,Lin7a,Farp1,Dlgap1,Cadps2,Rph3al,Nos1,Hif1a,Inhba	19/-
9_Member	GO Biological Processes	GO:0099537	trans-synaptic signaling	-4.28108	-1.23976	14042,16561,18791,20418,23859,23964,50876,54524,65945,75209,77531,108030,223254,224997,320405,380714	Ext1,Kif1b,Plat,Shc3,Dlg2,Tenm2,Tmod2,Syt6,Clstn1,Sv2c,Anks1b,Lin7a,Farp1,Dlgap1,Cadps2,Rph3al	16/336
9_Member	GO Biological Processes	GO:0099536	synaptic signaling	-4.19257	-1.19498	14042,16561,18125,18791,20418,23859,23964,50876,54524,65945,75209,77531,108030,223254,224997,320405,380714	Ext1,Kif1b,Nos1,Plat,Shc3,Dlg2,Tenm2,Tmod2,Syt6,Clstn1,Sv2c,Anks1b,Lin7a,Farp1,Dlgap1,Cadps2,Rph3al	17/379
9_Member	GO Biological Processes	GO:0007268	chemical synaptic transmission	-3.51601	-0.873808	14042,16561,18791,20418,23859,50876,54524,65945,75209,77531,108030,224997,320405,380714	Ext1,Kif1b,Plat,Shc3,Dlg2,Tmod2,Syt6,Clstn1,Sv2c,Anks1b,Lin7a,Dlgap1,Cadps2,Rph3al	14/314
9_Member	GO Biological Processes	GO:0098916	anterograde trans-synaptic signaling	-3.51601	-0.873808	14042,16561,18791,20418,23859,50876,54524,65945,75209,77531,108030,224997,320405,380714	Ext1,Kif1b,Plat,Shc3,Dlg2,Tmod2,Syt6,Clstn1,Sv2c,Anks1b,Lin7a,Dlgap1,Cadps2,Rph3al	14/314
9_Member	GO Biological Processes	GO:0007267	cell-cell signaling	-3.23796	-0.760702	14042,15251,16323,16561,18125,18791,20418,23859,23964,50876,54524,65945,75209,77531,108030,223254,224997,320405,380714	Ext1,Hif1a,Inhba,Kif1b,Nos1,Plat,Shc3,Dlg2,Tenm2,Tmod2,Syt6,Clstn1,Sv2c,Anks1b,Lin7a,Farp1,Dlgap1,Cadps2,Rph3al	19/542
10_Summary	GO Biological Processes	GO:0030335	positive regulation of cell migration	-4.26731	-1.23976	12778,13869,15251,16011,18003,18596,18805,19242,19283,20315,21825,54357,68732,68813,70097,76441,80982,118449,193385,238130,319565,16449,54156,67896,107351	Ackr3,Erbb4,Hif1a,Igfbp5,Nedd9,Pdgfrb,Pld1,Ptn,Ptprz1,Cxcl12,Thbs1,Epb41l4b,Carmil1,Dock5,Sash1,Daam2,Cemip,Synpo2,Ripor2,Dock4,Syne2,Jag1,Egfl6,Ccdc80,Kank1	25/-
10_Member	GO Biological Processes	GO:0030335	positive regulation of cell migration	-4.26731	-1.23976	12778,13869,15251,16011,18003,18596,18805,19242,19283,20315,21825,54357,68732,68813,70097,76441,80982,118449,193385,238130,319565	Ackr3,Erbb4,Hif1a,Igfbp5,Nedd9,Pdgfrb,Pld1,Ptn,Ptprz1,Cxcl12,Thbs1,Epb41l4b,Carmil1,Dock5,Sash1,Daam2,Cemip,Synpo2,Ripor2,Dock4,Syne2	21/530
10_Member	GO Biological Processes	GO:2000147	positive regulation of cell motility	-4.10579	-1.19135	12778,13869,15251,16011,18003,18596,18805,19242,19283,20315,21825,54357,68732,68813,70097,76441,80982,118449,193385,238130,319565	Ackr3,Erbb4,Hif1a,Igfbp5,Nedd9,Pdgfrb,Pld1,Ptn,Ptprz1,Cxcl12,Thbs1,Epb41l4b,Carmil1,Dock5,Sash1,Daam2,Cemip,Synpo2,Ripor2,Dock4,Syne2	21/544
10_Member	GO Biological Processes	GO:0040017	positive regulation of locomotion	-3.97235	-1.15663	12778,13869,15251,16011,18003,18596,18805,19242,19283,20315,21825,54357,68732,68813,70097,76441,80982,118449,193385,238130,319565	Ackr3,Erbb4,Hif1a,Igfbp5,Nedd9,Pdgfrb,Pld1,Ptn,Ptprz1,Cxcl12,Thbs1,Epb41l4b,Carmil1,Dock5,Sash1,Daam2,Cemip,Synpo2,Ripor2,Dock4,Syne2	21/556
10_Member	GO Biological Processes	GO:0010810	regulation of cell-substrate adhesion	-2.8224	-0.535207	16449,18003,19242,19283,21825,54156,67896,68732,68813,107351	Jag1,Nedd9,Ptn,Ptprz1,Thbs1,Egfl6,Ccdc80,Carmil1,Dock5,Kank1	10/213
10_Member	GO Biological Processes	GO:0010811	positive regulation of cell-substrate adhesion	-2.33624	-0.293423	18003,19242,21825,54156,67896,68732,68813	Nedd9,Ptn,Thbs1,Egfl6,Ccdc80,Carmil1,Dock5	7/136
11_Summary	GO Biological Processes	GO:0030336	negative regulation of cell migration	-4.11672	-1.19135	16009,16011,16449,18003,19091,19242,19270,19272,20315,20377,21825,107351,193385,246707,11622,13869,15208,15213,21416,74155,12778,16323,18125,19283,20378,216190	Igfbp3,Igfbp5,Jag1,Nedd9,Prkg1,Ptn,Ptprg,Ptprk,Cxcl12,Sfrp1,Thbs1,Kank1,Ripor2,Emilin2,Ahr,Erbb4,Hes5,Hey1,Tcf7l2,Errfi1,Ackr3,Inhba,Nos1,Ptprz1,Frzb,Appl2	26/-
11_Member	GO Biological Processes	GO:0030336	negative regulation of cell migration	-4.11672	-1.19135	16009,16011,16449,18003,19091,19242,19270,19272,20315,20377,21825,107351,193385,246707	Igfbp3,Igfbp5,Jag1,Nedd9,Prkg1,Ptn,Ptprg,Ptprk,Cxcl12,Sfrp1,Thbs1,Kank1,Ripor2,Emilin2	14/275
11_Member	GO Biological Processes	GO:2000146	negative regulation of cell motility	-3.95182	-1.15663	16009,16011,16449,18003,19091,19242,19270,19272,20315,20377,21825,107351,193385,246707	Igfbp3,Igfbp5,Jag1,Nedd9,Prkg1,Ptn,Ptprg,Ptprk,Cxcl12,Sfrp1,Thbs1,Kank1,Ripor2,Emilin2	14/285
11_Member	GO Biological Processes	GO:0040013	negative regulation of locomotion	-3.73399	-1.02271	16009,16011,16449,18003,19091,19242,19270,19272,20315,20377,21825,107351,193385,246707	Igfbp3,Igfbp5,Jag1,Nedd9,Prkg1,Ptn,Ptprg,Ptprk,Cxcl12,Sfrp1,Thbs1,Kank1,Ripor2,Emilin2	14/299
11_Member	GO Biological Processes	GO:0002690	positive regulation of leukocyte chemotaxis	-2.23383	-0.250481	18003,19242,20315,21825,193385	Nedd9,Ptn,Cxcl12,Thbs1,Ripor2	5/76
11_Member	GO Biological Processes	GO:0050678	regulation of epithelial cell proliferation	-2.20025	-0.23492	11622,13869,15208,15213,16449,19242,19272,20315,20377,21416,21825,74155	Ahr,Erbb4,Hes5,Hey1,Jag1,Ptn,Ptprk,Cxcl12,Sfrp1,Tcf7l2,Thbs1,Errfi1	12/345
11_Member	GO Biological Processes	GO:0008285	negative regulation of cell population proliferation	-2.04175	-0.155874	11622,12778,13869,16009,16011,16323,18125,19091,19242,19272,19283,20315,20377,20378,21825,193385,216190	Ahr,Ackr3,Erbb4,Igfbp3,Igfbp5,Inhba,Nos1,Prkg1,Ptn,Ptprk,Ptprz1,Cxcl12,Sfrp1,Frzb,Thbs1,Ripor2,Appl2	17/596
12_Summary	GO Biological Processes	GO:0030278	regulation of ossification	-3.93237	-1.15663	14119,14371,15251,19242,20377,21834,76566,84035,215798,15213,20315,56198	Fbn2,Fzd9,Hif1a,Ptn,Sfrp1,Thrb,Rflnb,Kremen1,Adgrg6,Hey1,Cxcl12,Heyl	12/-
12_Member	GO Biological Processes	GO:0030278	regulation of ossification	-3.93237	-1.15663	14119,14371,15251,19242,20377,21834,76566,84035,215798	Fbn2,Fzd9,Hif1a,Ptn,Sfrp1,Thrb,Rflnb,Kremen1,Adgrg6	9/125
12_Member	GO Biological Processes	GO:0070167	regulation of biomineral tissue development	-3.46471	-0.847336	14119,14371,15213,15251,19242,76566,215798	Fbn2,Fzd9,Hey1,Hif1a,Ptn,Rflnb,Adgrg6	7/87
12_Member	GO Biological Processes	GO:0030500	regulation of bone mineralization	-3.12071	-0.695218	14119,14371,15251,19242,76566,215798	Fbn2,Fzd9,Hif1a,Ptn,Rflnb,Adgrg6	6/72
12_Member	GO Biological Processes	GO:0030279	negative regulation of ossification	-2.55915	-0.410772	15251,20377,76566,84035	Hif1a,Sfrp1,Rflnb,Kremen1	4/39
12_Member	GO Biological Processes	GO:0070168	negative regulation of biomineral tissue development	-2.4932	-0.376419	15213,15251,76566	Hey1,Hif1a,Rflnb	3/20
12_Member	GO Biological Processes	GO:0071542	dopaminergic neuron differentiation	-2.21245	-0.23492	15251,20315,20377	Hif1a,Cxcl12,Sfrp1	3/25
12_Member	GO Biological Processes	GO:0001837	epithelial to mesenchymal transition	-2.0742	-0.173713	15213,15251,20377,56198,76566	Hey1,Hif1a,Sfrp1,Heyl,Rflnb	5/83
13_Summary	GO Biological Processes	GO:0003151	outflow tract morphogenesis	-3.79506	-1.05686	14042,15213,15251,16449,21825,56198,106042,13869,20377,20378,76566,11622,15208,18596,12808,13800,15904,16011,16323,20315,21415,57776,19165,21416,74155,13047,215798	Ext1,Hey1,Hif1a,Jag1,Thbs1,Heyl,Prickle1,Erbb4,Sfrp1,Frzb,Rflnb,Ahr,Hes5,Pdgfrb,Cobl,Enah,Id4,Igfbp5,Inhba,Cxcl12,Tcf7l1,Ttyh1,Psen2,Tcf7l2,Errfi1,Cux1,Adgrg6	27/-
13_Member	GO Biological Processes	GO:0003151	outflow tract morphogenesis	-3.79506	-1.05686	14042,15213,15251,16449,21825,56198,106042	Ext1,Hey1,Hif1a,Jag1,Thbs1,Heyl,Prickle1	7/77
13_Member	GO Biological Processes	GO:0060485	mesenchyme development	-3.24733	-0.760702	13869,14042,15213,15251,16449,20377,20378,21825,56198,76566,106042	Erbb4,Ext1,Hey1,Hif1a,Jag1,Sfrp1,Frzb,Thbs1,Heyl,Rflnb,Prickle1	11/222
13_Member	GO Biological Processes	GO:0048762	mesenchymal cell differentiation	-2.98526	-0.610916	13869,14042,15213,15251,16449,20377,20378,56198,76566	Erbb4,Ext1,Hey1,Hif1a,Jag1,Sfrp1,Frzb,Heyl,Rflnb	9/168
13_Member	GO Biological Processes	GO:0072006	nephron development	-2.94782	-0.593683	11622,13869,14042,15208,15213,16449,18596,56198	Ahr,Erbb4,Ext1,Hes5,Hey1,Jag1,Pdgfrb,Heyl	8/137
13_Member	GO Biological Processes	GO:0014033	neural crest cell differentiation	-2.71801	-0.471792	13869,14042,15251,16449,20377,20378	Erbb4,Ext1,Hif1a,Jag1,Sfrp1,Frzb	6/86
13_Member	GO Biological Processes	GO:0048729	tissue morphogenesis	-2.71471	-0.471792	11622,12808,13800,13869,14042,15208,15213,15251,15904,16011,16323,16449,20315,20377,20378,21415,56198,106042	Ahr,Cobl,Enah,Erbb4,Ext1,Hes5,Hey1,Hif1a,Id4,Igfbp5,Inhba,Jag1,Cxcl12,Sfrp1,Frzb,Tcf7l1,Heyl,Prickle1	18/555
13_Member	GO Biological Processes	GO:0032835	glomerulus development	-2.67885	-0.464213	11622,14042,16449,18596,56198	Ahr,Ext1,Jag1,Pdgfrb,Heyl	5/60
13_Member	GO Biological Processes	GO:0003208	cardiac ventricle morphogenesis	-2.64699	-0.441844	11622,15213,15251,16449,56198	Ahr,Hey1,Hif1a,Jag1,Heyl	5/61
13_Member	GO Biological Processes	GO:0003184	pulmonary valve morphogenesis	-2.62875	-0.441844	15213,16449,56198	Hey1,Jag1,Heyl	3/18
13_Member	GO Biological Processes	GO:0002009	morphogenesis of an epithelium	-2.38227	-0.303926	11622,12808,13800,13869,14042,15208,15213,15251,15904,16011,16449,20315,20377,20378,106042	Ahr,Cobl,Enah,Erbb4,Ext1,Hes5,Hey1,Hif1a,Id4,Igfbp5,Jag1,Cxcl12,Sfrp1,Frzb,Prickle1	15/458
13_Member	GO Biological Processes	GO:0003177	pulmonary valve development	-2.37222	-0.303926	15213,16449,56198	Hey1,Jag1,Heyl	3/22
13_Member	GO Biological Processes	GO:0003197	endocardial cushion development	-2.36702	-0.303926	15213,16449,21825,56198	Hey1,Jag1,Thbs1,Heyl	4/44
13_Member	GO Biological Processes	GO:0048863	stem cell differentiation	-2.25871	-0.269146	13869,14042,15251,16449,20377,20378,21415,57776	Erbb4,Ext1,Hif1a,Jag1,Sfrp1,Frzb,Tcf7l1,Ttyh1	8/177
13_Member	GO Biological Processes	GO:0048732	gland development	-2.1732	-0.211702	11622,12808,13869,14042,15251,15904,16011,18596,19165,20377,20378,21416,74155	Ahr,Cobl,Erbb4,Ext1,Hif1a,Id4,Igfbp5,Pdgfrb,Psen2,Sfrp1,Frzb,Tcf7l2,Errfi1	13/392
13_Member	GO Biological Processes	GO:0072001	renal system development	-2.03076	-0.151541	11622,13047,13869,14042,15208,15213,16449,18596,20377,56198,106042	Ahr,Cux1,Erbb4,Ext1,Hes5,Hey1,Jag1,Pdgfrb,Sfrp1,Heyl,Prickle1	11/319
13_Member	GO Biological Processes	GO:0003007	heart morphogenesis	-2.02016	-0.149674	11622,14042,15213,15251,16449,21825,56198,106042,215798	Ahr,Ext1,Hey1,Hif1a,Jag1,Thbs1,Heyl,Prickle1,Adgrg6	9/235
13_Member	GO Biological Processes	GO:0003206	cardiac chamber morphogenesis	-2.01039	-0.146342	11622,15213,15251,16449,56198,215798	Ahr,Hey1,Hif1a,Jag1,Heyl,Adgrg6	6/120
14_Summary	GO Biological Processes	GO:0007219	Notch signaling pathway	-3.69347	-0.996905	12805,13855,15208,15213,16449,19165,56198,57776,16848,19242,20679,106042	Cntn1,Epn2,Hes5,Hey1,Jag1,Psen2,Heyl,Ttyh1,Lfng,Ptn,Sox6,Prickle1	12/-
14_Member	GO Biological Processes	GO:0007219	Notch signaling pathway	-3.69347	-0.996905	12805,13855,15208,15213,16449,19165,56198,57776	Cntn1,Epn2,Hes5,Hey1,Jag1,Psen2,Heyl,Ttyh1	8/106
14_Member	GO Biological Processes	GO:0045747	positive regulation of Notch signaling pathway	-2.60104	-0.428507	13855,15208,16449,16848	Epn2,Hes5,Jag1,Lfng	4/38
14_Member	GO Biological Processes	GO:2000736	regulation of stem cell differentiation	-2.25814	-0.269146	15208,16449,19242,20679,106042	Hes5,Jag1,Ptn,Sox6,Prickle1	5/75
14_Member	GO Biological Processes	GO:2000737	negative regulation of stem cell differentiation	-2.11766	-0.194396	15208,16449,106042	Hes5,Jag1,Prickle1	3/27
14_Member	GO Biological Processes	GO:0061326	renal tubule development	-2.03168	-0.151541	15208,15213,16449,56198,106042	Hes5,Hey1,Jag1,Heyl,Prickle1	5/85
15_Summary	GO Biological Processes	GO:0060113	inner ear receptor cell differentiation	-3.52698	-0.873808	13047,15208,15213,16449,102502,193385,237523,14042,16011,16323,19165,27999,286940,13869,15251,20378,21346,21834,72007,622434,108030	Cux1,Hes5,Hey1,Jag1,Pls1,Ripor2,Ptprq,Ext1,Igfbp5,Inhba,Psen2,Fam3c,Flnb,Erbb4,Hif1a,Frzb,Tagln2,Thrb,Fndc3b,Arhgef26,Lin7a	21/-
15_Member	GO Biological Processes	GO:0060113	inner ear receptor cell differentiation	-3.52698	-0.873808	13047,15208,15213,16449,102502,193385,237523	Cux1,Hes5,Hey1,Jag1,Pls1,Ripor2,Ptprq	7/85
15_Member	GO Biological Processes	GO:0035315	hair cell differentiation	-3.39618	-0.824554	13047,15208,16449,102502,193385,237523	Cux1,Hes5,Jag1,Pls1,Ripor2,Ptprq	6/64
15_Member	GO Biological Processes	GO:0042490	mechanoreceptor differentiation	-3.34528	-0.786103	13047,15208,15213,16449,102502,193385,237523	Cux1,Hes5,Hey1,Jag1,Pls1,Ripor2,Ptprq	7/91
15_Member	GO Biological Processes	GO:0008544	epidermis development	-3.30899	-0.780071	13047,14042,15208,16011,16323,16449,19165,27999,102502,193385,237523,286940	Cux1,Ext1,Hes5,Igfbp5,Inhba,Jag1,Psen2,Fam3c,Pls1,Ripor2,Ptprq,Flnb	12/254
15_Member	GO Biological Processes	GO:0030855	epithelial cell differentiation	-3.22681	-0.760702	13047,13869,14042,15208,15213,15251,16323,16449,20378,21346,21834,27999,72007,102502,193385,237523,286940,622434	Cux1,Erbb4,Ext1,Hes5,Hey1,Hif1a,Inhba,Jag1,Frzb,Tagln2,Thrb,Fam3c,Fndc3b,Pls1,Ripor2,Ptprq,Flnb,Arhgef26	18/500
15_Member	GO Biological Processes	GO:0009913	epidermal cell differentiation	-2.82838	-0.535207	13047,15208,16449,27999,102502,193385,237523,286940	Cux1,Hes5,Jag1,Fam3c,Pls1,Ripor2,Ptprq,Flnb	8/143
15_Member	GO Biological Processes	GO:0042491	inner ear auditory receptor cell differentiation	-2.7784	-0.516488	13047,15208,16449,102502,193385	Cux1,Hes5,Jag1,Pls1,Ripor2	5/57
15_Member	GO Biological Processes	GO:0060119	inner ear receptor cell development	-2.49663	-0.376419	15208,15213,102502,193385,237523	Hes5,Hey1,Pls1,Ripor2,Ptprq	5/66
15_Member	GO Biological Processes	GO:0048839	inner ear development	-2.34223	-0.293423	13047,15208,15213,16449,20378,102502,108030,193385,237523	Cux1,Hes5,Hey1,Jag1,Frzb,Pls1,Lin7a,Ripor2,Ptprq	9/209
15_Member	GO Biological Processes	GO:0060122	inner ear receptor cell stereocilium organization	-2.19909	-0.23492	15208,15213,102502,193385	Hes5,Hey1,Pls1,Ripor2	4/49
16_Summary	GO Biological Processes	GO:0001503	ossification	-3.4822	-0.852584	14042,14371,15213,15251,15904,16009,16011,19242,20377,21416,21827,106042,20378,21415,18647,76441,84035,107351	Ext1,Fzd9,Hey1,Hif1a,Id4,Igfbp3,Igfbp5,Ptn,Sfrp1,Tcf7l2,Thbs3,Prickle1,Frzb,Tcf7l1,Cdk14,Daam2,Kremen1,Kank1	18/-
16_Member	GO Biological Processes	GO:0001503	ossification	-3.4822	-0.852584	14042,14371,15213,15251,15904,16009,16011,19242,20377,21416,21827,106042	Ext1,Fzd9,Hey1,Hif1a,Id4,Igfbp3,Igfbp5,Ptn,Sfrp1,Tcf7l2,Thbs3,Prickle1	12/243
16_Member	GO Biological Processes	GO:0035567	non-canonical Wnt signaling pathway	-2.64424	-0.441844	14371,20377,20378,106042	Fzd9,Sfrp1,Frzb,Prickle1	4/37
16_Member	GO Biological Processes	GO:0060070	canonical Wnt signaling pathway	-2.43269	-0.332937	14042,14371,20377,20378,21415,21416	Ext1,Fzd9,Sfrp1,Frzb,Tcf7l1,Tcf7l2	6/98
16_Member	GO Biological Processes	GO:0016055	Wnt signaling pathway	-2.30903	-0.293423	14042,14371,18647,20377,20378,21415,21416,76441,84035,106042	Ext1,Fzd9,Cdk14,Sfrp1,Frzb,Tcf7l1,Tcf7l2,Daam2,Kremen1,Prickle1	10/251
16_Member	GO Biological Processes	GO:0060828	regulation of canonical Wnt signaling pathway	-2.06622	-0.168997	14371,18647,20377,20378,21416,76441,84035,106042,107351	Fzd9,Cdk14,Sfrp1,Frzb,Tcf7l2,Daam2,Kremen1,Prickle1,Kank1	9/231
17_Summary	GO Biological Processes	GO:0035265	organ growth	-3.42571	-0.831812	11622,14042,18596,19091,21416,21825,21827,56376,12808,13869,14371,19242,20377,20450,54381,106042	Ahr,Ext1,Pdgfrb,Prkg1,Tcf7l2,Thbs1,Thbs3,Pdlim5,Cobl,Erbb4,Fzd9,Ptn,Sfrp1,St8sia2,Cpq,Prickle1	16/-
17_Member	GO Biological Processes	GO:0035265	organ growth	-3.42571	-0.831812	11622,14042,18596,19091,21416,21825,21827,56376	Ahr,Ext1,Pdgfrb,Prkg1,Tcf7l2,Thbs1,Thbs3,Pdlim5	8/116
17_Member	GO Biological Processes	GO:0048589	developmental growth	-2.58387	-0.418791	11622,12808,13869,14042,14371,18596,19091,19242,20377,20450,21416,21825,21827,54381,56376,106042	Ahr,Cobl,Erbb4,Ext1,Fzd9,Pdgfrb,Prkg1,Ptn,Sfrp1,St8sia2,Tcf7l2,Thbs1,Thbs3,Cpq,Pdlim5,Prickle1	16/480
17_Member	GO Biological Processes	GO:0040007	growth	-2.52189	-0.385639	11622,12808,13869,14042,14371,18596,19091,19242,20377,20450,21416,21825,21827,54381,56376,106042	Ahr,Cobl,Erbb4,Ext1,Fzd9,Pdgfrb,Prkg1,Ptn,Sfrp1,St8sia2,Tcf7l2,Thbs1,Thbs3,Cpq,Pdlim5,Prickle1	16/487
17_Member	GO Biological Processes	GO:0060560	developmental growth involved in morphogenesis	-2.10826	-0.189851	11622,12808,14042,19091,20377,20450,106042	Ahr,Cobl,Ext1,Prkg1,Sfrp1,St8sia2,Prickle1	7/150
18_Summary	GO Biological Processes	GO:0009952	anterior/posterior pattern specification	-3.40303	-0.824554	12808,15208,15213,16848,19165,20377,21415,56198,106042,21825,13869,14042,15251,76441,20378,13800,21416,16323,19283,237523	Cobl,Hes5,Hey1,Lfng,Psen2,Sfrp1,Tcf7l1,Heyl,Prickle1,Thbs1,Erbb4,Ext1,Hif1a,Daam2,Frzb,Enah,Tcf7l2,Inhba,Ptprz1,Ptprq	20/-
18_Member	GO Biological Processes	GO:0009952	anterior/posterior pattern specification	-3.40303	-0.824554	12808,15208,15213,16848,19165,20377,21415,56198,106042	Cobl,Hes5,Hey1,Lfng,Psen2,Sfrp1,Tcf7l1,Heyl,Prickle1	9/147
18_Member	GO Biological Processes	GO:1902043	positive regulation of extrinsic apoptotic signaling pathway via death domain receptors	-3.16897	-0.727681	19165,20377,21825	Psen2,Sfrp1,Thbs1	3/12
18_Member	GO Biological Processes	GO:0035282	segmentation	-2.6422	-0.441844	12808,15208,16848,19165,20377,21415	Cobl,Hes5,Lfng,Psen2,Sfrp1,Tcf7l1	6/89
18_Member	GO Biological Processes	GO:0007389	pattern specification process	-2.57368	-0.41703	12808,13869,14042,15208,15213,15251,16848,19165,20377,21415,56198,76441,106042	Cobl,Erbb4,Ext1,Hes5,Hey1,Hif1a,Lfng,Psen2,Sfrp1,Tcf7l1,Heyl,Daam2,Prickle1	13/351
18_Member	GO Biological Processes	GO:0003002	regionalization	-2.53463	-0.394368	12808,14042,15208,15213,15251,16848,19165,20377,21415,56198,76441,106042	Cobl,Ext1,Hes5,Hey1,Hif1a,Lfng,Psen2,Sfrp1,Tcf7l1,Heyl,Daam2,Prickle1	12/313
18_Member	GO Biological Processes	GO:0061053	somite development	-2.44031	-0.333491	12808,16848,19165,20377,20378	Cobl,Lfng,Psen2,Sfrp1,Frzb	5/68
18_Member	GO Biological Processes	GO:0021915	neural tube development	-2.30275	-0.293423	12808,13800,15208,15251,19165,20377,21416,106042	Cobl,Enah,Hes5,Hif1a,Psen2,Sfrp1,Tcf7l2,Prickle1	8/174
18_Member	GO Biological Processes	GO:0009798	axis specification	-2.20992	-0.23492	12808,15213,20377,21415,106042	Cobl,Hey1,Sfrp1,Tcf7l1,Prickle1	5/77
18_Member	GO Biological Processes	GO:0002244	hematopoietic progenitor cell differentiation	-2.11488	-0.194053	14042,16323,19165,19283,20377,237523	Ext1,Inhba,Psen2,Ptprz1,Sfrp1,Ptprq	6/114
18_Member	GO Biological Processes	GO:0001756	somitogenesis	-2.05048	-0.162354	12808,16848,19165,20377	Cobl,Lfng,Psen2,Sfrp1	4/54
18_Member	GO Biological Processes	GO:2001238	positive regulation of extrinsic apoptotic signaling pathway	-2.02275	-0.150094	16323,19165,20377,21825	Inhba,Psen2,Sfrp1,Thbs1	4/55
19_Summary	GO Biological Processes	GO:0050820	positive regulation of coagulation	-3.30054	-0.780071	18791,19165,21825,246707,15251,19242,107351,13806,19091,84035,18125	Plat,Psen2,Thbs1,Emilin2,Hif1a,Ptn,Kank1,Eno1,Prkg1,Kremen1,Nos1	11/-
19_Member	GO Biological Processes	GO:0050820	positive regulation of coagulation	-3.30054	-0.780071	18791,19165,21825,246707	Plat,Psen2,Thbs1,Emilin2	4/25
19_Member	GO Biological Processes	GO:1903036	positive regulation of response to wounding	-3.186	-0.736595	15251,18791,19242,21825,107351,246707	Hif1a,Plat,Ptn,Thbs1,Kank1,Emilin2	6/70
19_Member	GO Biological Processes	GO:0090303	positive regulation of wound healing	-2.95906	-0.593683	15251,18791,21825,107351,246707	Hif1a,Plat,Thbs1,Kank1,Emilin2	5/52
19_Member	GO Biological Processes	GO:0010755	regulation of plasminogen activation	-2.86792	-0.539339	13806,18791,21825	Eno1,Plat,Thbs1	3/15
19_Member	GO Biological Processes	GO:0050818	regulation of coagulation	-2.84831	-0.537956	18791,19091,19165,21825,246707	Plat,Prkg1,Psen2,Thbs1,Emilin2	5/55
19_Member	GO Biological Processes	GO:1903034	regulation of response to wounding	-2.80911	-0.52752	15251,18791,19091,19242,21825,84035,107351,246707	Hif1a,Plat,Prkg1,Ptn,Thbs1,Kremen1,Kank1,Emilin2	8/144
19_Member	GO Biological Processes	GO:0030194	positive regulation of blood coagulation	-2.4932	-0.376419	18791,21825,246707	Plat,Thbs1,Emilin2	3/20
19_Member	GO Biological Processes	GO:1900048	positive regulation of hemostasis	-2.4932	-0.376419	18791,21825,246707	Plat,Thbs1,Emilin2	3/20
19_Member	GO Biological Processes	GO:0061041	regulation of wound healing	-2.36821	-0.303926	15251,18791,19091,21825,107351,246707	Hif1a,Plat,Prkg1,Thbs1,Kank1,Emilin2	6/101
19_Member	GO Biological Processes	GO:0019934	cGMP-mediated signaling	-2.31634	-0.293423	18125,19091,21825	Nos1,Prkg1,Thbs1	3/23
19_Member	GO Biological Processes	GO:0030193	regulation of blood coagulation	-2.13755	-0.200956	18791,19091,21825,246707	Plat,Prkg1,Thbs1,Emilin2	4/51
19_Member	GO Biological Processes	GO:1900046	regulation of hemostasis	-2.07884	-0.173713	18791,19091,21825,246707	Plat,Prkg1,Thbs1,Emilin2	4/53
20_Summary	GO Biological Processes	GO:0051639	actin filament network formation	-3.28905	-0.778129	12808,68732,102502,18596,622434	Cobl,Carmil1,Pls1,Pdgfrb,Arhgef26	5/-
20_Member	GO Biological Processes	GO:0051639	actin filament network formation	-3.28905	-0.778129	12808,68732,102502	Cobl,Carmil1,Pls1	3/11
20_Member	GO Biological Processes	GO:0031529	ruffle organization	-2.16401	-0.210435	18596,68732,622434	Pdgfrb,Carmil1,Arhgef26	3/26

## Sheet: up genes GO annotation
rDC_up	Gene ID	Type	Tax ID	Homologene Gene ID	Homologene Gene Tax ID	Biological Process (GO)
Slco5a1	240726	symbol	M. musculus	240726	M. musculus	GO:0043252 sodium-independent organic anion transport;GO:0015711 organic anion transport;GO:0006810 transport
Sgpp2	433323	symbol	M. musculus	433323	M. musculus	GO:0061469 regulation of type B pancreatic cell proliferation;GO:0006670 sphingosine metabolic process;GO:0046519 sphingoid metabolic process
Hes6	55927	symbol	M. musculus	55927	M. musculus	GO:0009952 anterior/posterior pattern specification;GO:0003002 regionalization;GO:0050767 regulation of neurogenesis
Dpp10	269109	symbol	M. musculus	269109	M. musculus	GO:1903078 positive regulation of protein localization to plasma membrane;GO:1904377 positive regulation of protein localization to cell periphery;GO:1901379 regulation of potassium ion transmembrane transport
Thsd7b	210417	symbol	M. musculus	210417	M. musculus	GO:0030036 actin cytoskeleton organization;GO:0030029 actin filament-based process;GO:0007010 cytoskeleton organization
Nfasc	269116	symbol	M. musculus	269116	M. musculus	GO:0002175 protein localization to paranode region of axon;GO:0071205 protein localization to juxtaparanode region of axon;GO:0030913 paranodal junction assembly
Lmod1	93689	symbol	M. musculus	93689	M. musculus	GO:0051694 pointed-end actin filament capping;GO:0045010 actin nucleation;GO:0051693 actin filament capping
Brinp3	215378	symbol	M. musculus	215378	M. musculus	GO:0035640 exploration behavior;GO:0071300 cellular response to retinoic acid;GO:0035176 social behavior
Fam78b	226610	symbol	M. musculus	226610	M. musculus	GO:0008150 biological_process
Ush2a	22283	symbol	M. musculus	22283	M. musculus	GO:0048496 maintenance of animal organ identity;GO:0045494 photoreceptor cell maintenance;GO:0042491 inner ear auditory receptor cell differentiation
Itih5	209378	symbol	M. musculus	209378	M. musculus	GO:0060065 uterus development;GO:0030212 hyaluronan metabolic process;GO:0030203 glycosaminoglycan metabolic process
Gad2	14417	symbol	M. musculus	14417	M. musculus	GO:0006540 gamma-aminobutyrate shunt;GO:0006538 L-glutamate catabolic process;GO:0009449 gamma-aminobutyric acid biosynthetic process
Ralgds	19730	symbol	M. musculus	19730	M. musculus	GO:0007265 Ras protein signal transduction;GO:0007264 small GTPase-mediated signal transduction;GO:0141124 intracellular signaling cassette
Kcnh7	170738	symbol	M. musculus	170738	M. musculus	GO:0071805 potassium ion transmembrane transport;GO:0006813 potassium ion transport;GO:0042391 regulation of membrane potential
P2rx3	228139	symbol	M. musculus	228139	M. musculus	GO:0061366 behavioral response to chemical pain;GO:0061368 behavioral response to formalin induced pain;GO:0014832 urinary bladder smooth muscle contraction
Rcn1	19672	symbol	M. musculus	19672	M. musculus	GO:0043010 camera-type eye development;GO:0001654 eye development;GO:0150063 visual system development
Bdnf	12064	symbol	M. musculus	12064	M. musculus	GO:0061193 taste bud development;GO:0007412 axon target recognition;GO:0099183 trans-synaptic signaling by BDNF, modulating synaptic transmission
Fmn1	14260	symbol	M. musculus	14260	M. musculus	GO:0072092 ureteric bud invasion;GO:0072093 metanephric renal vesicle formation;GO:0060677 ureteric bud elongation
Cep152	99100	symbol	M. musculus	99100	M. musculus	GO:0098535 de novo centriole assembly involved in multi-ciliated epithelial cell differentiation;GO:0097742 de novo centriole assembly;GO:1903251 multi-ciliated epithelial cell differentiation
Bmp2	12156	symbol	M. musculus	12156	M. musculus	GO:0003133 endodermal-mesodermal cell signaling;GO:0051042 negative regulation of calcium-independent cell-cell adhesion;GO:0003210 cardiac atrium formation
Insm1	53626	symbol	M. musculus	53626	M. musculus	GO:0061104 adrenal chromaffin cell differentiation;GO:0003358 noradrenergic neuron development;GO:0061549 sympathetic ganglion development
Slc52a3	69698	symbol	M. musculus	69698	M. musculus	GO:0006771 riboflavin metabolic process;GO:0042727 flavin-containing compound biosynthetic process;GO:0072388 flavin adenine dinucleotide biosynthetic process
Cbfa2t2	12396	symbol	M. musculus	12396	M. musculus	GO:0060575 intestinal epithelial cell differentiation;GO:0045746 negative regulation of Notch signaling pathway;GO:0008593 regulation of Notch signaling pathway
Eya2	14049	symbol	M. musculus	14049	M. musculus	GO:0097345 mitochondrial outer membrane permeabilization;GO:1902110 positive regulation of mitochondrial membrane permeability involved in apoptotic process;GO:1902686 mitochondrial outer membrane permeabilization involved in programmed cell death
Ankrd50	99696	symbol	M. musculus	99696	M. musculus	GO:0032456 endocytic recycling;GO:0098876 vesicle-mediated transport to the plasma membrane;GO:0016197 endosomal transport
Atp1a1	11928	symbol	M. musculus	11928	M. musculus	GO:0031944 negative regulation of glucocorticoid metabolic process;GO:0031947 negative regulation of glucocorticoid biosynthetic process;GO:0090032 negative regulation of steroid hormone biosynthetic process
Inka2	109050	symbol	M. musculus	109050	M. musculus
Negr1	320840	symbol	M. musculus	320840	M. musculus	GO:0046878 positive regulation of saliva secretion;GO:0044860 protein localization to plasma membrane raft;GO:0046877 regulation of saliva secretion
Runx1t1	12395	symbol	M. musculus	12395	M. musculus	GO:0045599 negative regulation of fat cell differentiation;GO:0051101 regulation of DNA binding;GO:0045598 regulation of fat cell differentiation
Bach2	12014	symbol	M. musculus	12014	M. musculus	GO:0090721 primary adaptive immune response involving T cells and B cells;GO:0090720 primary adaptive immune response;GO:0051170 import into nucleus
Mob3b	214944	symbol	M. musculus	214944	M. musculus	GO:0035330 regulation of hippo signaling;GO:1902531 regulation of intracellular signal transduction;GO:0009966 regulation of signal transduction
Coro2a	107684	symbol	M. musculus	107684	M. musculus	(Human)GO:0035556 intracellular signal transduction;GO:0007165 signal transduction;GO:0023052 signaling
Tnc	21923	symbol	M. musculus	21923	M. musculus	GO:0060739 mesenchymal-epithelial cell signaling involved in prostate gland development;GO:0060447 bud outgrowth involved in lung branching;GO:0071798 response to prostaglandin D
E130114P18Rik	319865	symbol	M. musculus	319865	M. musculus	GO:0008150 biological_process
Pde4b	18578	symbol	M. musculus	18578	M. musculus	GO:0001780 neutrophil homeostasis;GO:0141162 negative regulation of cAMP/PKA signal transduction;GO:0032743 positive regulation of interleukin-2 production
Fyb2	242594	symbol	M. musculus	242594	M. musculus	GO:0033627 cell adhesion mediated by integrin;GO:0007229 integrin-mediated signaling pathway;GO:0050852 T cell receptor signaling pathway
Prkaa2	108079	symbol	M. musculus	108079	M. musculus	GO:1990044 protein localization to lipid droplet;GO:1904428 negative regulation of tubulin deacetylation;GO:1905691 lipid droplet disassembly
Mycl	16918	symbol	M. musculus	16918	M. musculus	GO:0045607 regulation of inner ear auditory receptor cell differentiation;GO:0045631 regulation of mechanoreceptor differentiation;GO:2000980 regulation of inner ear receptor cell differentiation
Mecr	26922	symbol	M. musculus	26922	M. musculus	GO:0046513 ceramide biosynthetic process;GO:0006879 intracellular iron ion homeostasis;GO:0030148 sphingolipid biosynthetic process
Casz1	69743	symbol	M. musculus	69743	M. musculus	GO:0060223 retinal rod cell fate commitment;GO:0060222 regulation of retinal cone cell fate commitment;GO:0060226 negative regulation of retinal cone cell fate commitment
Camta1	100072	symbol	M. musculus	100072	M. musculus	GO:0070886 positive regulation of calcineurin-NFAT signaling cascade;GO:0106058 positive regulation of calcineurin-mediated signaling;GO:0070884 regulation of calcineurin-NFAT signaling cascade
Dpp6	13483	symbol	M. musculus	13483	M. musculus	GO:1901381 positive regulation of potassium ion transmembrane transport;GO:0043268 positive regulation of potassium ion transport;GO:0019228 neuronal action potential
C530008M17Rik	320827	gene_synonym	M. musculus	320827	M. musculus	GO:2000813 negative regulation of barbed-end actin filament capping;GO:2000812 regulation of barbed-end actin filament capping;GO:0030836 positive regulation of actin filament depolymerization
Adgrl3	319387	symbol	M. musculus	319387	M. musculus	GO:0160221 Rho-activating G protein-coupled receptor signaling pathway;GO:0031987 locomotion involved in locomotory behavior;GO:0098880 maintenance of postsynaptic specialization structure
Arhgap24	231532	symbol	M. musculus	231532	M. musculus	GO:0035021 negative regulation of Rac protein signal transduction;GO:1900028 negative regulation of ruffle assembly;GO:0035313 wound healing, spreading of epidermal cells
Pxmp2	19301	symbol	M. musculus	19301	M. musculus
Pole	18973	symbol	M. musculus	18973	M. musculus	GO:0045004 DNA replication proofreading;GO:0006272 leading strand elongation;GO:0006287 base-excision repair, gap-filling
Miat	330166	symbol	M. musculus	330166	M. musculus	GO:0035881 amacrine cell differentiation;GO:0046548 retinal rod cell development;GO:0060019 radial glial cell differentiation
Gm26953						None
Srrm4os	76798	symbol	M. musculus	76798	M. musculus	GO:0008150 biological_process
Srrm4	68955	symbol	M. musculus	68955	M. musculus	GO:0042551 neuron maturation;GO:0000381 regulation of alternative mRNA splicing, via spliceosome;GO:0048024 regulation of mRNA splicing, via spliceosome
Tesc	57816	symbol	M. musculus	57816	M. musculus	GO:0032417 positive regulation of sodium:proton antiporter activity;GO:2000651 positive regulation of sodium ion transmembrane transporter activity;GO:0045654 positive regulation of megakaryocyte differentiation
Bcl7a	77045	symbol	M. musculus	77045	M. musculus	GO:0140058 neuron projection arborization;GO:2000819 regulation of nucleotide-excision repair;GO:0070316 regulation of G0 to G1 transition
Psph	100678	symbol	M. musculus	100678	M. musculus	GO:0006564 L-serine biosynthetic process;GO:0006563 L-serine metabolic process;GO:0009070 serine family amino acid biosynthetic process
Trim24	21848	symbol	M. musculus	21848	M. musculus	GO:0070562 regulation of vitamin D receptor signaling pathway;GO:0071391 cellular response to estrogen stimulus;GO:0032107 regulation of response to nutrient levels
Atoh1	11921	symbol	M. musculus	11921	M. musculus	GO:0042667 auditory receptor cell fate specification;GO:0042668 auditory receptor cell fate determination;GO:0045609 positive regulation of inner ear auditory receptor cell differentiation
St3gal5	20454	symbol	M. musculus	20454	M. musculus	GO:0006486 protein glycosylation;GO:0043413 macromolecule glycosylation;GO:0070085 glycosylation
Anxa4	11746	symbol	M. musculus	11746	M. musculus	GO:0032717 negative regulation of interleukin-8 production;GO:0010804 negative regulation of tumor necrosis factor-mediated signaling pathway;GO:0010803 regulation of tumor necrosis factor-mediated signaling pathway
Zfp667	384763	symbol	M. musculus	384763	M. musculus	GO:0006357 regulation of transcription by RNA polymerase II;GO:0006355 regulation of DNA-templated transcription;GO:2001141 regulation of RNA biosynthetic process
Ccer2	100504112	symbol	M. musculus	100504112	M. musculus	GO:0008150 biological_process
Slco3a1	108116	symbol	M. musculus	108116	M. musculus	GO:0015732 prostaglandin transport;GO:0043252 sodium-independent organic anion transport;GO:0071715 icosanoid transport
Abhd2	54608	symbol	M. musculus	54608	M. musculus	GO:0051793 medium-chain fatty acid catabolic process;GO:0051792 medium-chain fatty acid biosynthetic process;GO:0051791 medium-chain fatty acid metabolic process
Myo7a	17921	symbol	M. musculus	17921	M. musculus	GO:0050957 equilibrioception;GO:0051904 pigment granule transport;GO:0001845 phagolysosome assembly
Ccp110	101565	symbol	M. musculus	101565	M. musculus	GO:0032053 ciliary basal body organization;GO:1902018 negative regulation of cilium assembly;GO:0007099 centriole replication
Gsg1l	269994	symbol	M. musculus	269994	M. musculus	GO:2000311 regulation of AMPA receptor activity;GO:0048172 regulation of short-term neuronal synaptic plasticity;GO:0099149 regulation of postsynaptic neurotransmitter receptor internalization
Tmem255b	272465	symbol	M. musculus	272465	M. musculus	GO:0008150 biological_process
Gas6	14456	symbol	M. musculus	14456	M. musculus	GO:2000533 negative regulation of renal albumin absorption;GO:0071307 cellular response to vitamin K;GO:1900142 negative regulation of oligodendrocyte apoptotic process
Zmat4	320158	symbol	M. musculus	320158	M. musculus
Fgfr1	14182	symbol	M. musculus	14182	M. musculus	GO:1903465 positive regulation of mitotic cell cycle DNA replication;GO:0035607 fibroblast growth factor receptor signaling pathway involved in orbitofrontal cortex development;GO:0048378 regulation of lateral mesodermal cell fate specification
Mfhas1	52065	symbol	M. musculus	52065	M. musculus	GO:0034136 negative regulation of toll-like receptor 2 signaling pathway;GO:0034137 positive regulation of toll-like receptor 2 signaling pathway;GO:0034135 regulation of toll-like receptor 2 signaling pathway
Galnt7	108150	symbol	M. musculus	108150	M. musculus	GO:0006493 protein O-linked glycosylation;GO:0006486 protein glycosylation;GO:0043413 macromolecule glycosylation
Palld	72333	symbol	M. musculus	72333	M. musculus	GO:0071803 positive regulation of podosome assembly;GO:0003334 keratinocyte development;GO:0071801 regulation of podosome assembly
Rasd2	75141	symbol	M. musculus	75141	M. musculus	GO:0033235 positive regulation of protein sumoylation;GO:0001963 synaptic transmission, dopaminergic;GO:0033233 regulation of protein sumoylation
Neto2	74513	symbol	M. musculus	74513	M. musculus	GO:0098696 regulation of neurotransmitter receptor localization to postsynaptic specialization membrane;GO:0099633 protein localization to postsynaptic specialization membrane;GO:0099645 neurotransmitter receptor localization to postsynaptic specialization membrane
Gm2694	100040294	gene_synonym	M. musculus	100040294	M. musculus	GO:0008150 biological_process
Gnao1	14681	symbol	M. musculus	14681	M. musculus	GO:1904014 response to serotonin;GO:0007198 adenylate cyclase-inhibiting serotonin receptor signaling pathway;GO:0098664 G protein-coupled serotonin receptor signaling pathway
Maf	17132	symbol	M. musculus	17132	M. musculus	GO:0070306 lens fiber cell differentiation;GO:0030219 megakaryocyte differentiation;GO:0032330 regulation of chondrocyte differentiation
Nectin1	58235	symbol	M. musculus	58235	M. musculus	GO:0002934 desmosome organization;GO:0070166 enamel mineralization;GO:0034505 tooth mineralization
Dixdc1	330938	symbol	M. musculus	330938	M. musculus	GO:0021869 forebrain ventricular zone progenitor cell division;GO:0098885 modification of postsynaptic actin cytoskeleton;GO:0099010 modification of postsynaptic structure
Cryab	12955	symbol	M. musculus	12955	M. musculus	GO:0007021 tubulin complex assembly;GO:1905907 negative regulation of amyloid fibril formation;GO:1905906 regulation of amyloid fibril formation
Zc3h12c	244871	symbol	M. musculus	244871	M. musculus	(Human)GO:0008150 biological_process
Tln2	70549	symbol	M. musculus	70549	M. musculus	GO:0099140 presynaptic actin cytoskeleton organization;GO:0099187 presynaptic cytoskeleton organization;GO:0099172 presynapse organization
Myo6	17920	symbol	M. musculus	17920	M. musculus	GO:0098884 postsynaptic neurotransmitter receptor internalization;GO:0099590 neurotransmitter receptor internalization;GO:0140239 postsynaptic endocytosis
Spsb4	211949	symbol	M. musculus	211949	M. musculus	GO:1902916 positive regulation of protein polyubiquitination;GO:1902914 regulation of protein polyubiquitination;GO:0031398 positive regulation of protein ubiquitination
Scn11a	24046	symbol	M. musculus	24046	M. musculus	GO:1902518 response to cyclophosphamide;GO:1990770 small intestine smooth muscle contraction;GO:0040040 thermosensory behavior
Unc5b	107449	symbol	M. musculus	107449	M. musculus	GO:0033564 anterior/posterior axon guidance;GO:0038007 netrin-activated signaling pathway;GO:2001241 positive regulation of extrinsic apoptotic signaling pathway in absence of ligand
Stox1	216021	symbol	M. musculus	216021	M. musculus	GO:1904118 regulation of otic vesicle morphogenesis;GO:1904120 positive regulation of otic vesicle morphogenesis;GO:0071500 cellular response to nitrosative stress
Pcdh15	11994	symbol	M. musculus	11994	M. musculus	GO:0050973 detection of mechanical stimulus involved in equilibrioception;GO:0050957 equilibrioception;GO:0060013 righting reflex
Ptbp1	19205	symbol	M. musculus	19205	M. musculus	GO:0075522 IRES-dependent viral translational initiation;GO:0019081 viral translation;GO:0070886 positive regulation of calcineurin-NFAT signaling cascade
Btbd11	74007	gene_synonym	M. musculus	74007	M. musculus	GO:0035640 exploration behavior;GO:0035249 synaptic transmission, glutamatergic;GO:0050821 protein stabilization
Nt5dc3	103466	symbol	M. musculus	103466	M. musculus
Lgr5	14160	symbol	M. musculus	14160	M. musculus	GO:2001013 epithelial cell proliferation involved in renal tubule morphogenesis;GO:0009994 oocyte differentiation;GO:0061333 renal tubule morphogenesis
D930020B18Rik	216393	symbol	M. musculus	216393	M. musculus	GO:0008150 biological_process
Srgap1	117600	symbol	M. musculus	117600	M. musculus	GO:0007266 Rho protein signal transduction;GO:0051963 regulation of synapse assembly;GO:0007264 small GTPase-mediated signal transduction
Stk10	20868	symbol	M. musculus	20868	M. musculus	GO:0071593 lymphocyte aggregation;GO:0070486 leukocyte aggregation;GO:0007159 leukocyte cell-cell adhesion
Wwc1	211652	symbol	M. musculus	211652	M. musculus	GO:0035332 positive regulation of hippo signaling;GO:0035331 negative regulation of hippo signaling;GO:0035329 hippo signaling
Clint1	216705	symbol	M. musculus	216705	M. musculus	GO:0048268 clathrin coat assembly;GO:0006897 endocytosis;GO:0098657 import into cell
Fstl4	320027	symbol	M. musculus	320027	M. musculus	GO:0031549 negative regulation of brain-derived neurotrophic factor receptor signaling pathway;GO:0031548 regulation of brain-derived neurotrophic factor receptor signaling pathway;GO:0048671 negative regulation of collateral sprouting
Tom1l2	216810	symbol	M. musculus	216810	M. musculus	GO:0045839 negative regulation of mitotic nuclear division;GO:0051784 negative regulation of nuclear division;GO:0007088 regulation of mitotic nuclear division
Hs3st3b1	54710	symbol	M. musculus	54710	M. musculus	GO:0006477 protein sulfation;GO:0006024 glycosaminoglycan biosynthetic process;GO:0015012 heparan sulfate proteoglycan biosynthetic process
Tbx2	21385	symbol	M. musculus	21385	M. musculus	GO:1901208 negative regulation of heart looping;GO:1901210 regulation of cardiac chamber formation;GO:1901211 negative regulation of cardiac chamber formation
Kcnh6	192775	symbol	M. musculus	192775	M. musculus	GO:0086013 membrane repolarization during cardiac muscle cell action potential;GO:0099622 cardiac muscle cell membrane repolarization;GO:0086011 membrane repolarization during action potential
Kif19a	286942	symbol	M. musculus	286942	M. musculus	GO:0010938 cytoplasmic microtubule depolymerization;GO:0060404 axonemal microtubule depolymerization;GO:0070462 plus-end specific microtubule depolymerization
Mgat5b	268510	symbol	M. musculus	268510	M. musculus	GO:0018242 protein O-linked glycosylation via serine;GO:0006487 protein N-linked glycosylation;GO:0006493 protein O-linked glycosylation
Kcns3	238076	symbol	M. musculus	238076	M. musculus	GO:0001508 action potential;GO:0071805 potassium ion transmembrane transport;GO:0006813 potassium ion transport
Hpcal1	53602	symbol	M. musculus	53602	M. musculus	GO:0001889 liver development;GO:0061008 hepaticobiliary system development;GO:0048732 gland development
Atxn7l1	380753	symbol	M. musculus	380753	M. musculus	GO:0008150 biological_process
Hdac9	79221	symbol	M. musculus	79221	M. musculus	GO:1902809 regulation of skeletal muscle fiber differentiation;GO:0048742 regulation of skeletal muscle fiber development;GO:0045843 negative regulation of striated muscle tissue development
Frmd6	319710	symbol	M. musculus	319710	M. musculus	GO:0003383 apical constriction;GO:0035332 positive regulation of hippo signaling;GO:0035330 regulation of hippo signaling
Fntb	110606	symbol	M. musculus	110606	M. musculus	GO:0018343 protein farnesylation;GO:0018342 protein prenylation;GO:0097354 prenylation
Rab15	104886	symbol	M. musculus	104886	M. musculus	GO:0032482 Rab protein signal transduction;GO:1903307 positive regulation of regulated secretory pathway;GO:0045921 positive regulation of exocytosis
Nrxn3	18191	symbol	M. musculus	18191	M. musculus	GO:0097107 postsynaptic density assembly;GO:0099550 trans-synaptic signaling, modulating synaptic transmission;GO:0098698 postsynaptic specialization assembly
Calm1	12313	symbol	M. musculus	12313	M. musculus	GO:0060315 negative regulation of ryanodine-sensitive calcium-release channel activity;GO:1901842 negative regulation of high voltage-gated calcium channel activity;GO:1901841 regulation of high voltage-gated calcium channel activity
Jag2	16450	symbol	M. musculus	16450	M. musculus	GO:1990134 epithelial cell apoptotic process involved in palatal shelf morphogenesis;GO:0009912 auditory receptor cell fate commitment;GO:0060120 inner ear receptor cell fate commitment
Pfkp	56421	symbol	M. musculus	56421	M. musculus	GO:0030388 fructose 1,6-bisphosphate metabolic process;GO:0006002 fructose 6-phosphate metabolic process;GO:0061621 canonical glycolysis
Rnf182	328234	symbol	M. musculus	328234	M. musculus	GO:0016567 protein ubiquitination;GO:0032446 protein modification by small protein conjugation;GO:0070647 protein modification by small protein conjugation or removal
Wnk2	75607	symbol	M. musculus	75607	M. musculus	GO:1903288 positive regulation of potassium ion import across plasma membrane;GO:2000651 positive regulation of sodium ion transmembrane transporter activity;GO:1903286 regulation of potassium ion import
Gadd45g	23882	symbol	M. musculus	23882	M. musculus	GO:0045063 T-helper 1 cell differentiation;GO:0042088 T-helper 1 type immune response;GO:1900745 positive regulation of p38MAPK cascade
Lhfpl2	218454	symbol	M. musculus	218454	M. musculus	GO:1905516 positive regulation of fertilization;GO:0080154 regulation of fertilization;GO:2000243 positive regulation of reproductive process
Zfp503	218820	symbol	M. musculus	218820	M. musculus	GO:0070315 G1 to G0 transition involved in cell differentiation;GO:0070314 G1 to G0 transition;GO:0061351 neural precursor cell proliferation
Arhgef3	71704	symbol	M. musculus	71704	M. musculus	GO:0035025 positive regulation of Rho protein signal transduction;GO:0051057 positive regulation of small GTPase mediated signal transduction;GO:0035023 regulation of Rho protein signal transduction
Ccser2	72972	symbol	M. musculus	72972	M. musculus	GO:0001578 microtubule bundle formation;GO:0000226 microtubule cytoskeleton organization;GO:0007017 microtubule-based process
Gm4131	100042960	symbol	M. musculus	100042960	M. musculus	GO:0008150 biological_process
Fam124a	629059	symbol	M. musculus	629059	M. musculus	GO:0008150 biological_process
Fzd3	14365	symbol	M. musculus	14365	M. musculus	GO:0045976 negative regulation of mitotic cell cycle, embryonic;GO:0033278 cell proliferation in midbrain;GO:0036515 serotonergic neuron axon guidance
Dpysl2	12934	symbol	M. musculus	12934	M. musculus	GO:0014049 positive regulation of glutamate secretion;GO:0014048 regulation of glutamate secretion;GO:0051957 positive regulation of amino acid transport
Rims2	116838	symbol	M. musculus	116838	M. musculus	GO:0150037 regulation of calcium-dependent activation of synaptic vesicle fusion;GO:0061669 spontaneous neurotransmitter secretion;GO:0048790 maintenance of presynaptic active zone structure
Sntb1	20649	symbol	M. musculus	20649	M. musculus	(Human)GO:0006936 muscle contraction;GO:0003012 muscle system process;GO:0003008 system process
Fbxo32	67731	symbol	M. musculus	67731	M. musculus	GO:0014878 response to electrical stimulus involved in regulation of muscle adaptation;GO:0014889 muscle atrophy;GO:0014877 response to muscle inactivity involved in regulation of muscle adaptation
Ly6h	23934	symbol	M. musculus	23934	M. musculus	GO:0095500 acetylcholine receptor signaling pathway;GO:1905145 cellular response to acetylcholine;GO:1905144 response to acetylcholine
Rbfox2	93686	symbol	M. musculus	93686	M. musculus	GO:1902631 negative regulation of membrane hyperpolarization;GO:0010724 regulation of definitive erythrocyte differentiation;GO:0110104 mRNA alternative polyadenylation
Mfng	17305	symbol	M. musculus	17305	M. musculus	GO:0002315 marginal zone B cell differentiation;GO:0002313 mature B cell differentiation involved in immune response;GO:0032092 positive regulation of protein binding
Gtpbp1	14904	symbol	M. musculus	14904	M. musculus	GO:0046039 GTP metabolic process;GO:0071025 RNA surveillance;GO:0006414 translational elongation
Grasp	56149	gene_synonym	M. musculus	56149	M. musculus	GO:0099149 regulation of postsynaptic neurotransmitter receptor internalization;GO:0002090 regulation of receptor internalization;GO:0048259 regulation of receptor-mediated endocytosis
Ubn1	170644	symbol	M. musculus	170644	M. musculus	GO:0006334 nucleosome assembly;GO:0034728 nucleosome organization;GO:0030216 keratinocyte differentiation
Abat	268860	symbol	M. musculus	268860	M. musculus	GO:0009450 gamma-aminobutyric acid catabolic process;GO:1904448 regulation of aspartate secretion;GO:1904450 positive regulation of aspartate secretion
Vwa5b2	328643	symbol	M. musculus	328643	M. musculus	GO:0008150 biological_process
Heg1	77446	symbol	M. musculus	77446	M. musculus	GO:0003017 lymph circulation;GO:0090269 fibroblast growth factor production;GO:2000299 negative regulation of Rho-dependent protein serine/threonine kinase activity
Sema5b	20357	symbol	M. musculus	20357	M. musculus	GO:0050908 detection of light stimulus involved in visual perception;GO:0050962 detection of light stimulus involved in sensory perception;GO:0050919 negative chemotaxis
Smoc2	64074	symbol	M. musculus	64074	M. musculus	GO:0035470 positive regulation of vascular wound healing;GO:0045743 positive regulation of fibroblast growth factor receptor signaling pathway;GO:0061043 regulation of vascular wound healing
Dll1	13388	symbol	M. musculus	13388	M. musculus	GO:0021688 cerebellar molecular layer formation;GO:0042386 hemocyte differentiation;GO:0045610 regulation of hemocyte differentiation
Anks1	224650	symbol	M. musculus	224650	M. musculus	GO:1901187 regulation of ephrin receptor signaling pathway;GO:0016322 neuron remodeling;GO:0006929 substrate-dependent cell migration
Cdkn1a	12575	symbol	M. musculus	12575	M. musculus	GO:1905178 regulation of cardiac muscle tissue regeneration;GO:1905179 negative regulation of cardiac muscle tissue regeneration;GO:0071460 cellular response to cell-matrix adhesion
Tjap1	74094	symbol	M. musculus	74094	M. musculus	GO:0007030 Golgi organization;GO:0010256 endomembrane system organization;GO:0006996 organelle organization
Dlk2	106565	symbol	M. musculus	106565	M. musculus	GO:0045746 negative regulation of Notch signaling pathway;GO:0008593 regulation of Notch signaling pathway;GO:0045598 regulation of fat cell differentiation
Slc8a1	20541	symbol	M. musculus	20541	M. musculus	GO:1901660 calcium ion export;GO:0098735 positive regulation of the force of heart contraction;GO:0086064 cell communication by electrical coupling involved in cardiac conduction
Svil	225115	symbol	M. musculus	225115	M. musculus	GO:0051014 actin filament severing;GO:0051016 barbed-end actin filament capping;GO:0051693 actin filament capping
Cdh2	12558	symbol	M. musculus	12558	M. musculus	GO:0097118 neuroligin clustering involved in postsynaptic membrane assembly;GO:1902897 regulation of postsynaptic density protein 95 clustering;GO:2000809 positive regulation of synaptic vesicle clustering
Nrep	27528	symbol	M. musculus	27528	M. musculus	GO:0031103 axon regeneration;GO:0031102 neuron projection regeneration;GO:0048678 response to axon injury
Tmem173	72512	gene_synonym	M. musculus	72512	M. musculus	GO:0141111 positive regulation of cGAS/STING signaling pathway;GO:0060340 positive regulation of type I interferon-mediated signaling pathway;GO:0061709 reticulophagy
Pou4f3	18998	symbol	M. musculus	18998	M. musculus	GO:0021562 vestibulocochlear nerve development;GO:0031290 retinal ganglion cell axon guidance;GO:0048675 axon extension
Gm30094	102631870	symbol	M. musculus	102631870	M. musculus
Grp	225642	symbol	M. musculus	225642	M. musculus	GO:1903942 positive regulation of respiratory gaseous exchange;GO:0036343 psychomotor behavior;GO:1900738 positive regulation of phospholipase C-activating G protein-coupled receptor signaling pathway
Ccbe1	320924	symbol	M. musculus	320924	M. musculus	GO:1901492 positive regulation of lymphangiogenesis;GO:1904977 lymphatic endothelial cell migration;GO:1901490 regulation of lymphangiogenesis
Psat1	107272	symbol	M. musculus	107272	M. musculus	GO:0006564 L-serine biosynthetic process;GO:0006563 L-serine metabolic process;GO:0009070 serine family amino acid biosynthetic process
Scd1	20249	symbol	M. musculus	20249	M. musculus	GO:1903699 tarsal gland development;GO:1903964 monounsaturated fatty acid metabolic process;GO:1903966 monounsaturated fatty acid biosynthetic process
Pax2	18504	symbol	M. musculus	18504	M. musculus	GO:0061360 optic chiasma development;GO:2000595 regulation of optic nerve formation;GO:2000597 positive regulation of optic nerve formation
Fgf8	14179	symbol	M. musculus	14179	M. musculus	GO:0055026 negative regulation of cardiac muscle tissue development;GO:0090133 mesendoderm migration;GO:0090134 cell migration involved in mesendoderm migration
Neurl1a	18011	symbol	M. musculus	18011	M. musculus	GO:0045741 positive regulation of epidermal growth factor-activated receptor activity;GO:0090129 positive regulation of synapse maturation;GO:0048170 positive regulation of long-term neuronal synaptic plasticity
Pak3	18481	symbol	M. musculus	18481	M. musculus	GO:0060997 dendritic spine morphogenesis;GO:0010763 positive regulation of fibroblast migration;GO:0061003 positive regulation of dendritic spine morphogenesis

## Sheet: down genes GO annotation
MyList	Gene ID	Type	Tax ID	Homologene Gene ID	Homologene Gene Tax ID	Biological Process (GO)
Kcnb2	98741	symbol	M. musculus	98741	M. musculus	GO:0001508 action potential;GO:0071805 potassium ion transmembrane transport;GO:0006813 potassium ion transport
Tram2	170829	symbol	M. musculus	170829	M. musculus	GO:0006616 SRP-dependent cotranslational protein targeting to membrane, translocation;GO:0032964 collagen biosynthetic process;GO:0006614 SRP-dependent cotranslational protein targeting to membrane
2010300C02Rik	72097	gene_synonym	M. musculus	72097	M. musculus	GO:0008150 biological_process
Gm28175	102640173	symbol	M. musculus	102640173	M. musculus
Myo1b	17912	symbol	M. musculus	17912	M. musculus	GO:0033572 transferrin transport;GO:0006826 iron ion transport;GO:0051017 actin filament bundle assembly
Erbb4	13869	symbol	M. musculus	13869	M. musculus	GO:0072046 establishment of planar polarity involved in nephron morphogenesis;GO:0021551 central nervous system morphogenesis;GO:0061026 cardiac muscle tissue regeneration
4-Mar						None
Igfbp5	16011	symbol	M. musculus	16011	M. musculus	GO:1904205 negative regulation of skeletal muscle hypertrophy;GO:1904204 regulation of skeletal muscle hypertrophy;GO:0043569 negative regulation of insulin-like growth factor receptor signaling pathway
Ackr3	12778	symbol	M. musculus	12778	M. musculus	GO:1905320 regulation of mesenchymal stem cell migration;GO:1905322 positive regulation of mesenchymal stem cell migration;GO:0021557 oculomotor nerve development
Gpc1	14733	symbol	M. musculus	14733	M. musculus	GO:2001016 positive regulation of skeletal muscle cell differentiation;GO:0030200 heparan sulfate proteoglycan catabolic process;GO:0030167 proteoglycan catabolic process
Phlpp1	98432	symbol	M. musculus	98432	M. musculus	GO:0002667 regulation of T cell anergy;GO:0002911 regulation of lymphocyte anergy;GO:0002664 regulation of T cell tolerance induction
Nckap5	210356	symbol	M. musculus	210356	M. musculus	GO:0007019 microtubule depolymerization;GO:0051261 protein depolymerization;GO:0031109 microtubule polymerization or depolymerization
Dennd1b	329260	symbol	M. musculus	329260	M. musculus	GO:2000553 positive regulation of T-helper 2 cell cytokine production;GO:2000551 regulation of T-helper 2 cell cytokine production;GO:0002830 positive regulation of type 2 immune response
Hmcn1	545370	symbol	M. musculus	545370	M. musculus	GO:0071711 basement membrane organization;GO:0007157 heterophilic cell-cell adhesion via plasma membrane cell adhesion molecules;GO:0007156 homophilic cell adhesion via plasma membrane adhesion molecules
1700025G04Rik	69399	symbol	M. musculus	69399	M. musculus	GO:0008150 biological_process
Gm37679	115487136	symbol	M. musculus	115487136	M. musculus
4930523C07Rik	67647	symbol	M. musculus	67647	M. musculus	GO:0008150 biological_process
Tagln2	21346	symbol	M. musculus	21346	M. musculus	GO:0007015 actin filament organization;GO:0030036 actin cytoskeleton organization;GO:0097435 supramolecular fiber organization
Pld5	319455	symbol	M. musculus	319455	M. musculus	GO:0008150 biological_process
Psen2	19165	symbol	M. musculus	19165	M. musculus	GO:0140249 protein catabolic process at postsynapse;GO:0110097 regulation of calcium import into the mitochondrion;GO:0140246 protein catabolic process at synapse
Enah	13800	symbol	M. musculus	13800	M. musculus	GO:0070358 actin polymerization-dependent cell motility;GO:0099188 postsynaptic cytoskeleton organization;GO:0008154 actin polymerization or depolymerization
Frmd4a	209630	symbol	M. musculus	209630	M. musculus	GO:0090162 establishment of epithelial cell polarity;GO:0050709 negative regulation of protein secretion;GO:0051224 negative regulation of protein transport
Fnbp1	14269	symbol	M. musculus	14269	M. musculus	GO:0006897 endocytosis;GO:0098657 import into cell;GO:0016192 vesicle-mediated transport
Nr6a1os	102640822	symbol	M. musculus	102640822	M. musculus	GO:0008150 biological_process
Wdsub1	72137	symbol	M. musculus	72137	M. musculus	GO:0016567 protein ubiquitination;GO:0032446 protein modification by small protein conjugation;GO:0070647 protein modification by small protein conjugation or removal
Cers6	241447	symbol	M. musculus	241447	M. musculus	GO:1900143 positive regulation of oligodendrocyte apoptotic process;GO:0034352 positive regulation of glial cell apoptotic process;GO:1900141 regulation of oligodendrocyte apoptotic process
Klhl23	277396	symbol	M. musculus	277396	M. musculus	GO:0043161 proteasome-mediated ubiquitin-dependent protein catabolic process;GO:0010498 proteasomal protein catabolic process;GO:0006511 ubiquitin-dependent protein catabolic process
Sestd1	228071	symbol	M. musculus	228071	M. musculus	GO:1904878 negative regulation of calcium ion transmembrane transport via high voltage-gated calcium channel;GO:1902514 regulation of calcium ion transmembrane transport via high voltage-gated calcium channel;GO:1903170 negative regulation of calcium ion transmembrane transport
Frzb	20378	symbol	M. musculus	20378	M. musculus	GO:0070367 negative regulation of hepatocyte differentiation;GO:0070366 regulation of hepatocyte differentiation;GO:0060029 convergent extension involved in organogenesis
D430041D05Rik	241589	symbol	M. musculus	241589	M. musculus
Thbs1	21825	symbol	M. musculus	21825	M. musculus	GO:0010751 negative regulation of nitric oxide mediated signal transduction;GO:0002581 negative regulation of antigen processing and presentation of peptide or polysaccharide antigen via MHC class II;GO:0002605 negative regulation of dendritic cell antigen processing and presentation
Rnf24	51902	symbol	M. musculus	51902	M. musculus
Jag1	16449	symbol	M. musculus	16449	M. musculus	GO:0061444 endocardial cushion cell development;GO:0061443 endocardial cushion cell differentiation;GO:0061073 ciliary body morphogenesis
Dok5	76829	symbol	M. musculus	76829	M. musculus	GO:0051386 regulation of neurotrophin TRK receptor signaling pathway;GO:0090287 regulation of cellular response to growth factor stimulus;GO:0007169 cell surface receptor protein tyrosine kinase signaling pathway
Hey1	15213	symbol	M. musculus	15213	M. musculus	GO:0036304 umbilical cord morphogenesis;GO:0061027 umbilical cord development;GO:0003199 endocardial cushion to mesenchymal transition involved in heart valve formation
Fndc3b	72007	symbol	M. musculus	72007	M. musculus	GO:0060510 type II pneumocyte differentiation;GO:0061140 lung secretory cell differentiation;GO:0010761 fibroblast migration
Pld1	18805	symbol	M. musculus	18805	M. musculus	GO:0032534 regulation of microvillus assembly;GO:0098693 regulation of synaptic vesicle cycle;GO:0032530 regulation of microvillus organization
Lhfp	108927	gene_synonym	M. musculus	108927	M. musculus	GO:0008150 biological_process
Tm4sf1	17112	symbol	M. musculus	17112	M. musculus	GO:0001825 blastocyst formation;GO:0001824 blastocyst development;GO:0001701 in utero embryonic development
Arhgef26	622434	symbol	M. musculus	622434	M. musculus	GO:0097178 ruffle assembly;GO:0001886 endothelial cell morphogenesis;GO:0031529 ruffle organization
Veph1	72789	symbol	M. musculus	72789	M. musculus	GO:0060392 negative regulation of SMAD protein signal transduction;GO:0060390 regulation of SMAD protein signal transduction;GO:0030512 negative regulation of transforming growth factor beta receptor signaling pathway
Thbs3	21827	symbol	M. musculus	21827	M. musculus	GO:0060346 bone trabecula formation;GO:0061430 bone trabecula morphogenesis;GO:0043931 ossification involved in bone maturation
Vangl1	229658	symbol	M. musculus	229658	M. musculus	GO:0120197 mucociliary clearance;GO:0003016 respiratory system process;GO:0003351 epithelial cilium movement involved in extracellular fluid movement
Dennd2c	329727	symbol	M. musculus	329727	M. musculus
Syt6	54524	symbol	M. musculus	54524	M. musculus	GO:0150038 postsynaptic dense core vesicle exocytosis;GO:0060478 acrosomal vesicle exocytosis;GO:0099011 neuronal dense core vesicle exocytosis
Magi3	99470	symbol	M. musculus	99470	M. musculus	GO:0043507 positive regulation of JUN kinase activity;GO:0043506 regulation of JUN kinase activity;GO:0043406 positive regulation of MAP kinase activity
Bcar3	29815	symbol	M. musculus	29815	M. musculus	GO:0086100 endothelin receptor signaling pathway;GO:0002089 lens morphogenesis in camera-type eye;GO:0033138 positive regulation of peptidyl-serine phosphorylation
Synpo2	118449	symbol	M. musculus	118449	M. musculus	GO:2000298 regulation of Rho-dependent protein serine/threonine kinase activity;GO:0061684 chaperone-mediated autophagy;GO:0032233 positive regulation of actin filament bundle assembly
Pdlim5	56376	symbol	M. musculus	56376	M. musculus	GO:0003298 physiological muscle hypertrophy;GO:0003301 physiological cardiac muscle hypertrophy;GO:0061049 cell growth involved in cardiac muscle cell development
Nkain3	269513	symbol	M. musculus	269513	M. musculus	GO:0002028 regulation of sodium ion transport;GO:0010959 regulation of metal ion transport;GO:0043269 regulation of monoatomic ion transport
Fut9	14348	symbol	M. musculus	14348	M. musculus	GO:0106402 Lewis x epitope biosynthetic process;GO:0036071 N-glycan fucosylation;GO:0036445 neuronal stem cell division
Epb41l4b	54357	symbol	M. musculus	54357	M. musculus	GO:0051549 positive regulation of keratinocyte migration;GO:0051547 regulation of keratinocyte migration;GO:0010634 positive regulation of epithelial cell migration
Pakap	677884	symbol	M. musculus	677884	M. musculus	GO:0008360 regulation of cell shape;GO:0007178 cell surface receptor protein serine/threonine kinase signaling pathway;GO:0007015 actin filament organization
Pakap.1	677884	symbol	M. musculus	677884	M. musculus	GO:0008360 regulation of cell shape;GO:0007178 cell surface receptor protein serine/threonine kinase signaling pathway;GO:0007015 actin filament organization
Gm12602	102637941	symbol	M. musculus	102637941	M. musculus	GO:0008150 biological_process
Cachd1	320508	symbol	M. musculus	320508	M. musculus	GO:0070588 calcium ion transmembrane transport;GO:0006816 calcium ion transport;GO:0098662 inorganic cation transmembrane transport
Raver2	242570	symbol	M. musculus	242570	M. musculus
Dnajc6	72685	symbol	M. musculus	72685	M. musculus	GO:0016191 synaptic vesicle uncoating;GO:0072318 clathrin coat disassembly;GO:0072319 vesicle uncoating
Sgip1	73094	symbol	M. musculus	73094	M. musculus	GO:1904000 positive regulation of eating behavior;GO:2000253 positive regulation of feeding behavior;GO:1903998 regulation of eating behavior
Zfyve9	230597	symbol	M. musculus	230597	M. musculus	GO:0007179 transforming growth factor beta receptor signaling pathway;GO:0017015 regulation of transforming growth factor beta receptor signaling pathway;GO:1903844 regulation of cellular response to transforming growth factor beta stimulus
3110021N24Rik						None
Rab3b	69908	symbol	M. musculus	69908	M. musculus	GO:0018125 peptidyl-cysteine methylation;GO:0051586 positive regulation of dopamine uptake involved in synaptic transmission;GO:0051944 positive regulation of catecholamine uptake involved in synaptic transmission
Heyl	56198	symbol	M. musculus	56198	M. musculus	GO:0014031 mesenchymal cell development;GO:0003198 epithelial to mesenchymal transition involved in endocardial cushion formation;GO:0072014 proximal tubule development
Gm13052						None
Kif1b	16561	symbol	M. musculus	16561	M. musculus	GO:1990048 anterograde neuronal dense core vesicle transport;GO:1990049 retrograde neuronal dense core vesicle transport;GO:0099519 dense core granule cytoskeletal transport
Clstn1	65945	symbol	M. musculus	65945	M. musculus	GO:0098969 neurotransmitter receptor transport to postsynaptic membrane;GO:1903540 establishment of protein localization to postsynaptic membrane;GO:0098877 neurotransmitter receptor transport to plasma membrane
Eno1	13806	symbol	M. musculus	13806	M. musculus	GO:0010756 positive regulation of plasminogen activation;GO:1903298 negative regulation of hypoxia-induced intrinsic apoptotic signaling pathway;GO:1903297 regulation of hypoxia-induced intrinsic apoptotic signaling pathway
Errfi1	74155	symbol	M. musculus	74155	M. musculus	GO:1904565 response to 1-oleoyl-sn-glycerol 3-phosphate;GO:0035847 uterine epithelium development;GO:0035846 oviduct epithelium development
Hes5	15208	symbol	M. musculus	15208	M. musculus	GO:2000974 negative regulation of pro-B cell differentiation;GO:0072086 specification of loop of Henle identity;GO:1905457 negative regulation of lymphoid progenitor cell differentiation
Cdk14	18647	symbol	M. musculus	18647	M. musculus	GO:0000086 G2/M transition of mitotic cell cycle;GO:0044839 cell cycle G2/M phase transition;GO:0044772 mitotic cell cycle phase transition
Sorcs2	81840	symbol	M. musculus	81840	M. musculus	GO:0060292 long-term synaptic depression;GO:0050805 negative regulation of synaptic transmission;GO:0048167 regulation of synaptic plasticity
Pcdh7	54216	symbol	M. musculus	54216	M. musculus	GO:0150052 regulation of postsynapse assembly;GO:0099175 regulation of postsynapse organization;GO:0051963 regulation of synapse assembly
Bicdl1	75665	symbol	M. musculus	75665	M. musculus	GO:0055107 Golgi to secretory granule transport;GO:0047496 vesicle transport along microtubule;GO:0099518 vesicle cytoskeletal trafficking
Nos1	18125	symbol	M. musculus	18125	M. musculus	GO:0061875 negative regulation of hepatic stellate cell contraction;GO:0071879 positive regulation of adenylate cyclase-activating adrenergic receptor signaling pathway;GO:0099163 synaptic signaling by nitric oxide
Fzd9	14371	symbol	M. musculus	14371	M. musculus	GO:1904394 negative regulation of skeletal muscle acetylcholine-gated channel clustering;GO:1903910 negative regulation of receptor clustering;GO:1990523 bone regeneration
Cux1	13047	symbol	M. musculus	13047	M. musculus	GO:0000301 retrograde transport, vesicle recycling within Golgi;GO:0006891 intra-Golgi vesicle-mediated transport;GO:0042491 inner ear auditory receptor cell differentiation
Lfng	16848	symbol	M. musculus	16848	M. musculus	GO:1902366 regulation of Notch signaling pathway involved in somitogenesis;GO:1902367 negative regulation of Notch signaling pathway involved in somitogenesis;GO:0007386 compartment pattern specification
Sdk1	330222	symbol	M. musculus	330222	M. musculus	GO:0048148 behavioral response to cocaine;GO:0010842 retina layer formation;GO:0042220 response to cocaine
Lmtk2	231876	symbol	M. musculus	231876	M. musculus	GO:0033572 transferrin transport;GO:0048011 neurotrophin TRK receptor signaling pathway;GO:0045022 early endosome to late endosome transport
Fry	320365	symbol	M. musculus	320365	M. musculus	GO:1904428 negative regulation of tubulin deacetylation;GO:0090043 regulation of tubulin deacetylation;GO:0090311 regulation of protein deacetylation
Dync1i1	13426	symbol	M. musculus	13426	M. musculus	GO:0047496 vesicle transport along microtubule;GO:0099518 vesicle cytoskeletal trafficking;GO:0072384 organelle transport along microtubule
Tspan12	269831	symbol	M. musculus	269831	M. musculus	GO:0110135 Norrin signaling pathway;GO:0035633 maintenance of blood-brain barrier;GO:0010842 retina layer formation
Fam3c	27999	symbol	M. musculus	27999	M. musculus	GO:0042501 serine phosphorylation of STAT protein;GO:0030223 neutrophil differentiation;GO:0030851 granulocyte differentiation
Ptprz1	19283	symbol	M. musculus	19283	M. musculus	GO:1900149 positive regulation of Schwann cell migration;GO:2000171 negative regulation of dendrite development;GO:0070445 regulation of oligodendrocyte progenitor proliferation
Cadps2	320405	symbol	M. musculus	320405	M. musculus	GO:1990504 dense core granule exocytosis;GO:0032253 dense core granule localization;GO:0016082 synaptic vesicle priming
Cep41	83922	symbol	M. musculus	83922	M. musculus	GO:0018095 protein polyglutamylation;GO:0018200 peptidyl-glutamic acid modification;GO:0060271 cilium assembly
Ptn	19242	symbol	M. musculus	19242	M. musculus	GO:1904397 negative regulation of neuromuscular junction development;GO:0031104 dendrite regeneration;GO:0043932 ossification involved in bone remodeling
Creb5	231991	symbol	M. musculus	231991	M. musculus	GO:0050872 white fat cell differentiation;GO:0060612 adipose tissue development;GO:0045444 fat cell differentiation
Tcf7l1	21415	symbol	M. musculus	21415	M. musculus	GO:0048319 axial mesoderm morphogenesis;GO:0048318 axial mesoderm development;GO:1904672 regulation of somatic stem cell population maintenance
Frmd4b	232288	symbol	M. musculus	232288	M. musculus	GO:0090162 establishment of epithelial cell polarity;GO:0030010 establishment of cell polarity;GO:0007163 establishment or maintenance of cell polarity
Cxcl12	20315	symbol	M. musculus	20315	M. musculus	GO:0038160 CXCL12-activated CXCR4 signaling pathway;GO:0038159 C-X-C chemokine receptor CXCR4 signaling pathway;GO:0048842 positive regulation of axon extension involved in axon guidance
Lockd	381822	symbol	M. musculus	381822	M. musculus	GO:0008150 biological_process
Ldhb	16832	symbol	M. musculus	16832	M. musculus	GO:0019244 lactate biosynthetic process from pyruvate;GO:0019249 lactate biosynthetic process;GO:0042867 pyruvate catabolic process
Itpr2	16439	symbol	M. musculus	16439	M. musculus	GO:0071361 cellular response to ethanol;GO:0071320 cellular response to cAMP;GO:0051209 release of sequestered calcium ion into cytosol
9430041J12Rik	77323	symbol	M. musculus	77323	M. musculus
Ttyh1	57776	symbol	M. musculus	57776	M. musculus	GO:0046847 filopodium assembly;GO:0015813 L-glutamate transmembrane transport;GO:0051938 L-glutamate import
St8sia2	20450	symbol	M. musculus	20450	M. musculus	GO:0097503 sialylation;GO:0001574 ganglioside biosynthetic process;GO:0006491 N-glycan processing
Cemip	80982	symbol	M. musculus	80982	M. musculus	GO:1900019 regulation of protein kinase C activity;GO:1900020 positive regulation of protein kinase C activity;GO:0030214 hyaluronan catabolic process
Prss23	76453	symbol	M. musculus	76453	M. musculus	GO:0006508 proteolysis;GO:0019538 protein metabolic process;GO:0043170 macromolecule metabolic process
Me3	109264	symbol	M. musculus	109264	M. musculus	GO:0042866 pyruvate biosynthetic process;GO:0006108 malate metabolic process;GO:0006090 pyruvate metabolic process
Dlg2	23859	symbol	M. musculus	23859	M. musculus	GO:0099642 retrograde axonal protein transport;GO:0045163 clustering of voltage-gated potassium channels;GO:0099641 anterograde axonal protein transport
Acer3	66190	symbol	M. musculus	66190	M. musculus	GO:0006671 phytosphingosine metabolic process;GO:0071602 phytosphingosine biosynthetic process;GO:0046512 sphingosine biosynthetic process
Uvrag	78610	symbol	M. musculus	78610	M. musculus	GO:0051684 maintenance of Golgi location;GO:0051657 maintenance of organelle location;GO:0097680 double-strand break repair via classical nonhomologous end joining
Nrip3	78593	symbol	M. musculus	78593	M. musculus	GO:0006508 proteolysis;GO:0019538 protein metabolic process;GO:0043170 macromolecule metabolic process
Sox6	20679	symbol	M. musculus	20679	M. musculus	GO:0021529 spinal cord oligodendrocyte cell differentiation;GO:0021778 oligodendrocyte cell fate specification;GO:0021779 oligodendrocyte cell fate commitment
Rexo5	434234	symbol	M. musculus	434234	M. musculus	GO:0031125 rRNA 3'-end processing;GO:0031123 RNA 3'-end processing;GO:0006364 rRNA processing
Arhgap17	70497	symbol	M. musculus	70497	M. musculus	GO:0035020 regulation of Rac protein signal transduction;GO:0017156 calcium-ion regulated exocytosis;GO:0051058 negative regulation of small GTPase mediated signal transduction
Tacc2	57752	symbol	M. musculus	57752	M. musculus	GO:0022027 interkinetic nuclear migration;GO:0030953 astral microtubule organization;GO:0007097 nuclear migration
D7Ertd443e	71007	symbol	M. musculus	71007	M. musculus	GO:0046599 regulation of centriole replication;GO:0007095 mitotic G2 DNA damage checkpoint signaling;GO:0010824 regulation of centrosome duplication
Ebf3	13593	symbol	M. musculus	13593	M. musculus	GO:0045944 positive regulation of transcription by RNA polymerase II;GO:0045893 positive regulation of DNA-templated transcription;GO:1902680 positive regulation of RNA biosynthetic process
Shank2	210274	symbol	M. musculus	210274	M. musculus	GO:0060292 long-term synaptic depression;GO:0035331 negative regulation of hippo signaling;GO:0071625 vocalization behavior
Plat	18791	symbol	M. musculus	18791	M. musculus	GO:0099183 trans-synaptic signaling by BDNF, modulating synaptic transmission;GO:0099191 trans-synaptic signaling by BDNF;GO:0010757 negative regulation of plasminogen activation
Sfrp1	20377	symbol	M. musculus	20377	M. musculus	GO:0090246 convergent extension involved in somitogenesis;GO:1904956 regulation of midbrain dopaminergic neuron differentiation;GO:0090244 Wnt signaling pathway involved in somitogenesis
Stox2	71069	symbol	M. musculus	71069	M. musculus	GO:0001893 maternal placenta development;GO:0060135 maternal process involved in female pregnancy;GO:0001890 placenta development
Tenm3	23965	symbol	M. musculus	23965	M. musculus	GO:1903385 regulation of homophilic cell adhesion;GO:0099560 synaptic membrane adhesion;GO:0007156 homophilic cell adhesion via plasma membrane adhesion molecules
Farsa	66590	symbol	M. musculus	66590	M. musculus	GO:0006432 phenylalanyl-tRNA aminoacylation;GO:0051290 protein heterotetramerization;GO:0051291 protein heterooligomerization
Cklf	75458	symbol	M. musculus	75458	M. musculus	GO:0048246 macrophage chemotaxis;GO:1905517 macrophage migration;GO:0048247 lymphocyte chemotaxis
Galnt2	108148	symbol	M. musculus	108148	M. musculus	GO:0018242 protein O-linked glycosylation via serine;GO:0018243 protein O-linked glycosylation via threonine;GO:0016266 core O-glycan biosynthetic process
2310022B05Rik	69551	symbol	M. musculus	69551	M. musculus	GO:0008150 biological_process
Fat3	270120	symbol	M. musculus	270120	M. musculus	GO:2000171 negative regulation of dendrite development;GO:0035881 amacrine cell differentiation;GO:1904936 interneuron migration
Tmprss5	80893	symbol	M. musculus	80893	M. musculus	GO:0006508 proteolysis;GO:0019538 protein metabolic process;GO:0043170 macromolecule metabolic process
Uaca	72565	symbol	M. musculus	72565	M. musculus	GO:0008631 intrinsic apoptotic signaling pathway in response to oxidative stress;GO:1901223 negative regulation of non-canonical NF-kappaB signal transduction;GO:0042307 positive regulation of protein import into nucleus
Rora	19883	symbol	M. musculus	19883	M. musculus	GO:0021924 cell proliferation in external granule layer;GO:0021930 cerebellar granule cell precursor proliferation;GO:0021534 cell proliferation in hindbrain
Tmod2	50876	symbol	M. musculus	50876	M. musculus	GO:0051694 pointed-end actin filament capping;GO:0007270 neuron-neuron synaptic transmission;GO:0051693 actin filament capping
Pls1	102502	symbol	M. musculus	102502	M. musculus	GO:0060121 vestibular receptor cell stereocilium organization;GO:0060116 vestibular receptor cell morphogenesis;GO:0060114 vestibular receptor cell differentiation
Itga9	104099	symbol	M. musculus	104099	M. musculus	GO:0045906 negative regulation of vasoconstriction;GO:0030593 neutrophil chemotaxis;GO:1990266 neutrophil migration
Trak1	67095	symbol	M. musculus	67095	M. musculus	GO:0019896 axonal transport of mitochondrion;GO:0034643 establishment of mitochondrion localization, microtubule-mediated;GO:0047497 mitochondrion transport along microtubule
Cnksr3	215748	symbol	M. musculus	215748	M. musculus	GO:2000651 positive regulation of sodium ion transmembrane transporter activity;GO:0033137 negative regulation of peptidyl-serine phosphorylation;GO:2000649 regulation of sodium ion transmembrane transporter activity
Ust	338362	symbol	M. musculus	338362	M. musculus	GO:0050651 dermatan sulfate proteoglycan biosynthetic process;GO:0050655 dermatan sulfate proteoglycan metabolic process;GO:0030166 proteoglycan biosynthetic process
Sash1	70097	symbol	M. musculus	70097	M. musculus	GO:1902498 regulation of protein autoubiquitination;GO:0031666 positive regulation of lipopolysaccharide-mediated signaling pathway;GO:1900044 regulation of protein K63-linked ubiquitination
Aig1	66253	symbol	M. musculus	66253	M. musculus	GO:0042758 long-chain fatty acid catabolic process;GO:0009062 fatty acid catabolic process;GO:0072329 monocarboxylic acid catabolic process
Adgrg6	215798	symbol	M. musculus	215798	M. musculus	GO:0060347 heart trabecula formation;GO:0060856 establishment of blood-brain barrier;GO:0060343 trabecula formation
Moxd1	59012	symbol	M. musculus	59012	M. musculus	GO:0006589 octopamine biosynthetic process;GO:0046333 octopamine metabolic process;GO:0042420 dopamine catabolic process
Lama2	16773	symbol	M. musculus	16773	M. musculus	GO:0110011 regulation of basement membrane organization;GO:0032224 positive regulation of synaptic transmission, cholinergic;GO:2001046 positive regulation of integrin-mediated signaling pathway
Ptprk	19272	symbol	M. musculus	19272	M. musculus	GO:0010839 negative regulation of keratinocyte proliferation;GO:0048041 focal adhesion assembly;GO:0034394 protein localization to cell surface
Amd1	11702	symbol	M. musculus	11702	M. musculus	GO:0006597 spermine biosynthetic process;GO:0008295 spermidine biosynthetic process;GO:0008215 spermine metabolic process
Mettl24	327747	symbol	M. musculus	327747	M. musculus	GO:0032259 methylation;GO:0008152 metabolic process;GO:0009987 cellular process
Appl2	216190	symbol	M. musculus	216190	M. musculus	GO:1905451 positive regulation of Fc-gamma receptor signaling pathway involved in phagocytosis;GO:1905303 positive regulation of macropinocytosis;GO:1905449 regulation of Fc-gamma receptor signaling pathway involved in phagocytosis
Anks1b	77531	symbol	M. musculus	77531	M. musculus	GO:1900383 regulation of synaptic plasticity by receptor localization to synapse;GO:0099527 postsynapse to nucleus signaling pathway;GO:0048013 ephrin receptor signaling pathway
Tmcc3	319880	symbol	M. musculus	319880	M. musculus	GO:0008150 biological_process
Acss3	380660	symbol	M. musculus	380660	M. musculus	GO:0006629 lipid metabolic process;GO:0044281 small molecule metabolic process;GO:0044238 primary metabolic process
Lin7a	108030	symbol	M. musculus	108030	M. musculus	GO:0008582 regulation of synaptic assembly at neuromuscular junction;GO:1904396 regulation of neuromuscular junction development;GO:0048489 synaptic vesicle transport
Ptprq	237523	symbol	M. musculus	237523	M. musculus	GO:0060116 vestibular receptor cell morphogenesis;GO:0060114 vestibular receptor cell differentiation;GO:0060118 vestibular receptor cell development
Emid1	140703	symbol	M. musculus	140703	M. musculus
Kremen1	84035	symbol	M. musculus	84035	M. musculus	GO:0048681 negative regulation of axon regeneration;GO:0070571 negative regulation of neuron projection regeneration;GO:0048679 regulation of axon regeneration
Ramp3	56089	symbol	M. musculus	56089	M. musculus	GO:0038041 cross-receptor inhibition within G protein-coupled receptor heterodimer;GO:0150061 amylin receptor 3 signaling pathway;GO:1990410 adrenomedullin receptor signaling pathway
Igfbp3	16009	symbol	M. musculus	16009	M. musculus	GO:2000844 negative regulation of testosterone secretion;GO:2000843 regulation of testosterone secretion;GO:1902512 positive regulation of apoptotic DNA fragmentation
Cobl	12808	symbol	M. musculus	12808	M. musculus	GO:0048669 collateral sprouting in absence of injury;GO:0001757 somite specification;GO:0033504 floor plate development
Tenm2	23964	symbol	M. musculus	23964	M. musculus	GO:0098942 retrograde trans-synaptic signaling by trans-synaptic protein complex;GO:0098917 retrograde trans-synaptic signaling;GO:0099545 trans-synaptic signaling by trans-synaptic complex
Gm2a	14667	symbol	M. musculus	14667	M. musculus	GO:0006689 ganglioside catabolic process;GO:0009313 oligosaccharide catabolic process;GO:0046479 glycosphingolipid catabolic process
Epn2	13855	symbol	M. musculus	13855	M. musculus	GO:0030948 negative regulation of vascular endothelial growth factor receptor signaling pathway;GO:1903671 negative regulation of sprouting angiogenesis;GO:0030947 regulation of vascular endothelial growth factor receptor signaling pathway
Rap1gap2	380711	symbol	M. musculus	380711	M. musculus	GO:0010977 negative regulation of neuron projection development;GO:0031345 negative regulation of cell projection organization;GO:0051056 regulation of small GTPase mediated signal transduction
Rph3al	380714	symbol	M. musculus	380714	M. musculus	GO:0031632 positive regulation of synaptic vesicle fusion to presynaptic active zone membrane;GO:0099502 calcium-dependent activation of synaptic vesicle fusion;GO:1901634 positive regulation of synaptic vesicle membrane organization
Rflnb	76566	symbol	M. musculus	76566	M. musculus	GO:0061182 negative regulation of chondrocyte development;GO:1900158 negative regulation of bone mineralization involved in bone maturation;GO:0061181 regulation of chondrocyte development
Acaca	107476	symbol	M. musculus	107476	M. musculus	GO:2001295 malonyl-CoA biosynthetic process;GO:2001293 malonyl-CoA metabolic process;GO:0071380 cellular response to prostaglandin E stimulus
Arhgap27	544817	symbol	M. musculus	544817	M. musculus	GO:0007266 Rho protein signal transduction;GO:0006898 receptor-mediated endocytosis;GO:0007264 small GTPase-mediated signal transduction
Ahr	11622	symbol	M. musculus	11622	M. musculus	GO:0003243 circumferential growth involved in left ventricle morphogenesis;GO:0007531 mating type determination;GO:0007532 regulation of mating-type specific transcription, DNA-templated
Agr3	403205	symbol	M. musculus	403205	M. musculus
Dock4	238130	symbol	M. musculus	238130	M. musculus	GO:1904694 negative regulation of vascular associated smooth muscle contraction;GO:0003056 regulation of vascular associated smooth muscle contraction;GO:0045906 negative regulation of vasoconstriction
Rtn1	104001	symbol	M. musculus	104001	M. musculus	GO:0071787 endoplasmic reticulum tubular network formation;GO:1990809 endoplasmic reticulum tubular network membrane organization;GO:0090158 endoplasmic reticulum membrane organization
Hif1a	15251	symbol	M. musculus	15251	M. musculus	GO:0021502 neural fold elevation formation;GO:0070101 positive regulation of chemokine-mediated signaling pathway;GO:0048250 iron import into the mitochondrion
Syne2	319565	symbol	M. musculus	319565	M. musculus	GO:0031022 nuclear migration along microfilament;GO:0021817 nucleokinesis involved in cell motility in cerebral cortex radial glia guided migration;GO:0021815 modulation of microtubule cytoskeleton involved in cerebral cortex radial glia guided migration
Sipa1l1	217692	symbol	M. musculus	217692	M. musculus	GO:0099151 regulation of postsynaptic density assembly;GO:0098974 postsynaptic actin cytoskeleton organization;GO:1904889 regulation of excitatory synapse assembly
Gm40578	105245076	symbol	M. musculus	105245076	M. musculus
Inhba	16323	symbol	M. musculus	16323	M. musculus	GO:1903449 androst-4-ene-3,17-dione biosynthetic process;GO:0042701 progesterone secretion;GO:0021773 striatal medium spiny neuron differentiation
Carmil1	68732	symbol	M. musculus	68732	M. musculus	GO:0051638 barbed-end actin filament uncapping;GO:0051695 actin filament uncapping;GO:2000813 negative regulation of barbed-end actin filament capping
Ripor2	193385	symbol	M. musculus	193385	M. musculus	GO:1903904 negative regulation of establishment of T cell polarity;GO:1905872 negative regulation of protein localization to cell leading edge;GO:2001107 negative regulation of Rho guanyl-nucleotide exchange factor activity
Slc22a23	73102	symbol	M. musculus	73102	M. musculus	GO:0006811 monoatomic ion transport;GO:0055085 transmembrane transport;GO:0006810 transport
Nedd9	18003	symbol	M. musculus	18003	M. musculus	GO:2000522 positive regulation of immunological synapse formation;GO:2000520 regulation of immunological synapse formation;GO:1902952 positive regulation of dendritic spine maintenance
Id4	15904	symbol	M. musculus	15904	M. musculus	GO:0061682 seminal vesicle morphogenesis;GO:0061107 seminal vesicle development;GO:0060741 prostate gland stromal morphogenesis
Shc3	20418	symbol	M. musculus	20418	M. musculus	GO:0035249 synaptic transmission, glutamatergic;GO:0007611 learning or memory;GO:0007268 chemical synaptic transmission
Gm38604	102642321	symbol	M. musculus	102642321	M. musculus
C130071C03Rik	320203	gene_synonym	M. musculus	320203	M. musculus	GO:0008150 biological_process
Jmy	57748	symbol	M. musculus	57748	M. musculus	GO:0070060 'de novo' actin filament nucleation;GO:0070358 actin polymerization-dependent cell motility;GO:0034314 Arp2/3 complex-mediated actin nucleation
Sv2c	75209	symbol	M. musculus	75209	M. musculus	GO:2000300 regulation of synaptic vesicle exocytosis;GO:0046928 regulation of neurotransmitter secretion;GO:0051588 regulation of neurotransmitter transport
Arhgef28	110596	symbol	M. musculus	110596	M. musculus	GO:0060052 neurofilament cytoskeleton organization;GO:0021955 central nervous system neuron axonogenesis;GO:0035023 regulation of Rho protein signal transduction
Mast4	328329	symbol	M. musculus	328329	M. musculus	GO:0007010 cytoskeleton organization;GO:0035556 intracellular signal transduction;GO:0006996 organelle organization
Shisal2b	77803	symbol	M. musculus	77803	M. musculus	GO:0008150 biological_process
Rnf180	71816	symbol	M. musculus	71816	M. musculus	GO:0042428 serotonin metabolic process;GO:1901160 primary amino compound metabolic process;GO:0042415 norepinephrine metabolic process
Rab3c	67295	symbol	M. musculus	67295	M. musculus	GO:0019882 antigen processing and presentation;GO:0017157 regulation of exocytosis;GO:0006887 exocytosis
Parp8	52552	symbol	M. musculus	52552	M. musculus	GO:0070213 protein auto-ADP-ribosylation;GO:0030968 endoplasmic reticulum unfolded protein response;GO:0034620 cellular response to unfolded protein
Flnb	286940	symbol	M. musculus	286940	M. musculus	GO:0003334 keratinocyte development;GO:0003382 epithelial cell morphogenesis;GO:0071346 cellular response to type II interferon
Ptprg	19270	symbol	M. musculus	19270	M. musculus	GO:0010633 negative regulation of epithelial cell migration;GO:0010632 regulation of epithelial cell migration;GO:0010977 negative regulation of neuron projection development
Thrb	21834	symbol	M. musculus	21834	M. musculus	GO:0097474 retinal cone cell apoptotic process;GO:0002157 positive regulation of thyroid hormone receptor signaling pathway;GO:0008050 female courtship behavior
Spata13	219140	symbol	M. musculus	219140	M. musculus	GO:0046847 filopodium assembly;GO:0030032 lamellipodium assembly;GO:0097581 lamellipodium organization
Dock5	68813	symbol	M. musculus	68813	M. musculus	GO:1904694 negative regulation of vascular associated smooth muscle contraction;GO:0071800 podosome assembly;GO:0003056 regulation of vascular associated smooth muscle contraction
Lacc1	210808	symbol	M. musculus	210808	M. musculus	GO:0070431 nucleotide-binding oligomerization domain containing 2 signaling pathway;GO:0035872 nucleotide-binding domain, leucine rich repeat containing receptor signaling pathway;GO:0002720 positive regulation of cytokine production involved in immune response
Farp1	223254	symbol	M. musculus	223254	M. musculus	GO:0098942 retrograde trans-synaptic signaling by trans-synaptic protein complex;GO:0098917 retrograde trans-synaptic signaling;GO:0099545 trans-synaptic signaling by trans-synaptic complex
Pdzd2	68070	symbol	M. musculus	68070	M. musculus	(Human)GO:0007155 cell adhesion;GO:0009987 cellular process;GO:0008150 biological_process
Cpq	54381	symbol	M. musculus	54381	M. musculus	GO:0006590 thyroid hormone generation;GO:0043171 peptide catabolic process;GO:0042403 thyroid hormone metabolic process
Ext1	14042	symbol	M. musculus	14042	M. musculus	GO:0036339 lymphocyte adhesion to endothelial cell of high endothelial venule;GO:0060506 smoothened signaling pathway involved in lung development;GO:0060792 sweat gland development
Cpne8	66871	symbol	M. musculus	66871	M. musculus	GO:0071277 cellular response to calcium ion;GO:0051592 response to calcium ion;GO:0071248 cellular response to metal ion
Cntn1	12805	symbol	M. musculus	12805	M. musculus	GO:0032289 central nervous system myelin formation;GO:0032288 myelin assembly;GO:0022010 central nervous system myelination
Prickle1	106042	symbol	M. musculus	106042	M. musculus	GO:0061864 basement membrane constituent secretion;GO:0061865 polarized secretion of basement membrane proteins in epithelium;GO:1905070 anterior visceral endoderm cell migration
Masp1	17174	symbol	M. musculus	17174	M. musculus	GO:0001905 activation of membrane attack complex;GO:0006957 complement activation, alternative pathway;GO:0008228 opsonization
Ppp1r2	66849	symbol	M. musculus	66849	M. musculus	GO:0005977 glycogen metabolic process;GO:0044042 glucan metabolic process;GO:0005976 polysaccharide metabolic process
Lsamp	268890	symbol	M. musculus	268890	M. musculus	GO:0035641 locomotory exploration behavior;GO:0035640 exploration behavior;GO:0007626 locomotory behavior
Ccdc80	67896	symbol	M. musculus	67896	M. musculus	GO:0010811 positive regulation of cell-substrate adhesion;GO:0010810 regulation of cell-substrate adhesion;GO:0030198 extracellular matrix organization
Crybg3	224273	symbol	M. musculus	224273	M. musculus	GO:0002088 lens development in camera-type eye;GO:0007601 visual perception;GO:0050953 sensory perception of light stimulus
Usp25	30940	symbol	M. musculus	30940	M. musculus	GO:1903882 negative regulation of interleukin-17-mediated signaling pathway;GO:1903881 regulation of interleukin-17-mediated signaling pathway;GO:0038173 interleukin-17A-mediated signaling pathway
Mir99ahg	77994	symbol	M. musculus	77994	M. musculus	GO:0008150 biological_process
Cldn14	56173	symbol	M. musculus	56173	M. musculus	GO:0016338 calcium-independent cell-cell adhesion via plasma membrane cell-adhesion molecules;GO:0070830 bicellular tight junction assembly;GO:0120192 tight junction assembly
Synj2	20975	symbol	M. musculus	20975	M. musculus	GO:0071545 inositol phosphate catabolic process;GO:0046174 polyol catabolic process;GO:0046856 phosphatidylinositol dephosphorylation
Rab11fip3	215445	symbol	M. musculus	215445	M. musculus	GO:0072741 protein localization to cell division site;GO:1905345 protein localization to cleavage furrow;GO:0070164 negative regulation of adiponectin secretion
Tmprss3	140765	symbol	M. musculus	140765	M. musculus	GO:0006883 intracellular sodium ion homeostasis;GO:0055078 sodium ion homeostasis;GO:0007605 sensory perception of sound
Daam2	76441	symbol	M. musculus	76441	M. musculus	GO:0090521 podocyte cell migration;GO:0048715 negative regulation of oligodendrocyte differentiation;GO:0021516 dorsal spinal cord development
Kif6	319991	symbol	M. musculus	319991	M. musculus	GO:0007018 microtubule-based movement;GO:0007017 microtubule-based process;GO:0009987 cellular process
Dlgap1	224997	symbol	M. musculus	224997	M. musculus	GO:0070842 aggresome assembly;GO:0070841 inclusion body assembly;GO:0035418 protein localization to synapse
Emilin2	246707	symbol	M. musculus	246707	M. musculus	GO:1901731 positive regulation of platelet aggregation;GO:1900426 positive regulation of defense response to bacterium;GO:0034112 positive regulation of homotypic cell-cell adhesion
CJ186046Rik	102640971	symbol	M. musculus	102640971	M. musculus
Arhgap26	71302	symbol	M. musculus	71302	M. musculus	GO:0000423 mitophagy;GO:0000422 autophagy of mitochondrion;GO:0016236 macroautophagy
Ppp2r2b	72930	symbol	M. musculus	72930	M. musculus	GO:0043653 mitochondrial fragmentation involved in apoptotic process;GO:0000266 mitochondrial fission;GO:0006626 protein targeting to mitochondrion
Fbn2	14119	symbol	M. musculus	14119	M. musculus	GO:0035583 sequestering of TGFbeta in extracellular matrix;GO:0071694 maintenance of protein location in extracellular region;GO:0060346 bone trabecula formation
Pdgfrb	18596	symbol	M. musculus	18596	M. musculus	GO:0035789 metanephric mesenchymal cell migration;GO:0060981 cell migration involved in coronary angiogenesis;GO:0106096 response to ceramide
Myo5b	17919	symbol	M. musculus	17919	M. musculus	GO:0036466 synaptic vesicle recycling via endosome;GO:0099639 neurotransmitter receptor transport, endosome to plasma membrane;GO:1903543 positive regulation of exosomal secretion
Sall3	20689	symbol	M. musculus	20689	M. musculus	GO:0021891 olfactory bulb interneuron development;GO:0021889 olfactory bulb interneuron differentiation;GO:0045879 negative regulation of smoothened signaling pathway
Pgm5	226041	symbol	M. musculus	226041	M. musculus	GO:0030239 myofibril assembly;GO:0031032 actomyosin structure organization;GO:0010927 cellular component assembly involved in morphogenesis
Kank1	107351	symbol	M. musculus	107351	M. musculus	GO:2000393 negative regulation of lamellipodium morphogenesis;GO:1900028 negative regulation of ruffle assembly;GO:1902744 negative regulation of lamellipodium organization
Ermp1	226090	symbol	M. musculus	226090	M. musculus	GO:0030968 endoplasmic reticulum unfolded protein response;GO:0001541 ovarian follicle development;GO:0034620 cellular response to unfolded protein
Prkg1	19091	symbol	M. musculus	19091	M. musculus	GO:0010920 negative regulation of inositol phosphate biosynthetic process;GO:1902608 positive regulation of large conductance calcium-activated potassium channel activity;GO:0060087 relaxation of vascular associated smooth muscle
Sgms1	208449	symbol	M. musculus	208449	M. musculus	GO:0006686 sphingomyelin biosynthetic process;GO:0006684 sphingomyelin metabolic process;GO:0046513 ceramide biosynthetic process
Pcgf5	76073	symbol	M. musculus	76073	M. musculus	GO:0060816 random inactivation of X chromosome;GO:0007549 sex-chromosome dosage compensation;GO:0009048 dosage compensation by inactivation of X chromosome
Hectd2	226098	symbol	M. musculus	226098	M. musculus	GO:0000209 protein polyubiquitination;GO:0016567 protein ubiquitination;GO:0032446 protein modification by small protein conjugation
Dnmbp	71972	symbol	M. musculus	71972	M. musculus	GO:0008360 regulation of cell shape;GO:0022604 regulation of cell morphogenesis;GO:0060271 cilium assembly
Sorcs1	58178	symbol	M. musculus	58178	M. musculus	GO:0006892 post-Golgi vesicle-mediated transport;GO:0048193 Golgi vesicle transport;GO:0048167 regulation of synaptic plasticity
Tcf7l2	21416	symbol	M. musculus	21416	M. musculus	GO:0010909 positive regulation of heparan sulfate proteoglycan biosynthetic process;GO:0010908 regulation of heparan sulfate proteoglycan biosynthetic process;GO:0030538 embryonic genitalia morphogenesis
Slc6a14	56774	symbol	M. musculus	56774	M. musculus	GO:0001762 beta-alanine transport;GO:1900749 (R)-carnitine transport;GO:1902270 (R)-carnitine transmembrane transport
Ocrl	320634	symbol	M. musculus	320634	M. musculus	GO:0046856 phosphatidylinositol dephosphorylation;GO:0046839 phospholipid dephosphorylation;GO:0046488 phosphatidylinositol metabolic process
Egfl6	54156	symbol	M. musculus	54156	M. musculus	GO:0010811 positive regulation of cell-substrate adhesion;GO:0010810 regulation of cell-substrate adhesion;GO:0030198 extracellular matrix organization
