# Supplementary material for: Live imaging and multimodal profiling reveal transdifferentiation of a cochlear supporting cell subpopulation upon Notch inhibition
Source: Sci Adv. 2026 Jun 17;12(25):eaed3887. doi: 10.1126/sciadv.aed3887 (PMC13274614; doi:10.1126/sciadv.aed3887)
Supplement: Supplementary file 2 — Tables S2 to S6 [file sciadv.aed3887_tables_s2_to_s6.zip › aed3887_table_s6.xlsx]

## Sheet: tDC-CompE_vs_DC-DMSO
Table S6. Pseudobulk RNA-seq differential expression analysis (DESeq2 results)
gene	baseMean	log2FoldChange	lfcSE	stat	pvalue	padj
Xkr4	59.203	-0.691254	0.404386	-1.70939	0.0873785	0.618146
Gm1992	2.14866	-1.86859	2.04012	-0.915919	0.359709	NA
Gm19938	3.13786	-1.3156	1.54542	-0.851292	0.394607	0.984849
Gm37381	0.561173	-3.61652	4.66422	-0.775375	0.438118	NA
Rp1	0.0911668	0	7.0665	0	1	NA
Sox17	0	NA	NA	NA	NA	NA
Gm37587	0	NA	NA	NA	NA	NA
Gm37323	0.271219	0	7.0665	0	1	NA
Mrpl15	14.4969	1.06461	0.651505	1.63407	0.102244	0.66698
Lypla1	30.1369	-0.509409	0.487545	-1.04485	0.296094	0.947276
Tcea1	49.0347	0.0864952	0.388723	0.222511	0.823916	1
Rgs20	11.9928	0.193052	0.914074	0.211199	0.832732	1
Gm16041	0	NA	NA	NA	NA	NA
Atp6v1h	43.9009	0.337327	0.49981	0.67491	0.499733	0.996557
Oprk1	0.122876	-1.29032	7.06533	-0.182627	0.855091	NA
Npbwr1	0	NA	NA	NA	NA	NA
Rb1cc1	90.9108	0.00112246	0.369547	0.0030374	0.997577	1
4732440D04Rik	7.7787	-0.262095	0.868663	-0.301723	0.762864	1
Alkal1	0	NA	NA	NA	NA	NA
St18	1.05011	3.49557	2.82267	1.23839	0.215571	NA
Pcmtd1	56.2926	-0.942158	0.539483	-1.74641	0.08074	0.592712
Gm26901	6.10779	-1.3569	1.39977	-0.96937	0.332361	0.96756
Gm30414	0	NA	NA	NA	NA	NA
Sntg1	0.786335	1.68022	3.21007	0.523421	0.600681	NA
Rrs1	7.23273	0.883194	1.06407	0.830015	0.40653	0.987815
Adhfe1	1.37332	0.209026	2.8147	0.0742624	0.940802	NA
2610203C22Rik	0.597889	1.77127	5.48958	0.32266	0.746953	NA
Vxn	0.148674	0	7.0665	0	1	NA
Gm29520	0	NA	NA	NA	NA	NA
Mybl1	1.67315	1.41898	2.00932	0.706199	0.480064	NA
Vcpip1	32.9985	0.177086	0.559408	0.31656	0.751578	1
1700034P13Rik	0.789425	1.13084	2.77052	0.40817	0.683149	NA
Sgk3	13.0392	-0.282605	0.865976	-0.326343	0.744165	1
Mcmdc2	2.98466	0.563255	1.60522	0.35089	0.725671	1
Snhg6	18.498	-0.255437	0.548115	-0.466028	0.641195	1
Tcf24	0.196484	-1.32896	7.06341	-0.188147	0.850761	NA
Ppp1r42	2.63824	-1.4164	2.02982	-0.697793	0.485307	NA
Gm15818	0.0368858	0	7.0665	0	1	NA
Cops5	48.458	0.155391	0.366682	0.423777	0.671729	1
Cspp1	186.578	-0.332777	0.285523	-1.1655	0.243817	0.912642
Arfgef1	161.875	-0.409766	0.431844	-0.948874	0.342684	0.974583
Cpa6	104.174	1.86287	0.773117	2.40955	0.015972	0.217112
Prex2	7.66842	-3.3121	1.77732	-1.86354	0.0623862	0.514996
A830018L16Rik	3.39539	2.14158	2.11712	1.01155	0.311751	0.957138
Gm17644	0	NA	NA	NA	NA	NA
Gm29663	0	NA	NA	NA	NA	NA
Sulf1	41.8737	0.0560533	0.795103	0.0704982	0.943797	1
Slco5a1	52.5042	2.03235	0.550537	3.69158	0.000222864	0.00761094
Gm29283	0.0508374	0	7.0665	0	1	NA
Prdm14	0.0491982	0	7.0665	0	1	NA
Ncoa2	155.768	-0.366293	0.25919	-1.41322	0.157591	0.789888
Gm29570	1.21903	-0.786465	2.55026	-0.308387	0.757788	NA
Tram1	43.679	-0.339028	0.407837	-0.831284	0.405813	0.987789
Lactb2	25.4509	-0.141855	0.757648	-0.187231	0.851479	1
Xkr9	0.0691607	0	7.0665	0	1	NA
Eya1	681.366	0.109019	0.254614	0.428173	0.668525	1
Gm9947	0.140365	0	7.0665	0	1	NA
Msc	0.0508374	0	7.0665	0	1	NA
Trpa1	0.194843	2.35681	7.00634	0.336382	0.736583	NA
Kcnb2	195.744	-2.19873	0.554724	-3.96365	7.38116e-05	0.00309785
Terf1	28.3981	-0.473486	0.581621	-0.81408	0.415599	0.989219
Sbspon	1.32546	2.99319	2.67191	1.12024	0.262609	NA
4930444P10Rik	1.97995	-1.29313	3.17692	-0.407039	0.683979	NA
Rpl7	377.902	0.248663	0.274892	0.904585	0.365685	0.978379
Rdh10	23.798	-2.16268	0.616712	-3.5068	0.000453535	0.0133965
Gm28095	0.750019	0.296761	3.97352	0.0746848	0.940466	NA
Stau2	65.0818	-0.531132	0.523624	-1.01434	0.310422	0.955848
Gm7568	0.417587	-2.87538	5.23765	-0.548982	0.583018	NA
Ube2w	95.7882	-0.219793	0.368584	-0.596318	0.550963	1
Eloc	36.616	-0.72101	0.448416	-1.60791	0.107856	0.681223
D030040B21Rik	3.13488	-0.543328	1.751	-0.310296	0.756336	1
Tmem70	44.7305	-0.0718577	0.523675	-0.137218	0.890858	1
Ly96	6.36847	-0.911487	1.37069	-0.664983	0.506061	0.996909
Gm28376	16.5978	-2.07252	0.965289	-2.14704	0.0317899	0.342112
Jph1	28.8993	-1.33672	0.478766	-2.79201	0.0052382	0.0950243
Gm28783	0	NA	NA	NA	NA	NA
Gdap1	14.746	-1.30207	2.12986	-0.611341	0.540974	1
Gm28784	0.229848	0	7.0665	0	1	NA
Pi15	0.544136	2.38279	3.99654	0.596214	0.551033	NA
Gm28154	5.87036	-0.991035	1.62209	-0.610961	0.541226	1
Gm16070	46.8744	-1.6683	0.559852	-2.97989	0.00288353	0.0607149
Crispld1	55.908	-1.01309	0.603327	-1.67917	0.0931181	0.638107
Gm28153	14.3152	-3.55647	1.54975	-2.29486	0.0217411	0.26832
Gm28756	0.110657	0	7.0665	0	1	NA
Crisp4	0.0701892	0	7.0665	0	1	NA
Defb18	0	NA	NA	NA	NA	NA
Defb41	0	NA	NA	NA	NA	NA
Gm15825	0	NA	NA	NA	NA	NA
Tfap2d	0.0671879	1.79016	7.04674	0.254041	0.799464	NA
Tfap2b	0	NA	NA	NA	NA	NA
Gm28340	0	NA	NA	NA	NA	NA
Pkhd1	0.194266	0	7.0665	0	1	NA
4930486I03Rik	0	NA	NA	NA	NA	NA
Gm28653	0.0403295	0	7.0665	0	1	NA
Il17a	0	NA	NA	NA	NA	NA
Il17f	0	NA	NA	NA	NA	NA
Mcm3	1.84943	1.46488	1.73202	0.845763	0.397685	NA
Gm28065	0	NA	NA	NA	NA	NA
6720483E21Rik	1.39114	-1.35867	2.54145	-0.534605	0.592923	NA
Paqr8	59.4482	0.139271	0.502713	0.277038	0.781751	1
Efhc1	17.2571	-1.82757	0.758724	-2.40874	0.0160077	0.217359
Tram2	47.7055	-2.87533	0.492818	-5.83447	5.39628e-09	7.91348e-07
Gm28287	0.0876712	-1.29035	7.06533	-0.182632	0.855087	NA
Tmem14a	5.20346	-1.23898	1.10976	-1.11644	0.264232	0.928448
Gsta3	1.66522	-3.28831	2.39741	-1.37161	0.170186	NA
Gm28836	0.50924	0.907967	4.5879	0.197905	0.84312	NA
Khdc1a	0	NA	NA	NA	NA	NA
Khdc1c	0	NA	NA	NA	NA	NA
Khdc1b	0	NA	NA	NA	NA	NA
Kcnq5	16.6614	1.5371	0.940395	1.63453	0.102148	0.66698
Rims1	3.24795	-1.13239	1.57158	-0.720545	0.471189	0.996209
Gm29506	0.493956	0	5.80684	0	1	NA
4933415F23Rik	0	NA	NA	NA	NA	NA
Gm27028	0.0355814	0	7.0665	0	1	NA
Gm29107	0.791688	-1.31562	3.28636	-0.400327	0.688916	NA
Ogfrl1	5.53909	-0.0748839	1.07508	-0.0696541	0.944469	1
Gm28822	0	NA	NA	NA	NA	NA
B3gat2	3.61091	0.0793148	1.49585	0.0530232	0.957713	1
Smap1	52.12	-0.308943	0.460412	-0.671015	0.502211	0.996557
Sdhaf4	12.5847	1.0465	0.66804	1.56652	0.117227	0.710117
Fam135a	112.067	-0.27715	0.401083	-0.691006	0.489562	0.996209
Col9a1	153.951	0.346208	0.45532	0.760362	0.447038	0.996209
Col19a1	0.72677	-1.318	3.60487	-0.365616	0.714652	NA
Lmbrd1	43.9068	-0.162206	0.59941	-0.270609	0.786692	1
Gm28237	0	NA	NA	NA	NA	NA
Gm29414	0	NA	NA	NA	NA	NA
Adgrb3	7.15293	0.485208	1.27436	0.380746	0.703392	1
4931408C20Rik	0	NA	NA	NA	NA	NA
Gm5524	0	NA	NA	NA	NA	NA
Gm597	0	NA	NA	NA	NA	NA
Gm9898	0	NA	NA	NA	NA	NA
Phf3	109.81	-0.100785	0.389191	-0.25896	0.795666	1
Ptp4a1	3.45033	-0.939031	1.53409	-0.612108	0.540466	1
Ptp4a1.1	0.226955	-1.29024	7.06533	-0.182616	0.855099	NA
Gm5698	0	NA	NA	NA	NA	NA
4931428L18Rik	0.823796	-4.98879	4.5152	-1.10489	0.269208	NA
Gm28644	0	NA	NA	NA	NA	NA
Gm29128	0.153615	-2.87518	6.96802	-0.412626	0.679881	NA
Lgsn	0	NA	NA	NA	NA	NA
Pih1d3	0	NA	NA	NA	NA	NA
Khdrbs2	100.908	2.18701	1.0517	2.07951	0.0375708	0.379821
Gm5415	0.181462	0	7.0665	0	1	NA
Gm37724	0.138132	-1.29033	7.06533	-0.182628	0.85509	NA
Gm37591	0	NA	NA	NA	NA	NA
Prim2	9.06838	-0.855993	0.985621	-0.86848	0.385131	0.983998
Rab23	7.43733	-0.457342	0.876157	-0.521986	0.60168	1
Bag2	41.4478	-0.887363	0.542123	-1.63683	0.101666	0.66698
Zfp451	51.0227	0.400715	0.443163	0.904215	0.365882	0.978484
Bend6	2.8638	-0.565711	1.93613	-0.292187	0.770144	1
Dst	226.745	-0.403369	0.258823	-1.55847	0.119122	0.713755
Gm26788	1.3089	-1.3613	2.50858	-0.542658	0.587366	NA
Gm37958	0	NA	NA	NA	NA	NA
Gm37233	1.29435	-0.020726	2.04588	-0.0101306	0.991917	NA
Ccdc115	4.59037	0.255829	1.3009	0.196656	0.844097	1
Gm28306	0	NA	NA	NA	NA	NA
Imp4	6.49359	0.213637	1.11556	0.191507	0.848129	1
Ptpn18	3.36015	-5.8127	1.97026	-2.95022	0.00317545	0.0651019
Gm28417	0.166858	0	7.0665	0	1	NA
4930568A12Rik	0	NA	NA	NA	NA	NA
Prss39	0	NA	NA	NA	NA	NA
Cfc1	0	NA	NA	NA	NA	NA
Prss40	0	NA	NA	NA	NA	NA
1700101I19Rik	0	NA	NA	NA	NA	NA
Amer3	0	NA	NA	NA	NA	NA
Arhgef4	13.6337	-0.969694	0.841443	-1.15242	0.24915	0.919456
Arhgef4.1	0	NA	NA	NA	NA	NA
Gm38336	0.482478	-2.27154	4.1957	-0.541398	0.588234	NA
Fam168b	55.6402	-0.224425	0.412655	-0.543855	0.586541	1
Plekhb2	5.24462	-0.981496	1.24363	-0.789219	0.429984	0.990523
Gm37068	0	NA	NA	NA	NA	NA
Gm28415	0	NA	NA	NA	NA	NA
1110002O04Rik	0	NA	NA	NA	NA	NA
Gm37146	0	NA	NA	NA	NA	NA
Gm33222	0	NA	NA	NA	NA	NA
4930535G08Rik	0.0508374	0	7.0665	0	1	NA
Hs6st1	23.3806	-1.77398	0.660937	-2.68404	0.00727383	0.121539
Gm37335	0.0508374	0	7.0665	0	1	NA
Gm33280	1.03607	-0.760076	2.91211	-0.261005	0.794088	NA
Uggt1	65.7116	0.0883663	0.471189	0.187539	0.851238	1
Neurl3	0.816691	-0.0184253	2.59353	-0.00710433	0.994332	NA
Arid5a	2.31999	-1.70044	1.97379	-0.861511	0.388957	NA
4930403P22Rik	1.06861	-0.0451092	2.65329	-0.0170012	0.986436	NA
Kansl3	21.1661	0.402122	0.541998	0.741925	0.458133	0.996209
Fer1l5	3.24523	1.05224	1.75884	0.598256	0.549669	1
Lman2l	22.5787	-0.186418	0.552743	-0.33726	0.735921	1
Cnnm4	4.55479	-0.424353	1.35976	-0.312079	0.75498	1
Cnnm3	10.2313	0.453954	0.969365	0.4683	0.63957	1
Gm38033	0.206022	0.924569	7.00516	0.131984	0.894997	NA
Ankrd23	2.85344	-1.41334	2.06469	-0.684531	0.49364	0.996209
Ankrd39	6.408	-1.0912	1.22349	-0.891878	0.372458	0.980139
Sema4c	11.265	-0.368606	1.13091	-0.325939	0.744471	1
D430040D24Rik	2.27375	-2.63286	1.97222	-1.33497	0.181886	NA
Fam178b	0.435914	-2.26937	5.82342	-0.389697	0.696761	NA
Cox5b	33.9718	0.10549	0.637783	0.165401	0.868629	1
Actr1b	12.1403	-0.650155	0.759033	-0.856557	0.39169	0.984849
4933424G06Rik	0.488504	0	4.63664	0	1	NA
Gm33533	0.114855	0	7.0665	0	1	NA
Zap70	0.0372626	0	7.0665	0	1	NA
Tmem131	82.7125	-0.375643	0.354533	-1.05954	0.289353	0.943456
Gm38115	3.97532	-1.7178	1.39038	-1.23549	0.216649	0.886872
Vwa3b	8.8108	0	2.18624	0	1	1
Gm37020	0.0701892	0	7.0665	0	1	NA
Cnga3	0	NA	NA	NA	NA	NA
Inpp4a	13.7154	-0.443538	0.635572	-0.697857	0.485267	0.996209
4930439A04Rik	0	NA	NA	NA	NA	NA
Coa5	4.69964	-0.269724	1.05781	-0.254984	0.798736	1
Unc50	25.6431	-0.505895	0.514824	-0.982657	0.325776	0.964061
Mgat4a	10.5413	-1.18266	0.918675	-1.28735	0.197973	0.859536
2010300C02Rik	59.5559	-2.6025	0.573323	-4.53933	5.64326e-06	0.000360734
4930556I23Rik	0.335815	0	5.78347	0	1	NA
Tsga10	16.4692	-0.414484	1.01549	-0.408164	0.683154	1
Gm26805	0.414491	1.79039	7.04673	0.254074	0.799438	NA
Lipt1	1.42749	-1.29525	2.60245	-0.497705	0.618692	NA
Mitd1	13.0246	-0.0742557	0.687814	-0.107959	0.914028	1
Mrpl30	29.9186	0.392229	0.596703	0.657327	0.510971	0.999629
Lyg2	0.0335793	0	7.0665	0	1	NA
Gm15457	0	NA	NA	NA	NA	NA
Lyg1	0.0671879	1.79016	7.04674	0.254041	0.799464	NA
Txndc9	29.8601	0.128663	0.561627	0.229089	0.8188	1
Eif5b	74.1576	0.265587	0.35049	0.75776	0.448595	0.996209
Rev1	83.5952	0.38697	0.362282	1.06815	0.285454	0.941836
Gm37062	0	NA	NA	NA	NA	NA
Gm5099	0.300921	2.81413	6.98243	0.40303	0.686926	NA
Aff3	126.329	0.836194	0.419039	1.99551	0.0459878	0.427152
Gm16150	1.63641	-2.35297	2.4095	-0.97654	0.328797	NA
Gm16151	0.276628	0	7.0665	0	1	NA
Gm16152	2.99633	1.61397	1.51204	1.06741	0.285787	0.941836
Lonrf2	7.88757	0.0616274	1.13434	0.054329	0.956673	1
Chst10	2.79619	-1.56547	1.91043	-0.819435	0.412538	0.989104
Gm37707	0	NA	NA	NA	NA	NA
Nms	0	NA	NA	NA	NA	NA
Pdcl3	20.2527	-0.213283	0.574154	-0.371474	0.710285	1
Gm37821	0.0491982	0	7.0665	0	1	NA
Npas2	2.12052	-1.42546	1.78247	-0.799715	0.423876	NA
Rpl31	100.658	0.281681	0.467701	0.602267	0.546996	1
Tbc1d8	17.3252	-0.405655	0.74243	-0.546388	0.584799	1
Cnot11	8.09265	0.273722	1.01337	0.27011	0.787075	1
Gm15832	2.25222	-0.817827	2.19321	-0.37289	0.70923	NA
Rnf149	24.3081	-0.0521027	0.550124	-0.0947109	0.924544	1
Creg2	0.314329	0	7.0665	0	1	NA
D930019O06Rik	0	NA	NA	NA	NA	NA
Rfx8	0.107728	0	7.0665	0	1	NA
Gm3646	0	NA	NA	NA	NA	NA
1700066B17Rik	0.212687	2.35685	7.00633	0.336388	0.736578	NA
Map4k4	105.228	0.780399	0.349004	2.23607	0.025347	0.296389
Il1r2	0.0741484	0	7.0665	0	1	NA
Gm16894	0.182204	-2.30101	6.99249	-0.329068	0.742104	NA
Il1r1	1.34495	-1.80061	2.27132	-0.79276	0.427918	NA
Il1rl2	0.428865	-1.29072	5.38388	-0.239739	0.810533	NA
Il1rl1	0	NA	NA	NA	NA	NA
Il18r1	0.0508374	0	7.0665	0	1	NA
Il18rap	0	NA	NA	NA	NA	NA
Gm35801	0.070123	0	7.0665	0	1	NA
Slc9a4	1.67342	0	2.99267	0	1	NA
Slc9a2	15.4304	-1.2572	0.917972	-1.36954	0.17083	0.816174
Gm37623	0.778647	0	4.3773	0	1	NA
Gm37915	0.347708	-1.29056	5.74144	-0.22478	0.82215	NA
Mfsd9	2.01635	-2.1226	2.18802	-0.970102	0.331996	NA
Tmem182	0.0368858	0	7.0665	0	1	NA
4930448I06Rik	0	NA	NA	NA	NA	NA
Gm28634	0	NA	NA	NA	NA	NA
Gm29260	3.62636	-5.19873	1.86315	-2.79028	0.00526619	0.0950243
Gm9915	0	NA	NA	NA	NA	NA
Gm29664	0	NA	NA	NA	NA	NA
Gm28175	23.7601	-4.50822	1.18787	-3.7952	0.000147526	0.00550571
Gm28140	0.173758	-1.32901	7.06341	-0.188155	0.850755	NA
Pantr1	44.6171	-1.73828	0.51109	-3.40113	0.000671089	0.018798
Gm20646	28.3478	-1.18703	0.576473	-2.05913	0.0394816	0.391287
Pou3f3	51.7396	-0.955008	0.619225	-1.54226	0.12301	0.722239
Pantr2	7.99939	0.381439	0.968153	0.393987	0.693591	1
Dalir	0.230016	-1.32895	7.06341	-0.188146	0.850762	NA
Mrps9	39.023	0.0115275	0.486335	0.0237028	0.98109	1
Gpr45	12.1619	-2.62564	0.743637	-3.53081	0.000414295	0.0125041
Tgfbrap1	17.5946	-0.524797	0.62883	-0.834562	0.403965	0.987553
Gm28782	0	NA	NA	NA	NA	NA
8430432A02Rik	0.978781	-2.87697	2.87574	-1.00043	0.317103	NA
AI597479	5.95471	-0.401451	1.44668	-0.277499	0.781397	1
Fhl2	58.7231	0.359136	0.706285	0.508485	0.611113	1
Gm29040	0.181622	0	7.0665	0	1	NA
Nck2	125.737	-0.655657	0.295347	-2.21996	0.0264218	0.302154
Ecrg4	95.7442	0.168709	0.677112	0.249159	0.803238	1
Gm29155	0.203653	0	7.0665	0	1	NA
Gm29157	0.0421123	0	7.0665	0	1	NA
Gm29156	0	NA	NA	NA	NA	NA
Uxs1	32.1691	-0.710837	0.484761	-1.46637	0.142548	0.76293
Tpp2	64.5973	0.195981	0.491878	0.398433	0.690311	1
Mettl21c	1.07659	0.878936	2.81419	0.312323	0.754795	NA
Gm8251	0.512024	0	5.13017	0	1	NA
Tex30	7.78642	0.00625075	1.09642	0.00570105	0.995451	1
Poglut2	17.8485	0.29151	0.802845	0.363097	0.716532	1
Bivm	10.4512	0.361888	0.981722	0.368625	0.712407	1
Ercc5	24.3974	-0.470943	0.813371	-0.579001	0.562588	1
Mettl21e	0	NA	NA	NA	NA	NA
Gm28893	0	NA	NA	NA	NA	NA
Gulp1	87.6052	-0.75931	0.54405	-1.39566	0.162816	0.801859
4930521E06Rik	0.226758	0	7.0665	0	1	NA
Col3a1	46.1052	0.968769	1.24544	0.777853	0.436655	0.993673
Col5a2	14.4443	0.251232	0.95889	0.262003	0.793319	1
Wdr75	23.7434	0.0773385	0.57062	0.135534	0.89219	1
Gm5269	0	NA	NA	NA	NA	NA
Slc40a1	0.652715	-2.32907	3.83415	-0.607456	0.543548	NA
Dnah7b	7.4982	-1.00113	1.25225	-0.799465	0.424021	0.989408
Dnah7c	17.1504	0	2.1177	0	1	1
Slc39a10	56.3286	0.116536	0.413287	0.281972	0.777965	1
Gm28151	0.863083	0.921019	3.94503	0.233463	0.815402	NA
Gm28826	0	NA	NA	NA	NA	NA
C230029F24Rik	0	NA	NA	NA	NA	NA
4933411E06Rik	0.0508374	0	7.0665	0	1	NA
Gm29665	0	NA	NA	NA	NA	NA
Gm28321	0	NA	NA	NA	NA	NA
Tmeff2	22.9825	2.96743	0.933069	3.18029	0.00147128	0.0356801
Gm28322	0	NA	NA	NA	NA	NA
Gm28319	0.0355814	0	7.0665	0	1	NA
Gm28320	0.404129	3.67178	6.74299	0.544533	0.586075	NA
Gm29325	0	NA	NA	NA	NA	NA
9330175M20Rik	1.09	-0.796648	2.71017	-0.293947	0.768798	NA
Cavin2	4.27886	-1.14624	1.66519	-0.688354	0.49123	0.996209
1700072G22Rik	0	NA	NA	NA	NA	NA
Nabp1	5.15965	-1.05133	1.25146	-0.840083	0.400862	0.986713
Gm17767	0.0508374	0	7.0665	0	1	NA
Gm28055	3.10304	-4.13842	1.85358	-2.23266	0.0255714	0.297339
Myo1b	61.9322	-1.78607	0.462827	-3.85905	0.00011383	0.00449017
Gm29453	0.871724	-1.00081	3.18961	-0.313772	0.753695	NA
Gm28323	0.549533	-2.89647	5.42075	-0.53433	0.593113	NA
Stat4	0.510861	-3.30098	5.4137	-0.609747	0.54203	NA
Gm31812	0.20086	0	7.0665	0	1	NA
Stat1	5.18069	0.234866	1.49102	0.15752	0.874835	1
Gls	225.641	-0.0467898	0.435697	-0.107391	0.914479	1
Nab1	19.9587	0.451903	0.756584	0.597294	0.550311	1
Gm553	1.57007	-1.29502	2.64534	-0.489549	0.624453	NA
Gm28178	0.070123	0	7.0665	0	1	NA
Nemp2	8.77074	-0.617283	0.979706	-0.63007	0.528649	1
Mfsd6	47.2338	-1.00206	0.501221	-1.99924	0.0455829	0.426249
Gm29670	0.500323	0	7.0665	0	1	NA
Inpp1	14.9458	0.747001	0.846699	0.882251	0.377641	0.981542
Hibch	20.6303	0.476281	0.934737	0.509535	0.610377	1
1700019D03Rik	4.57865	0.0846554	1.4035	0.0603172	0.951903	1
Mstn	0	NA	NA	NA	NA	NA
1700019A02Rik	3.05303	-0.66844	1.37018	-0.487847	0.625658	1
Pms1	14.0116	-0.887788	0.693229	-1.28066	0.200314	0.862194
Gm28777	0.12679	0	7.0665	0	1	NA
Ormdl1	13.0419	0.666458	0.82164	0.811131	0.417291	0.989219
Osgepl1	12.6894	0.250793	1.10399	0.227169	0.820292	1
Asnsd1	9.18401	-0.488879	1.04291	-0.468762	0.63924	1
Asdurf	0	NA	NA	NA	NA	NA
Dnah7a	3.54792	-1.30544	2.35385	-0.554598	0.57917	1
Stk17b	3.67592	-0.260481	1.41946	-0.183507	0.8544	1
Hecw2	131.983	-0.171009	0.343565	-0.497747	0.618662	1
Ccdc150	1.05999	1.65972	2.94813	0.562971	0.573454	NA
Gtf3c3	25.9193	-0.509433	0.560014	-0.90968	0.362991	0.976813
Gm34066	0	NA	NA	NA	NA	NA
Pgap1	21.1659	-0.494562	0.679407	-0.727932	0.466655	0.996209
Ankrd44	15.5658	-0.39627	0.71744	-0.552338	0.580717	1
4930444A19Rik	2.04637	2.92161	2.45379	1.19065	0.233791	NA
Sf3b1	132.983	-0.225243	0.404752	-0.556496	0.577872	1
Coq10b	34.1907	-0.326696	0.711248	-0.459327	0.645999	1
Hspd1	70.0962	0.450611	0.39611	1.13759	0.255292	0.922112
Hspe1	55.6335	0.611921	0.662368	0.923838	0.355571	0.976813
Mob4	57.3854	0.204208	0.378657	0.539296	0.589683	1
Rftn2	2.7175	0.553809	1.58804	0.348739	0.727286	NA
Gm10561	0.367066	1.79047	7.04673	0.254086	0.799429	NA
Mars2	2.93927	-1.56413	1.89576	-0.825067	0.409334	0.989059
Boll	0.274907	0	6.92132	0	1	NA
Plcl1	6.93109	1.00251	1.48212	0.6764	0.498787	0.996557
9130227L01Rik	0	NA	NA	NA	NA	NA
1700003I22Rik	0	NA	NA	NA	NA	NA
Gm28240	0	NA	NA	NA	NA	NA
Hsfy2	0	NA	NA	NA	NA	NA
Satb2	5.74937	-0.979375	1.17635	-0.832552	0.405097	0.987553
9130024F11Rik	0.320795	0	7.0665	0	1	NA
1700126A01Rik	0	NA	NA	NA	NA	NA
BC055402	0	NA	NA	NA	NA	NA
4930558J18Rik	0.0772153	0	7.0665	0	1	NA
1700066M21Rik	1.69173	0.682707	1.95538	0.349143	0.726982	NA
Tyw5	17.2151	0.559615	1.06564	0.525146	0.599481	1
Maip1	11.4861	-0.0923115	0.753892	-0.122447	0.902545	1
Spats2l	74.4419	0.155955	0.415715	0.375148	0.707551	1
Gm17234	0.629951	-2.2738	3.44247	-0.660514	0.508924	NA
Kctd18	14.5673	-0.287031	0.738014	-0.388923	0.697333	1
Sgo2a	0.506065	0	4.23127	0	1	NA
Aox1	2.45989	-2.90759	2.32336	-1.25146	0.210766	NA
Aox3	0.814944	-4.27704	3.51304	-1.21747	0.223424	NA
Aox4	0.537233	-0.636102	3.87812	-0.164023	0.869713	NA
Gm15759	1.27416	-3.86676	2.56685	-1.50643	0.131958	NA
Aox2	1.59908	-0.320738	2.03118	-0.157907	0.87453	NA
Bzw1	76.2499	0.182403	0.408591	0.44642	0.655294	1
Clk1	108.257	-0.99572	0.404045	-2.46438	0.013725	0.194412
Ppil3	19.9639	-1.47304	0.561469	-2.62354	0.00870202	0.139422
Nif3l1	15.2755	-1.48663	0.741778	-2.00414	0.0450551	0.424065
Orc2	21.8667	0.174693	0.515592	0.33882	0.734746	1
Gm15834	5.13023	0.303794	1.17592	0.258346	0.79614	1
Fam126b	33.4308	-0.233065	0.538851	-0.432523	0.665362	1
Ndufb3	31.3445	0.326391	0.492918	0.662161	0.507868	0.997412
Flacc1	0.0403295	0	7.0665	0	1	NA
Cflar	20.3264	-0.703057	0.586102	-1.19955	0.230315	0.897162
Casp8	9.63946	-1.32625	1.04083	-1.27423	0.202582	0.866869
Trak2	40.1737	0.441895	0.418138	1.05682	0.290595	0.944775
Stradb	11.6734	0.0710041	0.75681	0.0938203	0.925252	1
C2cd6	0.583725	2.37025	4.87588	0.486118	0.626883	NA
AC169382.1	0	NA	NA	NA	NA	NA
Gm29018	0.0691607	0	7.0665	0	1	NA
Tmem237	22.8329	0.329165	0.672998	0.489102	0.624769	1
G730003C15Rik	1.49215	1.28792	2.58095	0.499009	0.617773	NA
Mpp4	1.59628	-1.38138	2.45574	-0.562508	0.57377	NA
Gm29017	0.688565	1.35579	3.74686	0.361848	0.717466	NA
Als2	26.6657	-0.275028	0.547281	-0.502536	0.615291	1
Cdk15	21.4974	-0.597082	0.927853	-0.64351	0.519893	1
Gm29016	0.912	0	3.84163	0	1	NA
Fzd7	21.6012	1.59791	0.573534	2.78607	0.0053351	0.0956863
Gm26813	1.00184	3.11626	2.96177	1.05216	0.292725	NA
Gm973	1.27841	0.239755	2.97905	0.0804803	0.935855	NA
Gm28411	0.0508374	0	7.0665	0	1	NA
1700122D07Rik	0	NA	NA	NA	NA	NA
Sumo1	80.0783	0.0303295	0.531846	0.0570267	0.954524	1
Nop58	38.5818	0.444939	0.425995	1.04447	0.296268	0.947276
Bmpr2	86.3792	-0.226295	0.451606	-0.501091	0.616307	1
Fam117b	52.2647	-0.683918	0.447049	-1.52985	0.126054	0.730644
Ica1l	18.1295	1.52711	1.02981	1.48291	0.138099	0.755225
Wdr12	29.9743	0.628013	0.596702	1.05247	0.292582	0.946385
Carf	46.5814	0.0327143	0.506947	0.064532	0.948547	1
Nbeal1	149.892	-0.786388	0.461274	-1.70482	0.0882283	0.621104
Cyp20a1	20.301	-1.01924	0.69121	-1.47457	0.140329	0.758856
Abi2	76.5125	-0.00723637	0.366244	-0.0197583	0.984236	1
Raph1	76.4844	-1.22578	0.48096	-2.54862	0.0108152	0.163012
Cd28	0.0403295	0	7.0665	0	1	NA
Gm11579	0	NA	NA	NA	NA	NA
2310016D23Rik	0	NA	NA	NA	NA	NA
Ctla4	0.0355814	0	7.0665	0	1	NA
Icos	1.04434	0	5.38379	0	1	NA
Gm28083	0	NA	NA	NA	NA	NA
Gm11587	0	NA	NA	NA	NA	NA
9530026F06Rik	0	NA	NA	NA	NA	NA
Gm11588	0	NA	NA	NA	NA	NA
Gm28449	0	NA	NA	NA	NA	NA
4930587A21Rik	0	NA	NA	NA	NA	NA
Pard3b	226.829	0.238882	0.374238	0.638316	0.523268	1
Pard3bos1	13.2086	0.923706	1.03226	0.894837	0.370874	0.979781
Pard3bos2	0.161776	0	7.0665	0	1	NA
Pard3bos3	1.46962	-1.29404	2.8762	-0.449911	0.652775	NA
Gm29084	0	NA	NA	NA	NA	NA
Nrp2	34.3283	1.05965	0.867181	1.22195	0.221726	0.888053
Gm29083	0.0740216	0	7.0665	0	1	NA
Gm4208	0	NA	NA	NA	NA	NA
Ino80d	58.6086	-0.0736841	0.388037	-0.189889	0.849396	1
Ino80dos	17.7552	-0.348886	0.698808	-0.499258	0.617597	1
Gm20342	17.311	-0.59842	0.688839	-0.868736	0.384992	0.983998
Ndufs1	42.0739	0.353533	0.829544	0.426178	0.669978	1
Eef1b2	162.009	0.489719	0.287889	1.70107	0.0889306	0.623464
Gpr1	0.0983964	0	7.0665	0	1	NA
Platr12	0	NA	NA	NA	NA	NA
Gm11608	0	NA	NA	NA	NA	NA
Zdbf2	31.547	-0.986765	0.613547	-1.6083	0.107771	0.681223
Adam23	4.66379	-0.511535	1.28929	-0.396756	0.691547	1
Gm39653	2.92791	0	7.0665	0	1	1
Dytn	57.5482	1.58158	2.04995	0.771521	0.440398	0.995039
Mdh1b	0.898454	0	4.57771	0	1	NA
Fastkd2	6.44163	0.273974	1.02932	0.26617	0.790109	1
4933402D24Rik	0.155288	1.79031	7.04673	0.254062	0.799447	NA
Gm13749	0	NA	NA	NA	NA	NA
Klf7	60.9347	-0.307788	0.441546	-0.697069	0.485759	0.996209
Gm13748	1.31197	1.31845	2.76773	0.476365	0.633815	NA
Gm28981	0.614588	2.39684	3.42402	0.700008	0.483923	NA
Creb1	79.3648	-0.527569	0.462531	-1.14061	0.254031	0.920844
Mettl21a	10.3531	-0.408348	0.742856	-0.5497	0.582525	1
Gm28982	1.69645	-1.30789	2.5374	-0.515444	0.606243	NA
Gm29152	0	NA	NA	NA	NA	NA
2810408I11Rik	0.258819	0	7.0665	0	1	NA
Ccnyl1	27.8794	-0.689428	0.543431	-1.26866	0.204563	0.871454
Fzd5	1.20272	-1.35841	2.54543	-0.533666	0.593573	NA
Plekhm3	34.6409	-0.806722	0.507963	-1.58815	0.112252	0.694748
Akr1cl	1.71798	-3.31269	2.26729	-1.46108	0.143993	NA
Cryge	0.37075	0	7.0665	0	1	NA
Crygd	0.0335793	0	7.0665	0	1	NA
Crygc	2.40716	1.55928	2.63	0.592881	0.553261	NA
Crygb	0.166542	-1.29028	7.06533	-0.182622	0.855095	NA
Cryga	1.26068	1.32351	2.84878	0.464587	0.642227	NA
D630023F18Rik	4.66662	-0.433077	1.22204	-0.354389	0.723047	1
Idh1	21.0512	-1.57248	0.781138	-2.01306	0.0441081	0.420342
Pikfyve	52.2456	0.0716802	0.529233	0.135442	0.892263	1
Pth2r	1.8968	-2.9074	2.30734	-1.26007	0.207645	NA
Crygf	0	NA	NA	NA	NA	NA
Map2	84.5745	0.0570555	0.7197	0.0792769	0.936812	1
Gm10558	0.733415	0	3.80404	0	1	NA
Unc80	21.0038	-1.30204	2.12773	-0.611942	0.540576	1
Rpe	38.0778	-0.153215	0.560021	-0.273588	0.784401	1
Kansl1l	148.142	-0.198384	0.366943	-0.540639	0.588756	1
Acadl	23.0027	-0.443176	0.538369	-0.823184	0.410403	0.989059
Myl1	0.15529	0	7.0665	0	1	NA
Lancl1	24.9345	0.529595	0.535184	0.989556	0.322391	0.96397
Cps1	0.108365	0	7.0665	0	1	NA
Gm15668	0	NA	NA	NA	NA	NA
Gm15669	0	NA	NA	NA	NA	NA
Gm15671	0	NA	NA	NA	NA	NA
Erbb4	712.189	-3.76111	0.938584	-4.00721	6.14392e-05	0.00264996
Gm16076	0.111411	0	7.0665	0	1	NA
Gm28497	0	NA	NA	NA	NA	NA
Gm29113	0	NA	NA	NA	NA	NA
Gm29114	1.49151	-0.000953131	2.32318	-0.000410269	0.999673	NA
Ikzf2	39.566	-0.839167	0.756096	-1.10987	0.267056	0.92927
Gm29112	0.45139	0	6.56825	0	1	NA
Gm28112	0.217034	0	7.0665	0	1	NA
Spag16	10.7581	3.77112	1.91133	1.97304	0.0484915	0.441201
Vwc2l	0.472163	0	7.0665	0	1	NA
Bard1	1.32536	-2.30083	2.80441	-0.820432	0.41197	NA
Abca12	0.0372626	0	7.0665	0	1	NA
Atic	16.4853	0.421156	0.783703	0.537393	0.590996	1
Fn1	41.8156	-0.0340622	0.843981	-0.040359	0.967807	1
Apol7d	1.10988	-2.30087	2.88406	-0.797788	0.424994	NA
Gm8883	0	NA	NA	NA	NA	NA
Gm28818	0	NA	NA	NA	NA	NA
4933417E11Rik	0	NA	NA	NA	NA	NA
4930556G22Rik	0	NA	NA	NA	NA	NA
Gm4319	0.0504086	-1.29039	7.06533	-0.182637	0.855083	NA
Mreg	51.8412	1.89097	0.573743	3.29586	0.000981218	0.0258581
Pecr	25.4666	-1.12499	0.580814	-1.93692	0.0527555	0.46572
Tmem169	0.266077	0	6.99174	0	1	NA
Xrcc5	75.248	-1.43706	0.426213	-3.37169	0.000747084	0.0206483
March4	19.4303	-6.91398	1.52479	-4.53439	5.77705e-06	0.000367403
Smarcal1	10.4515	-0.833934	0.976985	-0.853579	0.393338	0.984849
Gm39662	0.705845	2.36863	5.03814	0.47014	0.638255	NA
Ankar	0.282134	-1.32863	6.8771	-0.193197	0.846805	NA
Rpl37a	202.571	0.321991	0.436853	0.737069	0.46108	0.996209
Igfbp2	57.8681	0.220595	0.505308	0.436556	0.662434	1
Igfbp5	786.269	-1.82289	0.487727	-3.73753	0.000185836	0.00663377
1700027A15Rik	0.291022	3.48181	6.95858	0.500363	0.61682	NA
Tnp1	0	NA	NA	NA	NA	NA
Gm29185	0.397697	0	6.92366	0	1	NA
Pinc	0	NA	NA	NA	NA	NA
D530049I02Rik	0	NA	NA	NA	NA	NA
C530043A13Rik	0	NA	NA	NA	NA	NA
Gm29186	0	NA	NA	NA	NA	NA
6030407O03Rik	2.24543	-2.30064	2.13438	-1.0779	0.28108	NA
Gm29183	0	NA	NA	NA	NA	NA
Tns1	61.5158	-0.69827	0.421619	-1.65616	0.0976887	0.652526
Rufy4	6.02152	-0.804423	1.08184	-0.743572	0.457136	0.996209
Cxcr2	0.120874	-1.29032	7.06533	-0.182627	0.855091	NA
Cxcr1	0	NA	NA	NA	NA	NA
Arpc2	59.31	0.308587	0.382681	0.806383	0.420022	0.989234
Gpbar1	0	NA	NA	NA	NA	NA
Aamp	21.7188	-0.379642	0.644292	-0.58924	0.5557	1
Gm28364	0	NA	NA	NA	NA	NA
Pnkd	30.3554	0.238101	0.55401	0.429778	0.667357	1
Tmbim1	26.6521	0.169437	0.550662	0.307696	0.758314	1
Gm29358	2.43674	-1.77102	1.83472	-0.965276	0.334407	NA
Catip	1.10768	0	4.65887	0	1	NA
Slc11a1	0.319156	0	7.0665	0	1	NA
Ctdsp1	3.03801	0.0151938	1.52466	0.00996542	0.992049	1
Vil1	0.847332	0	3.47642	0	1	NA
Usp37	80.5028	-0.213564	0.367791	-0.580667	0.561465	1
Cnot9	13.1281	-0.397605	0.804678	-0.494117	0.621224	1
Plcd4	35.3198	-0.496626	0.603293	-0.823192	0.410399	0.989059
Zfp142	10.6311	0.156166	0.92924	0.168058	0.866538	1
Bcs1l	4.48218	0.519551	1.25472	0.414077	0.678818	1
Rnf25	28.4605	0.223961	0.569471	0.393278	0.694114	1
Stk36	11.4546	1.45862	1.05206	1.38644	0.165612	0.806602
Ttll4	20.986	0.391837	0.837414	0.467913	0.639847	1
Cyp27a1	0.743797	1.15651	3.00155	0.385304	0.700012	NA
Prkag3	0.124859	0	7.0665	0	1	NA
Wnt6	0.505328	-1.32162	4.23607	-0.311993	0.755046	NA
Gm29539	0	NA	NA	NA	NA	NA
Wnt10a	0.0964466	2.35675	7.00634	0.336374	0.736589	NA
Gm16582	0	NA	NA	NA	NA	NA
Cdk5r2	0.0355814	0	7.0665	0	1	NA
Fev	0	NA	NA	NA	NA	NA
Cryba2	0.191932	0	7.0665	0	1	NA
Cfap65	10.8587	0	2.20208	0	1	1
Gm15841	0.18621	0	7.0665	0	1	NA
Ihh	0	NA	NA	NA	NA	NA
Nhej1	5.27659	1.45551	1.19726	1.2157	0.224097	0.891037
Slc23a3	0.700895	0.282733	3.66515	0.0771409	0.938511	NA
Cnppd1	10.0466	0.490635	0.97841	0.501462	0.616046	1
Retreg2	10.8305	0.060883	0.738931	0.0823933	0.934334	1
Zfand2b	6.57461	1.02444	1.02546	0.998999	0.317795	0.962654
Abcb6	3.22324	0.108735	1.60535	0.0677331	0.945998	1
Atg9a	7.49003	0.678198	1.00457	0.675114	0.499603	0.996557
Ankzf1	5.02103	-0.3205	1.16323	-0.275526	0.782913	1
Glb1l	6.50596	0.635157	1.03048	0.616369	0.537651	1
Stk16	9.97451	0.127823	0.839608	0.152241	0.878997	1
Tuba4a	14.2134	0.808324	0.984303	0.821215	0.411524	0.989059
A630095N17Rik	0.393488	1.79048	7.04673	0.254087	0.799429	NA
Dnajb2	25.873	0.190903	0.688334	0.277341	0.781518	1
Ptprn	1.29099	-3.58939	6.9484	-0.516578	0.605451	NA
Gm28294	0.0827775	0	7.0665	0	1	NA
Resp18	0.13935	0	7.0665	0	1	NA
Gm28902	0	NA	NA	NA	NA	NA
Dnpep	10.7478	0.473066	0.792017	0.597294	0.550311	1
Des	2.09363	5.95178	2.31421	2.57184	0.010116	NA
Gm15179	0.442213	3.11012	5.14806	0.604133	0.545755	NA
Speg	17.8698	-0.105199	0.678399	-0.15507	0.876766	1
Gm15178	0.221995	1.79042	7.04673	0.254078	0.799436	NA
Gmppa	5.22307	-3.30175	1.74357	-1.89367	0.0582686	0.493087
Asic4	3.44919	4.88241	2.16427	2.25592	0.0240758	0.288562
Chpf	8.38102	0.00972177	0.888809	0.010938	0.991273	1
Obsl1	9.81655	-0.911647	0.91015	-1.00164	0.316515	0.959709
Tmem198	2.00757	3.88024	2.24089	1.73156	0.0833512	NA
Inha	12.2912	-1.08176	0.922272	-1.17293	0.240823	0.908409
Stk11ip	3.5919	-0.52732	1.80522	-0.292109	0.770204	1
Slc4a3	5.87152	0.568861	1.21527	0.468094	0.639718	1
Gm29065	0	NA	NA	NA	NA	NA
Gm29069	0	NA	NA	NA	NA	NA
Gm17751	0	NA	NA	NA	NA	NA
Gm816	0.0368858	0	7.0665	0	1	NA
Epha4	107.578	0.367823	0.412713	0.891232	0.372805	0.980146
Gm28386	0.0335793	0	7.0665	0	1	NA
Gm28387	0	NA	NA	NA	NA	NA
Pax3	0.0355814	0	7.0665	0	1	NA
Sgpp2	42.9844	4.55592	0.763316	5.96859	2.39307e-09	3.77591e-07
Gm28410	2.43539	4.18127	2.26884	1.84291	0.0653422	NA
Farsb	27.5706	0.517422	0.633211	0.817141	0.413848	0.989219
BC035947	0.225961	0.358086	7.04556	0.0508243	0.959466	NA
Mogat1	15.9822	1.58533	2.07926	0.762449	0.445792	0.996209
5730419F03Rik	4.89062	2.33719	1.29166	1.80945	0.0703809	0.549685
Gm29611	0.291065	0	7.0665	0	1	NA
Acsl3	151.142	0.108507	0.395322	0.274478	0.783718	1
Utp14b	20.568	0.346743	0.851685	0.407126	0.683915	1
Gm29536	0.181226	2.35682	7.00633	0.336384	0.736581	NA
Kcne4	0	NA	NA	NA	NA	NA
Gm29187	0	NA	NA	NA	NA	NA
Scg2	0.388085	3.10857	6.97056	0.445957	0.655628	NA
Ap1s3	10.821	0.252417	0.760241	0.332022	0.739873	1
Wdfy1	34.6966	-0.957013	0.731162	-1.30889	0.190571	0.850456
Mrpl44	9.05303	0.426766	1.0597	0.402723	0.687152	1
Serpine2	104.727	-1.01668	0.557469	-1.82374	0.0681921	0.540722
9830004L10Rik	0.383921	-3.28469	6.00723	-0.54679	0.584523	NA
Fam124b	6.83015	-3.08194	1.2857	-2.3971	0.0165256	0.222213
2310015K22Rik	0	NA	NA	NA	NA	NA
Cul3	102.488	-0.0207603	0.496652	-0.0418006	0.966658	1
Gm29125	0	NA	NA	NA	NA	NA
1700016L21Rik	0.102769	1.79023	7.04673	0.254051	0.799456	NA
Gm45261	0	NA	NA	NA	NA	NA
Dock10	17.7807	-1.33585	0.970641	-1.37625	0.168744	0.812901
Nyap2	0.207126	0	7.0665	0	1	NA
Irs1	8.652	0.292232	0.973067	0.30032	0.763933	1
Gm9747	0.231152	0	7.0665	0	1	NA
Rhbdd1	17.9295	-0.0920317	0.621408	-0.148102	0.882262	1
Gm28940	0.59249	2.39095	3.63156	0.658382	0.510293	NA
Col4a4	10.4628	-2.76491	1.27875	-2.16219	0.0306032	0.335045
Col4a3	2.58346	-4.11253	2.57764	-1.59546	0.110609	NA
C430014B12Rik	0.498734	-2.30095	3.84596	-0.598277	0.549655	NA
Mff	49.4726	0.208049	0.59723	0.348356	0.727573	1
Gm28941	0.68232	-2.89609	4.24352	-0.682473	0.49494	NA
Tm4sf20	0.603416	1.7231	3.80224	0.45318	0.650419	NA
Gm47791	0	NA	NA	NA	NA	NA
Gm28942	0	NA	NA	NA	NA	NA
Agfg1	44.391	-0.305594	0.557152	-0.548493	0.583354	1
A030005L19Rik	0.203455	2.35682	7.00633	0.336384	0.736581	NA
A030014E15Rik	0	NA	NA	NA	NA	NA
Gm6217	0	NA	NA	NA	NA	NA
A030003K21Rik	0	NA	NA	NA	NA	NA
Gm7544	0.0508374	0	7.0665	0	1	NA
Gm47955	0	NA	NA	NA	NA	NA
Gm47959	0	NA	NA	NA	NA	NA
Slc19a3	0.562901	-2.32965	4.06598	-0.572963	0.56667	NA
Krtap28-10	0	NA	NA	NA	NA	NA
Gm47969	0	NA	NA	NA	NA	NA
A030005K14Rik	0	NA	NA	NA	NA	NA
Krtap28-13	0	NA	NA	NA	NA	NA
Ccl20	0	NA	NA	NA	NA	NA
Daw1	2.5258	-2.32279	2.67269	-0.869084	0.384801	NA
Sphkap	0.107601	0	7.0665	0	1	NA
4933436I20Rik	0.278247	-1.32869	6.89781	-0.192625	0.847253	NA
Pid1	45.2835	1.44121	0.620161	2.32392	0.0201298	0.253708
Dner	7.39634	4.42945	1.67127	2.65034	0.00804105	0.131022
Trip12	202.117	-0.139149	0.466293	-0.298415	0.765386	1
Fbxo36	22.8275	0.453595	0.565645	0.801908	0.422606	0.989392
Slc16a14	0.566185	1.73357	4.05579	0.427431	0.669065	NA
C130026I21Rik	0.0701892	0	7.0665	0	1	NA
A530032D15Rik	0	NA	NA	NA	NA	NA
Gm10553	0	NA	NA	NA	NA	NA
A530040E14Rik	0	NA	NA	NA	NA	NA
Gm16028	0.0508374	0	7.0665	0	1	NA
Gm16025	0	NA	NA	NA	NA	NA
Gm16092	0	NA	NA	NA	NA	NA
G530012D18Rik	0	NA	NA	NA	NA	NA
Sp110	0.0701892	0	7.0665	0	1	NA
Gm16094	0	NA	NA	NA	NA	NA
Sp140	2.43503	0.0932479	1.77408	0.0525614	0.958081	NA
Gm10552	0	NA	NA	NA	NA	NA
Gm17017	0	NA	NA	NA	NA	NA
Sp100	0.141578	-1.29033	7.06533	-0.182629	0.855089	NA
A630001G21Rik	0.212683	0	7.0665	0	1	NA
9930111H07Rik	0	NA	NA	NA	NA	NA
Cab39	40.567	0.121448	0.474971	0.255696	0.798185	1
Itm2c	41.8158	-0.897444	0.465022	-1.9299	0.0536198	0.46953
4933407L21Rik	0	NA	NA	NA	NA	NA
Gm28884	0.0335793	0	7.0665	0	1	NA
Gpr55	0.185514	0	7.0665	0	1	NA
Gm28100	0.119321	0	7.0665	0	1	NA
Spata3	0.0335793	0	7.0665	0	1	NA
2810459M11Rik	0.154911	1.79028	7.04673	0.254058	0.799451	NA
Psmd1	63.3858	0.00510981	0.326709	0.0156402	0.987521	1
Htr2b	5.24282	0.568616	1.34456	0.422901	0.672368	1
Armc9	39.9387	-0.165923	0.498465	-0.332867	0.739235	1
Gm16341	0.430573	1.78683	6.65937	0.268319	0.788454	NA
B3gnt7	2.89012	-0.0876799	1.43402	-0.0611429	0.951245	1
Gm28626	0.137311	1.79024	7.04673	0.254052	0.799455	NA
Ncl	99.6844	-0.0137655	0.412892	-0.0333392	0.973404	1
C130036L24Rik	2.34655	1.0867	1.82019	0.597025	0.550491	NA
Nmur1	0.559012	1.33509	4.43466	0.301057	0.763371	NA
Tex44	0	NA	NA	NA	NA	NA
Ptma	246.208	0.668356	0.300853	2.22154	0.0263146	0.301398
Pde6d	31.6902	-0.141557	0.559404	-0.253049	0.80023	1
Cops7b	12.8155	0.456341	0.725053	0.629389	0.529094	1
Nppc	1.67036	0.698932	2.10117	0.33264	0.739406	NA
Dis3l2	52.4077	-0.680767	0.499959	-1.36165	0.17331	0.820333
Gm29055	0.197703	0	7.0665	0	1	NA
Gm28375	10.926	-0.545563	1.00274	-0.544071	0.586393	1
Gm29371	0	NA	NA	NA	NA	NA
Alppl2	0	NA	NA	NA	NA	NA
Alpi	0	NA	NA	NA	NA	NA
Akp3	0	NA	NA	NA	NA	NA
Gm29374	1.93533	0	3.66174	0	1	NA
Ecel1	16.9825	1.80449	1.84974	0.97554	0.329293	0.96702
Prss56	0.113177	0	7.0665	0	1	NA
Chrnd	0.678228	2.06223	4.24096	0.486264	0.62678	NA
Chrng	20.6112	1.8398	0.751351	2.44866	0.014339	0.200427
Eif4e2	27.741	0.878804	0.489155	1.79658	0.0724031	0.557014
Efhd1	94.0088	-1.56056	0.504019	-3.09623	0.00195999	0.0449791
Efhd1os	0	NA	NA	NA	NA	NA
Gigyf2	129.937	-0.100974	0.454836	-0.222	0.824314	1
Kcnj13	18.435	-0.492369	0.891187	-0.552487	0.580615	1
Snorc	0	NA	NA	NA	NA	NA
Ngef	0.230646	0	7.0665	0	1	NA
Neu2	0.0368858	0	7.0665	0	1	NA
Inpp5d	0.446164	1.93027	5.81281	0.332072	0.739835	NA
Atg16l1	29.7105	0.299748	0.524476	0.57152	0.567647	1
Sag	10.9825	-1.55112	0.987917	-1.57009	0.116395	0.707391
Dgkd	26.8237	0.241141	0.555332	0.434229	0.664122	1
Gm19582	0	NA	NA	NA	NA	NA
Usp40	36.4295	-0.30804	0.452286	-0.681074	0.495825	0.996557
Ugt1a10	0	NA	NA	NA	NA	NA
Gm20528	0.328066	-1.2902	7.06533	-0.182609	0.855104	NA
Ugt1a9	0	NA	NA	NA	NA	NA
Ugt1a8	0	NA	NA	NA	NA	NA
Ugt1a7c	0	NA	NA	NA	NA	NA
Ugt1a6b	0	NA	NA	NA	NA	NA
Ugt1a6a	0	NA	NA	NA	NA	NA
Ugt1a5	0	NA	NA	NA	NA	NA
Ugt1a2	0	NA	NA	NA	NA	NA
Dnajb3	0.4893	-1.3215	4.20815	-0.314033	0.753496	NA
Ugt1a1	0	NA	NA	NA	NA	NA
Mroh2a	0.443878	1.75806	4.85361	0.362217	0.71719	NA
Hjurp	21.8441	-0.486429	0.619915	-0.784671	0.432646	0.991893
Trpm8	0.265171	0	7.0665	0	1	NA
4930453O03Rik	0	NA	NA	NA	NA	NA
Spp2	0.0740216	0	7.0665	0	1	NA
Gm29538	0.200801	0	7.0665	0	1	NA
Gm28888	0.0355814	0	7.0665	0	1	NA
Glrp1	0.123305	0	7.0665	0	1	NA
Gm19589	0	NA	NA	NA	NA	NA
Gm29336	0	NA	NA	NA	NA	NA
Arl4c	8.52845	1.42199	1.17754	1.2076	0.227202	0.893964
Platr5	0	NA	NA	NA	NA	NA
Gm29337	0	NA	NA	NA	NA	NA
1700067G17Rik	0	NA	NA	NA	NA	NA
Sh3bp4	35.9799	-0.607314	0.428491	-1.41733	0.156385	0.789524
Gm28342	0	NA	NA	NA	NA	NA
C030007H22Rik	0	NA	NA	NA	NA	NA
Agap1	243.598	-0.301717	0.224234	-1.34555	0.178449	0.830918
Gm28499	0	NA	NA	NA	NA	NA
4933400F21Rik	12.463	0.372349	0.79475	0.468511	0.63942	1
Gbx2	0.0671879	1.79016	7.04674	0.254041	0.799464	NA
D130058E05Rik	0	NA	NA	NA	NA	NA
Asb18	0.0508374	0	7.0665	0	1	NA
Iqca	1.77903	1.68554	2.34529	0.71869	0.472332	NA
4930434B07Rik	0.301867	0	7.0665	0	1	NA
Ackr3	45.2932	-2.37307	0.644909	-3.67971	0.000233503	0.00786556
Gm28721	0	NA	NA	NA	NA	NA
Gm28723	0.313124	-1.32827	6.59655	-0.201358	0.840418	NA
Gm28722	0	NA	NA	NA	NA	NA
Cops8	17.707	-0.240075	0.61865	-0.388063	0.69797	1
Gm9991	0	NA	NA	NA	NA	NA
Col6a3	10.3235	1.14949	1.03233	1.11349	0.265499	0.928836
Mlph	0.246105	3.10852	6.97056	0.44595	0.655634	NA
Prlh	0	NA	NA	NA	NA	NA
Rab17	0.328549	0	7.0665	0	1	NA
Gm28199	0	NA	NA	NA	NA	NA
Lrrfip1	68.2885	0.508965	0.42187	1.20645	0.227644	0.894785
Rbm44	0.276708	0	7.0665	0	1	NA
Ramp1	1.12787	1.54038	2.64727	0.581876	0.56065	NA
Ube2f	28.4685	0.0116567	0.592795	0.0196639	0.984312	1
Scly	19.396	0.0684001	0.666303	0.102656	0.918236	1
Gm17090	3.98047	-1.95886	1.79655	-1.09034	0.275562	0.934876
Espnl	43.0421	0.445402	1.06947	0.416469	0.677067	1
Klhl30	5.30132	-1.2927	3.34463	-0.386501	0.699126	1
Erfe	0.313262	0	7.0665	0	1	NA
Ilkap	25.3012	1.26607	0.575577	2.19965	0.0278316	0.313425
1700020N18Rik	0	NA	NA	NA	NA	NA
Hes6	48.9505	5.97153	0.776083	7.69445	1.421e-14	6.10784e-12
Per2	8.17896	-1.10809	0.935965	-1.1839	0.236452	0.902439
Gm28382	0	NA	NA	NA	NA	NA
Traf3ip1	10.0101	2.21288	0.937381	2.3607	0.0182404	0.23858
Asb1	6.24487	-0.183502	1.4187	-0.129345	0.897084	1
Gm28380	0	NA	NA	NA	NA	NA
Gm29100	0.0455846	0	7.0665	0	1	NA
Twist2	3.22275	1.37297	1.50538	0.912037	0.361749	0.976813
Gm29101	0.197476	1.79031	7.04673	0.254063	0.799447	NA
Hdac4	82.2088	0.398899	0.346471	1.15132	0.2496	0.920219
Gm29099	0	NA	NA	NA	NA	NA
Ndufa10	41.2178	0.551506	0.429917	1.28282	0.199556	0.861167
Olfr1416	0.0403295	0	7.0665	0	1	NA
Olfr1415	0	NA	NA	NA	NA	NA
Olfr1414	0	NA	NA	NA	NA	NA
Olfr1413	0	NA	NA	NA	NA	NA
1700054K02Rik	0	NA	NA	NA	NA	NA
Olfr1412	0	NA	NA	NA	NA	NA
Olfr1411	0	NA	NA	NA	NA	NA
Olfr1410	0	NA	NA	NA	NA	NA
Olfr12	0	NA	NA	NA	NA	NA
Cops9	18.192	-0.42593	0.760788	-0.559854	0.575579	1
Otos	0.624709	0.911803	4.36979	0.20866	0.834713	NA
Gm29483	2.30432	-2.86326	2.37501	-1.20558	0.227981	NA
Gm29482	0	NA	NA	NA	NA	NA
Gm29481	0.634606	-3.30099	3.75468	-0.879167	0.379311	NA
Gpc1	43.5119	-2.69023	0.522608	-5.1477	2.63694e-07	2.52842e-05
Gm29480	1.93327	-3.61809	2.11839	-1.70794	0.0876467	NA
Ankmy1	7.85941	-1.81559	1.01855	-1.78252	0.0746638	0.56749
Dusp28	1.62205	-3.28894	2.27687	-1.4445	0.148598	NA
5033417F24Rik	0.604317	0	4.81802	0	1	NA
Rnpepl1	10.6548	-0.82793	0.846329	-0.97826	0.327946	0.966644
9430060I03Rik	5.65002	-0.983876	1.17663	-0.836178	0.403055	0.987553
Capn10	12.8558	-0.118386	0.788348	-0.15017	0.880631	1
Gpr35	3.05603	-2.02369	1.52036	-1.33106	0.183169	0.83845
Aqp12	0.0491982	0	7.0665	0	1	NA
Kif1a	37.351	-1.03253	0.507508	-2.03452	0.0418995	0.406442
Gm28086	0	NA	NA	NA	NA	NA
Agxt	0	NA	NA	NA	NA	NA
Mab21l4	0	NA	NA	NA	NA	NA
Crocc2	0.7491	0.232309	2.88656	0.0804795	0.935856	NA
Sned1	58.1731	0.724797	0.543316	1.33402	0.182196	0.836116
Mterf4	12.7009	-0.218545	0.775296	-0.281886	0.778031	1
Gm28535	1.15709	-1.78125	2.35492	-0.756393	0.449413	NA
Pask	3.01077	-0.752546	1.78008	-0.42276	0.67247	1
Ppp1r7	11.4542	-0.18244	0.786717	-0.231901	0.816615	1
Ano7	0	NA	NA	NA	NA	NA
Hdlbp	79.5551	-0.090631	0.362448	-0.250053	0.802547	1
Sept2	5.33012	0.357984	1.41631	0.252759	0.800455	1
Sept2.1	0	NA	NA	NA	NA	NA
Farp2	19.0408	-2.33067	0.894074	-2.6068	0.00913939	0.144755
Stk25	26.9722	-0.328575	0.506097	-0.649234	0.516187	1
Gm28536	0	NA	NA	NA	NA	NA
Bok	2.01179	-1.3069	1.83802	-0.711035	0.477063	NA
Thap4	8.63149	0.154454	1.04003	0.148509	0.881941	1
Gm10550	1.831	2.02316	1.88779	1.07171	0.283851	NA
Atg4b	17.6371	0.0513459	0.720291	0.0712848	0.943171	1
Dtymk	18.7192	-0.254459	0.596512	-0.426578	0.669686	1
Ing5	7.98467	0.507743	1.06975	0.474639	0.635044	1
D2hgdh	8.28855	0.949326	0.782631	1.21299	0.225133	0.891991
Gal3st2	0.0355814	0	7.0665	0	1	NA
Gal3st2b	0	NA	NA	NA	NA	NA
Gal3st2c	0	NA	NA	NA	NA	NA
Neu4	0	NA	NA	NA	NA	NA
Pdcd1	0	NA	NA	NA	NA	NA
4930440C22Rik	0	NA	NA	NA	NA	NA
Fam174a	20.2882	-0.0812861	0.666788	-0.121907	0.902973	1
St8sia4	0.945411	0.960572	2.92772	0.328096	0.742839	NA
4930598F16Rik	0	NA	NA	NA	NA	NA
1700063A18Rik	0	NA	NA	NA	NA	NA
Gm29601	0	NA	NA	NA	NA	NA
4930533P14Rik	0	NA	NA	NA	NA	NA
Slco4c1	0.371093	0	7.0665	0	1	NA
Panct2	0.365087	-1.32891	7.06341	-0.188141	0.850766	NA
Gm28901	0	NA	NA	NA	NA	NA
Slco6c1	0.0872944	-1.29036	7.06533	-0.182632	0.855087	NA
D1Ertd622e	7.94104	-2.59835	0.917318	-2.83256	0.00461774	0.0857826
Ppip5k2	54.1968	0.0262967	0.481014	0.0546693	0.956402	1
Gin1	6.06379	0.400101	1.30109	0.307511	0.758454	1
Pam	37.1932	-0.596059	0.580504	-1.0268	0.304517	0.954639
B230216N24Rik	1.53055	-4.46131	2.27459	-1.96137	0.049836	NA
1810006J02Rik	0.0335793	0	7.0665	0	1	NA
Gm29461	0	NA	NA	NA	NA	NA
Slco6d1	0.398141	0	7.0665	0	1	NA
Gm7967	0	NA	NA	NA	NA	NA
Cntnap5b	1.08872	1.68198	3.07397	0.547169	0.584263	NA
Gm20268	0	NA	NA	NA	NA	NA
Gm28187	0	NA	NA	NA	NA	NA
Cdh20	5.64147	1.61492	1.97583	0.817337	0.413736	0.989219
Gm15699	0	NA	NA	NA	NA	NA
Gm29012	0	NA	NA	NA	NA	NA
Rnf152	4.68172	-5.35464	1.7596	-3.04311	0.0023415	0.0513851
Gm17634	0.33206	0	7.0665	0	1	NA
Gm28403	8.02285	-1.88366	1.02076	-1.84534	0.0649875	0.528451
Pign	57.9261	-0.677307	0.504168	-1.34341	0.179138	0.831627
Gm28404	1.11204	0.96287	2.88972	0.333206	0.738979	NA
Relch	85.1026	-0.645929	0.370915	-1.74145	0.081605	0.594162
Tnfrsf11a	0.129783	-1.29031	7.06533	-0.182626	0.855092	NA
Gm7160	3.88338	-3.62631	1.87159	-1.93755	0.0526775	0.465692
Zcchc2	25.4893	0.566806	0.60424	0.938049	0.348219	0.976813
Gm20753	1.36857	-4.45406	2.59012	-1.71964	0.0854987	NA
Phlpp1	284.396	-2.56299	0.437837	-5.85376	4.80595e-09	7.21762e-07
A530053M12Rik	0	NA	NA	NA	NA	NA
Bcl2	102.782	-0.758429	0.418516	-1.81219	0.0699572	0.548417
D630008O14Rik	1.07967	-2.87683	2.95849	-0.972398	0.330852	NA
Kdsr	61.1809	-0.421928	0.371946	-1.13438	0.256636	0.923705
Vps4b	58.6785	0.0839014	0.402732	0.208331	0.834971	1
Serpinb5	2.55515	1.29369	1.55465	0.832141	0.405329	NA
Serpinb12	0.0508374	0	7.0665	0	1	NA
Serpinb13	0	NA	NA	NA	NA	NA
Serpinb3a	0	NA	NA	NA	NA	NA
Serpinb3d	0	NA	NA	NA	NA	NA
Serpinb3b	0	NA	NA	NA	NA	NA
Serpinb3c	0	NA	NA	NA	NA	NA
Serpinb11	0.0368858	0	7.0665	0	1	NA
Gm15391	0	NA	NA	NA	NA	NA
Serpinb7	0	NA	NA	NA	NA	NA
Serpinb2	0	NA	NA	NA	NA	NA
Serpinb8	1.25162	0	3.88228	0	1	NA
Gm15389	0	NA	NA	NA	NA	NA
D830032E09Rik	0.0368858	0	7.0665	0	1	NA
Cdh7	0.555509	0	7.05406	0	1	NA
Cdh19	8.04009	0.876257	1.13329	0.773199	0.439405	0.994252
Gm29088	0.189729	0	7.0665	0	1	NA
Dsel	10.6875	0.0835689	0.925808	0.0902659	0.928076	1
Gm28189	0	NA	NA	NA	NA	NA
9330185C12Rik	0	NA	NA	NA	NA	NA
Cntnap5a	5.92248	1.87106	2.13576	0.876063	0.380996	0.982219
Gm19965	0	NA	NA	NA	NA	NA
Zfp813-ps	0	NA	NA	NA	NA	NA
Gm28363	0	NA	NA	NA	NA	NA
B020011L13Rik	0	NA	NA	NA	NA	NA
Gm28360	0	NA	NA	NA	NA	NA
Gm28168	0	NA	NA	NA	NA	NA
Gm7145	0	NA	NA	NA	NA	NA
Gm29106	0	NA	NA	NA	NA	NA
Tsn	68.0733	0.225773	0.346728	0.651153	0.514947	0.999856
Nifk	12.818	0.375681	0.647456	0.580242	0.561751	1
Gm28867	0	NA	NA	NA	NA	NA
Clasp1	168.858	0.0255158	0.3034	0.0840996	0.932977	1
2900060B14Rik	1.71394	2.14269	2.37348	0.902763	0.366652	NA
Tfcp2l1	4.14196	-1.00932	1.20907	-0.834788	0.403837	0.987553
Gli2	22.672	1.25692	0.613946	2.04728	0.0406307	0.397848
Gm26831	0.16657	2.35679	7.00634	0.33638	0.736585	NA
Gm29456	0	NA	NA	NA	NA	NA
Gm29455	0.137757	0	7.0665	0	1	NA
Inhbb	0.098701	0	7.0665	0	1	NA
Ralb	6.97114	-0.233975	0.871598	-0.268443	0.788358	1
Gm27184	0.37654	1.6396	6.06444	0.270362	0.786882	NA
Tmem185b	4.43379	0.516209	1.30813	0.394615	0.693127	1
3830432H09Rik	0.0913105	0	7.0665	0	1	NA
Epb41l5	124.03	-0.549294	0.261865	-2.09762	0.0359384	0.369005
Ptpn4	107.899	0.0132279	0.447659	0.0295492	0.976427	1
Gm28209	0	NA	NA	NA	NA	NA
Tmem177	2.66034	0.164311	1.48298	0.110799	0.911776	NA
Cfap221	0.931	0	3.77378	0	1	NA
Sctr	0.0591667	0	7.0665	0	1	NA
Tmem37	3.91383	-3.15232	1.75378	-1.79744	0.0722663	0.556736
Dbi	97.1541	-0.478374	0.479411	-0.997837	0.318358	0.963243
3110009E18Rik	4.32873	-0.44912	1.419	-0.316506	0.751619	1
Steap3	2.95699	1.60435	1.54751	1.03673	0.299861	0.949155
C1ql2	0	NA	NA	NA	NA	NA
1700012E03Rik	0	NA	NA	NA	NA	NA
Marco	0	NA	NA	NA	NA	NA
En1	0	NA	NA	NA	NA	NA
2610027F03Rik	0.0491982	0	7.0665	0	1	NA
Gm29346	0	NA	NA	NA	NA	NA
Gm29345	0	NA	NA	NA	NA	NA
Gm29348	0	NA	NA	NA	NA	NA
Gm29347	0	NA	NA	NA	NA	NA
Celrr	2.54867	-5.2059	2.23433	-2.32997	0.0198079	NA
Gm29359	0	NA	NA	NA	NA	NA
Insig2	24.9117	0.204564	0.620498	0.329676	0.741645	1
2210011K15Rik	0	NA	NA	NA	NA	NA
Ccdc93	16.8645	0.0280769	0.662089	0.0424066	0.966175	1
Gm15392	0	NA	NA	NA	NA	NA
Htr5b	0.0403295	0	7.0665	0	1	NA
Ddx18	19.7896	1.90273	0.597483	3.18458	0.00144965	0.0353364
Gm28590	0	NA	NA	NA	NA	NA
Dpp10	115.116	4.36873	0.938566	4.65469	3.24475e-06	0.000227224
1700121L03Rik	0	NA	NA	NA	NA	NA
Actr3	95.6844	0.0940582	0.366806	0.256425	0.797623	1
Gm28706	0	NA	NA	NA	NA	NA
Slc35f5	27.6193	0.156633	0.476033	0.329038	0.742127	1
Gpr39	0.136349	1.79029	7.04673	0.25406	0.799449	NA
Lypd1	2.0517	-1.56473	1.90206	-0.822649	0.410708	NA
Nckap5	946.624	-1.77172	0.486064	-3.64505	0.000267344	0.00861097
4930599A14Rik	0.468096	0	6.43968	0	1	NA
Mgat5	35.8705	-0.783923	0.513799	-1.52574	0.127075	0.732311
Tmem163	1.86227	-5.21392	2.1672	-2.40584	0.0161355	NA
Acmsd	0.27548	2.35688	7.00633	0.336393	0.736574	NA
2900009J06Rik	3.79703	0.439612	1.36291	0.322554	0.747033	1
Ccnt2	167.082	0.791139	0.370488	2.1354	0.0327285	0.348983
Map3k19	2.95361	1.11647	1.64069	0.680489	0.496195	0.996557
Rab3gap1	48.608	-0.0808051	0.458338	-0.1763	0.860058	1
Zranb3	22.3578	-0.326519	0.615576	-0.530429	0.595815	1
Gm28800	0.41452	-2.26975	5.3818	-0.421745	0.673211	NA
R3hdm1	151.076	-0.117574	0.381624	-0.30809	0.758014	1
Ubxn4	91.0643	0.199126	0.324951	0.612787	0.540017	1
Lct	0.471879	-1.32213	4.3474	-0.30412	0.761036	NA
Mcm6	7.4596	-0.569661	1.00392	-0.567436	0.570418	1
Dars	42.4177	-0.382657	0.464254	-0.824241	0.409802	0.989059
Cxcr4	4.215	0.516564	1.3589	0.380134	0.703846	1
Gm26686	0	NA	NA	NA	NA	NA
Thsd7b	1033.86	6.29927	0.95025	6.62906	3.3782e-11	8.59373e-09
Gm16081	0	NA	NA	NA	NA	NA
Cd55b	0.682733	0	5.80603	0	1	NA
Gm15674	0.0372626	0	7.0665	0	1	NA
Gm15675	0.811785	0	4.5557	0	1	NA
Cd55	4.47926	-0.51139	1.41339	-0.361817	0.717488	1
Gm16083	2.0318	-1.3067	2.44718	-0.533963	0.593367	NA
Zp3r	0.105771	0	7.0665	0	1	NA
C4bp	0	NA	NA	NA	NA	NA
Pfkfb2	13.7766	-0.0462209	0.823477	-0.0561289	0.955239	1
Yod1	10.0355	1.02736	0.785024	1.3087	0.190637	0.850456
AA986860	2.86782	0.567011	1.67594	0.338325	0.735119	1
Gm28857	0	NA	NA	NA	NA	NA
Gm28856	0	NA	NA	NA	NA	NA
Fcamr	0	NA	NA	NA	NA	NA
Gm15848	0.0508374	0	7.0665	0	1	NA
Pigr	0	NA	NA	NA	NA	NA
Fcmr	0	NA	NA	NA	NA	NA
Il24	0	NA	NA	NA	NA	NA
Il20	0	NA	NA	NA	NA	NA
Il19	0.0368858	0	7.0665	0	1	NA
Il10	0.070123	0	7.0665	0	1	NA
Mapkapk2	36.1262	0.323595	0.553847	0.584268	0.55904	1
Dyrk3	7.39138	1.82529	1.08001	1.69006	0.0910155	0.629414
Eif2d	11.806	0.857317	0.761712	1.12551	0.260371	0.927441
Rassf5	0.542606	0.291699	3.85613	0.0756455	0.939701	NA
Ikbke	1.43609	0.0733315	2.02726	0.0361727	0.971145	NA
Gm28914	0	NA	NA	NA	NA	NA
Gm28913	0	NA	NA	NA	NA	NA
Srgap2	83.2083	-0.783945	0.343812	-2.28015	0.0225987	0.276712
Gm29488	1.25969	-2.12543	2.27605	-0.933825	0.350394	NA
Fam72a	0.487323	0.30946	4.31481	0.0717205	0.942824	NA
Avpr1b	0	NA	NA	NA	NA	NA
Ctse	0	NA	NA	NA	NA	NA
Rab7b	0.181125	0	7.0665	0	1	NA
Slc26a9	0.0964466	2.35675	7.00634	0.336374	0.736589	NA
Pm20d1	0	NA	NA	NA	NA	NA
Slc41a1	9.17464	1.38311	1.03693	1.33385	0.182253	0.836116
Rab29	1.7132	-0.885961	1.79309	-0.494097	0.621238	NA
Nucks1	37.923	0.360333	0.401454	0.89757	0.369415	0.979635
Slc45a3	0.260219	-1.32894	7.06341	-0.188144	0.850763	NA
Elk4	19.4069	-1.34423	0.590832	-2.27514	0.0228973	0.27927
Mfsd4a	9.88801	-0.168059	0.942256	-0.178358	0.858442	1
Cdk18	1.50478	0.0648382	2.44508	0.0265178	0.978844	NA
Gm29629	0.110004	0	7.0665	0	1	NA
Lemd1	0.297146	0	6.75338	0	1	NA
Gm29695	0.147284	2.35679	7.00634	0.33638	0.736584	NA
Gm10188	0	NA	NA	NA	NA	NA
Gm29630	0.0421123	0	7.0665	0	1	NA
Klhdc8a	0	NA	NA	NA	NA	NA
Nuak2	1.63	0.991308	2.73742	0.362132	0.717253	NA
F730311O21Rik	0	NA	NA	NA	NA	NA
Tmcc2	33.2075	1.83763	0.815315	2.25389	0.0242034	0.289535
Gm15849	0.0701892	0	7.0665	0	1	NA
Dstyk	43.8289	0.423435	0.510592	0.829302	0.406934	0.987815
6030442K20Rik	3.61218	-0.274233	1.52777	-0.179499	0.857546	1
Rbbp5	18.5563	0.533081	0.74827	0.712419	0.476206	0.996209
Tmem81	1.83664	-3.30088	2.32604	-1.4191	0.155871	NA
Cntn2	0.554189	1.76975	5.40857	0.327212	0.743508	NA
Nfasc	72.7927	3.76397	0.600868	6.26422	3.74695e-10	6.76894e-08
Gm10538	1.04842	3.59929	3.13767	1.14712	0.251331	NA
Lrrn2	3.61594	1.64312	2.60123	0.63167	0.527603	1
Mdm4	67.5435	0.187863	0.542913	0.346028	0.729322	1
Pik3c2b	21.4724	-0.183997	0.679671	-0.270715	0.78661	1
Gm28609	2.45266	1.10611	1.57776	0.701063	0.483263	NA
Ppp1r15b	19.1857	0.712208	0.746655	0.953866	0.340152	0.972987
Plekha6	22.8972	4.80744	1.55246	3.09665	0.00195719	0.0449791
Gm19461	1.16884	2.39797	3.38909	0.707554	0.479222	NA
Gm28040	0.0691607	0	7.0665	0	1	NA
Kiss1	0	NA	NA	NA	NA	NA
Ren1	0	NA	NA	NA	NA	NA
Etnk2	11.1064	-2.75778	1.21644	-2.26709	0.0233846	0.282999
Sox13	46.2257	-0.700977	0.494291	-1.41815	0.156148	0.789524
Snrpe	35.2476	0.478984	0.524947	0.912441	0.361536	0.976813
Zc3h11a	4.94431	-2.00967	1.2787	-1.57166	0.11603	0.706036
Zc3h11a.1	0	NA	NA	NA	NA	NA
Gm38394	2.88121	0.0337019	1.38039	0.0244148	0.980522	1
Zbed6	0	NA	NA	NA	NA	NA
Lax1	0.269958	0	7.0665	0	1	NA
Atp2b4	21.8024	-1.8756	0.982673	-1.90867	0.0563051	0.480057
Gm28441	0	NA	NA	NA	NA	NA
Optc	0.76188	3.87869	3.32416	1.16682	0.243285	NA
Gm15851	0.194266	0	7.0665	0	1	NA
Prelp	0.69429	-1.29275	3.3499	-0.385908	0.699565	NA
Gm1627	0	NA	NA	NA	NA	NA
Fmod	0.507468	0	6.39102	0	1	NA
Btg2	336.713	0.639829	0.310007	2.06392	0.0390253	0.389472
Chit1	0.352619	0	7.0665	0	1	NA
Chil1	0.259953	2.35688	7.00633	0.336393	0.736574	NA
Mybph	0	NA	NA	NA	NA	NA
Adora1	0.270859	-2.89669	6.96728	-0.415757	0.677588	NA
Myog	0.0701892	0	7.0665	0	1	NA
Ppfia4	10.3548	-2.88306	1.77534	-1.62394	0.104388	0.67315
Tmem183a	23.3655	-0.298824	0.588836	-0.507483	0.611816	1
4933406M09Rik	0.110519	0	7.0665	0	1	NA
Cyb5r1	9.97969	0.0521323	0.958571	0.0543854	0.956628	1
Adipor1	27.6305	-0.365535	0.496109	-0.736804	0.461242	0.996209
Platr1	0.113173	0	7.0665	0	1	NA
Klhl12	42.2786	-0.141589	0.522083	-0.2712	0.786237	1
Rabif	10.1903	0.502647	0.783777	0.641314	0.521319	1
Mgat4e	0	NA	NA	NA	NA	NA
Kdm5b	137.067	0.233187	0.32518	0.717101	0.473312	0.996209
Gm26783	0.159717	0	7.0665	0	1	NA
Syt2	13.2561	-1.29902	2.14126	-0.60666	0.544077	1
Ppp1r12b	72.8091	-0.338871	0.331591	-1.02195	0.306803	0.954639
Gm28892	0.600609	0	5.45154	0	1	NA
Ube2t	2.1066	0.0374496	1.92274	0.0194772	0.98446	NA
Lgr6	23.3509	-5.31009	1.71627	-3.09396	0.00197502	0.045089
Gm10535	0	NA	NA	NA	NA	NA
Ptpn7	0.168434	0.358049	7.04556	0.0508191	0.95947	NA
Arl8a	14.7239	-0.213063	0.639746	-0.333043	0.739102	1
Gm15445	0.548382	-1.2918	3.92944	-0.32875	0.742345	NA
Gpr37l1	0	NA	NA	NA	NA	NA
Gm26642	0.235077	0	7.0665	0	1	NA
Elf3	1.84628	-2.13597	2.14689	-0.994915	0.319778	NA
Rnpep	17.2132	0.121281	0.62198	0.194991	0.8454	1
Timm17a	24.9808	0.741338	0.557669	1.32935	0.183732	0.839217
Lmod1	59.113	3.3686	0.62606	5.38064	7.42224e-08	8.30322e-06
Shisa4	13.1326	-0.111809	0.676873	-0.165184	0.868799	1
Ipo9	20.3215	-0.0227811	0.563001	-0.0404637	0.967723	1
Gm28277	0.0372626	0	7.0665	0	1	NA
Nav1	33.4756	0.321875	0.680268	0.47316	0.636099	1
Gm4793	0.632599	0	4.50192	0	1	NA
Csrp1	8.61084	-0.0506751	0.912464	-0.0555365	0.955711	1
Phlda3	7.24237	0.737555	1.22346	0.602842	0.546613	1
Tnni1	0.0403295	0	7.0665	0	1	NA
Lad1	0.933283	2.40206	3.268	0.735023	0.462326	NA
Tnnt2	0.702502	-1.26574	3.83855	-0.329744	0.741593	NA
Pkp1	1.97749	-1.30967	2.68227	-0.488271	0.625358	NA
Igfn1	0.521511	3.60255	6.16632	0.58423	0.559065	NA
Tmem9	30.6439	0.693966	0.529549	1.31048	0.190032	0.849927
Ascl5	0	NA	NA	NA	NA	NA
Cacna1s	0.080659	0	7.0665	0	1	NA
Gm37759	0.0355814	0	7.0665	0	1	NA
Gm15850	0.0421123	0	7.0665	0	1	NA
Kif21b	16.1965	-2.88334	1.75925	-1.63896	0.101222	0.665455
Mroh3	3.7971	3.12531	2.20984	1.41427	0.157283	0.789888
Inava	21.2909	0.705296	0.991154	0.71159	0.476718	0.996209
Gm26568	0.704634	1.71449	3.61946	0.473687	0.635723	NA
A430034D21Rik	0.0508374	0	7.0665	0	1	NA
Gm37552	0	NA	NA	NA	NA	NA
Gm26781	1.76758	-2.30073	2.31146	-0.995355	0.319564	NA
Gpr25	0	NA	NA	NA	NA	NA
Camsap2	59.2905	-0.246424	0.505984	-0.487019	0.626245	1
9230116N13Rik	1.7412	-3.28814	2.43208	-1.35199	0.176379	NA
Ddx59	4.43163	0.661202	1.20657	0.548002	0.583691	1
Kif14	0.193969	0	7.0665	0	1	NA
Gm37799	0	NA	NA	NA	NA	NA
Gm33994	0	NA	NA	NA	NA	NA
4933409D19Rik	0	NA	NA	NA	NA	NA
Platr23	0.0368858	0	7.0665	0	1	NA
Zfp281	13.1646	-0.647945	0.871875	-0.743163	0.457383	0.996209
Gm19705	2.72323	-0.756138	1.8299	-0.413212	0.679451	NA
Platr22	0.0368858	0	7.0665	0	1	NA
Nr5a2	0.0403295	0	7.0665	0	1	NA
Gm4258	106.053	-1.66504	0.565645	-2.94361	0.00324408	0.0660744
Gm26979	1.62198	-2.13179	2.0846	-1.02263	0.306481	NA
Gm26936	15.3827	-0.985307	0.72243	-1.36388	0.172606	0.819387
Gm26930	3.00755	-3.64523	2.05401	-1.77468	0.0759501	0.572035
A430106G13Rik	3.68362	-0.729114	1.60737	-0.453607	0.650112	1
Ptprc	0.343577	0	6.38254	0	1	NA
Gm28556	0	NA	NA	NA	NA	NA
Atp6v1g3	0.0335793	0	7.0665	0	1	NA
Nek7	49.8982	0.405727	0.394904	1.02741	0.304229	0.954639
Gm28501	6.87315	0.0441277	1.09577	0.040271	0.967877	1
Gm5833	0.0508374	0	7.0665	0	1	NA
Lhx9	0.101246	-1.29035	7.06533	-0.182631	0.855088	NA
2310009B15Rik	10.5975	1.10861	0.848898	1.30594	0.191572	0.851619
1700019P21Rik	0	NA	NA	NA	NA	NA
Dennd1b	161.111	-1.81518	0.366341	-4.95488	7.23731e-07	6.05457e-05
4930596I21Rik	0.0504086	-1.29039	7.06533	-0.182637	0.855083	NA
Crb1	0.0421123	0	7.0665	0	1	NA
4933436E23Rik	0	NA	NA	NA	NA	NA
Gm34816	0	NA	NA	NA	NA	NA
Zbtb41	14.7162	-0.467007	0.835096	-0.559225	0.576008	1
Aspm	1.56144	-2.87832	2.36706	-1.21599	0.22399	NA
F13b	0	NA	NA	NA	NA	NA
Cfhr1	0	NA	NA	NA	NA	NA
Gm4788	0	NA	NA	NA	NA	NA
Cfhr2	0	NA	NA	NA	NA	NA
Cfh	0.754217	1.71347	3.59949	0.476032	0.634052	NA
Kcnt2	0.256388	-1.29025	7.06533	-0.182617	0.855099	NA
4930590L20Rik	0.0372626	0	7.0665	0	1	NA
Cdc73	93.2638	-0.0724256	0.443249	-0.163397	0.870206	1
B3galt2	7.57112	-0.615757	1.07666	-0.571916	0.567379	1
Glrx2	23.9242	0.0636591	0.567439	0.112187	0.910675	1
Ro60	28.54	0.255864	0.796808	0.321111	0.748126	1
Uchl5	15.0767	-0.249796	0.72386	-0.345089	0.730027	1
Gm29170	1.87279	1.59035	2.00751	0.792203	0.428242	NA
Rgs2	7.25561	-1.77353	1.0411	-1.70353	0.0884697	0.62143
Rgs13	0	NA	NA	NA	NA	NA
Rgs1	0.0671879	1.79016	7.04674	0.254041	0.799464	NA
Rgs21	0	NA	NA	NA	NA	NA
Rgs18	0	NA	NA	NA	NA	NA
Gm29514	0.131496	0	7.0665	0	1	NA
Brinp3	9.85322	6.2024	1.6158	3.8386	0.000123738	0.00483511
A230059L01Rik	0.236379	0	7.0665	0	1	NA
Gm15584	0.114238	0	7.0665	0	1	NA
Gm29515	0	NA	NA	NA	NA	NA
Gm29020	0	NA	NA	NA	NA	NA
Gm29398	0	NA	NA	NA	NA	NA
Pla2g4a	8.61238	1.17182	1.15497	1.01459	0.310302	0.955848
Ptgs2os	0.423796	0	7.0665	0	1	NA
Ptgs2	1.04288	-1.32098	4.10572	-0.32174	0.74765	NA
Ptgs2os2	0	NA	NA	NA	NA	NA
Pdc	0	NA	NA	NA	NA	NA
2310030A07Rik	0	NA	NA	NA	NA	NA
Odr4	23.5117	0.1136	0.591118	0.192178	0.847603	1
Tpr	100.776	0.153686	0.42599	0.360774	0.718268	1
Prg4	0.432354	-1.291	4.86334	-0.265455	0.790659	NA
Hmcn1	129.758	-2.26287	0.431155	-5.24839	1.5343e-07	1.58059e-05
Gm20631	20.9744	-1.53067	0.813228	-1.88222	0.0598065	0.501337
Gm29188	0	NA	NA	NA	NA	NA
C730036E19Rik	0	NA	NA	NA	NA	NA
Gm47985	0	NA	NA	NA	NA	NA
Gm8947	0	NA	NA	NA	NA	NA
Gm47995	0	NA	NA	NA	NA	NA
3110040M04Rik	0	NA	NA	NA	NA	NA
Gm47996	0	NA	NA	NA	NA	NA
Gm10138	6.87798	-1.41334	1.13998	-1.23979	0.215051	0.885276
Ivns1abp	71.6415	0.213107	0.329644	0.646474	0.517972	1
Swt1	62.0929	0.188043	0.361221	0.520577	0.602662	1
Trmt1l	41.4995	0.213941	0.446721	0.478915	0.631999	1
Rnf2	43.9313	0.334046	0.404078	0.826686	0.408415	0.989059
Gm28181	0	NA	NA	NA	NA	NA
Fam129a	0.65203	0	3.46453	0	1	NA
2810414N06Rik	0.186077	-1.32898	7.06341	-0.188149	0.85076	NA
Edem3	41.579	0.781048	0.43816	1.78256	0.0746578	0.56749
1700025G04Rik	70.1945	-1.86706	0.428048	-4.36181	1.28993e-05	0.000714619
Gm28610	0.278471	-1.29024	6.8953	-0.187119	0.851567	NA
Tsen15	46.9212	-1.6457	0.55891	-2.94448	0.003235	0.0659972
Colgalt2	147.794	-2.44602	0.920445	-2.65743	0.00787381	0.129653
Rgl1	23.8338	0.675217	0.833386	0.810209	0.41782	0.989219
Gm15479	0	NA	NA	NA	NA	NA
Gm28792	0.459012	0	6.66035	0	1	NA
Apobec4	0.804139	1.7094	3.52073	0.485526	0.627304	NA
Arpc5	52.638	-0.041288	0.396657	-0.10409	0.917098	1
Ncf2	2.73078	-0.717259	1.582	-0.453386	0.650271	NA
Smg7	69.6563	-0.0116609	0.483332	-0.024126	0.980752	1
Gm28791	6.99	-0.843439	1.07969	-0.781185	0.434694	0.993119
Nmnat2	0.866272	-2.3009	3.05314	-0.753618	0.451079	NA
Gm28960	0	NA	NA	NA	NA	NA
Lamc2	11.391	-1.92626	0.985176	-1.95525	0.050554	0.451724
Lamc1	54.372	-0.598513	0.44877	-1.33368	0.18231	0.836116
E330020D12Rik	0.136827	-1.29031	7.06533	-0.182626	0.855092	NA
Shcbp1l	0.405719	-2.26869	6.84331	-0.331519	0.740252	NA
Dhx9	63.3919	-0.0340353	0.472996	-0.0719569	0.942636	1
Npl	0.897249	-1.31502	3.21471	-0.409063	0.682493	NA
Rgs8	0.363033	2.36028	6.22671	0.379057	0.704646	NA
Gm29529	0	NA	NA	NA	NA	NA
C230024C17Rik	0	NA	NA	NA	NA	NA
Rgs16	2.71661	0.543461	1.81524	0.299388	0.764644	NA
Gm28513	0.245687	-3.31726	6.95477	-0.476975	0.63338	NA
Rnasel	6.31976	0.34964	1.23006	0.284245	0.776223	1
Gm28512	0	NA	NA	NA	NA	NA
Rgsl1	0.618179	0	5.39668	0	1	NA
Teddm2	0.658251	-2.30091	3.17605	-0.724458	0.468785	NA
Teddm1b	0	NA	NA	NA	NA	NA
Teddm1a	0	NA	NA	NA	NA	NA
Glul	33.989	0.190783	0.723595	0.26366	0.792042	1
Gm29290	0	NA	NA	NA	NA	NA
Gm29291	0	NA	NA	NA	NA	NA
Gm28286	0	NA	NA	NA	NA	NA
A830008E24Rik	0.143309	0	7.0665	0	1	NA
Zfp648	0	NA	NA	NA	NA	NA
4930452N14Rik	0	NA	NA	NA	NA	NA
4930532M18Rik	0	NA	NA	NA	NA	NA
Cacna1e	9.37961	0.126189	1.1207	0.112599	0.910348	1
Gm29282	0.869727	0	4.01791	0	1	NA
Gm9530	1.01912	-1.31854	3.68874	-0.357449	0.720756	NA
Ier5	20.4735	-1.10374	0.758926	-1.45434	0.145852	0.769704
Mr1	3.42804	-1.57822	1.61793	-0.975457	0.329334	0.96702
Stx6	65.313	-1.18228	0.379748	-3.11332	0.00184997	0.0430222
BC034090	0.610333	-2.30094	5.31972	-0.43253	0.665356	NA
Gm37622	0	NA	NA	NA	NA	NA
Xpr1	86.6262	-0.168008	0.348975	-0.481434	0.630208	1
Gm5532	0	NA	NA	NA	NA	NA
Acbd6	56.7498	-0.188702	0.401205	-0.470338	0.638113	1
Lhx4	0.118023	0	7.0665	0	1	NA
Qsox1	16.8462	-0.647709	0.664535	-0.974681	0.329719	0.967046
Gm37571	3.46939	-2.15571	1.91773	-1.12409	0.260974	0.927617
Cep350	79.9329	0.145225	0.417936	0.34748	0.728231	1
Tor1aip1	42.2082	-0.349195	0.419143	-0.833117	0.404779	0.987553
Tor1aip2	63.9253	0.106275	0.330842	0.321224	0.74804	1
Fam163a	9.88475	0	2.24194	0	1	1
Tdrd5	6.53371	-1.36163	1.51301	-0.899953	0.368145	0.979635
4930518J20Rik	0	NA	NA	NA	NA	NA
Nphs2	0.0421123	0	7.0665	0	1	NA
Axdnd1	1.35279	0	3.60462	0	1	NA
Gm2000	2.73336	1.88162	1.75458	1.07241	0.283538	NA
Soat1	9.46123	1.38329	1.09994	1.25761	0.208534	0.877577
Abl2	59.0511	-0.92584	0.445316	-2.07906	0.0376114	0.379924
Tor3a	2.81579	-1.55535	1.67763	-0.927114	0.353867	0.976813
Fam20b	20.578	-0.218866	0.622461	-0.351614	0.725128	1
Ralgps2	62.9818	-0.571708	0.396812	-1.44075	0.149654	0.775175
Angptl1	7.6968	-0.38943	1.12585	-0.345898	0.72942	1
4930439D14Rik	0.211286	1.79037	7.04673	0.254071	0.799441	NA
Gm28694	0.43164	0	6.62704	0	1	NA
Tex35	0.196793	0	7.0665	0	1	NA
Rasal2	131.189	-0.532878	0.405754	-1.31331	0.18908	0.847551
Cryzl2	9.3413	-0.626278	0.812383	-0.770915	0.440757	0.995039
Gm15486	0.0844166	0	7.0665	0	1	NA
Sec16b	0.473752	0	5.69847	0	1	NA
Brinp2	3.66627	1.14831	1.41978	0.808794	0.418634	0.989219
Astn1	4.16602	-2.09878	1.3897	-1.51024	0.130981	0.742127
Gm37679	5.96136	-7.57826	1.8606	-4.07301	4.64088e-05	0.00210358
Pappa2	2.21379	2.38985	1.8727	1.27615	0.201902	NA
1600012P17Rik	0	NA	NA	NA	NA	NA
4930562F17Rik	0	NA	NA	NA	NA	NA
Cop1	103.865	0.148032	0.523621	0.282709	0.7774	1
Tnr	6.30817	0	2.2854	0	1	1
Gm10530	0.0403295	0	7.0665	0	1	NA
Gm38039	0	NA	NA	NA	NA	NA
Gm37294	0	NA	NA	NA	NA	NA
4930523C07Rik	36.011	-2.43567	0.503801	-4.83458	1.33428e-06	0.000105094
4930562F07Rik	0.103206	-2.30108	6.99249	-0.329079	0.742096	NA
Tnn	0	NA	NA	NA	NA	NA
Mrps14	25.2144	-0.179503	0.613896	-0.2924	0.769981	1
Cacybp	35.9973	0.0696999	0.584469	0.119253	0.905075	1
Rabgap1l	472.425	-0.837111	0.359923	-2.3258	0.020029	0.253207
Gm36975	171.504	-0.399137	0.646495	-0.617387	0.53698	1
Gm37529	2.63035	-1.30593	1.89998	-0.68734	0.491869	NA
Gpr52	0.206553	2.35685	7.00633	0.336388	0.736578	NA
Gm37328	0.133188	0	7.0665	0	1	NA
Gm37083	0	NA	NA	NA	NA	NA
Gm38060	0	NA	NA	NA	NA	NA
Rc3h1	97.3374	-0.257359	0.31136	-0.826565	0.408484	0.989059
Serpinc1	6.52093	-1.13307	1.43492	-0.789637	0.42974	0.990523
Zbtb37	15.1556	0.296178	0.694824	0.426263	0.669916	1
Gm37362	0.126748	0	7.0665	0	1	NA
Gas5	119.641	0.553225	0.512248	1.08	0.280144	0.939812
Dars2	11.5986	-0.506755	0.77842	-0.651005	0.515043	0.999856
Gm37634	0.516913	0	7.0665	0	1	NA
Cenpl	1.92672	0.276965	2.3771	0.116514	0.907245	NA
Klhl20	12.688	0.0148712	0.767351	0.0193799	0.984538	1
Ankrd45	7.13952	-1.8443	1.73217	-1.06473	0.286998	0.942094
Tex50	0.515424	-2.2694	5.70418	-0.397848	0.690742	NA
Prdx6	44.0559	0.620225	0.622679	0.996058	0.319222	0.963243
Tnfsf4	0	NA	NA	NA	NA	NA
Tnfsf18	0	NA	NA	NA	NA	NA
Fasl	0	NA	NA	NA	NA	NA
Suco	78.2126	0.0738132	0.399706	0.184669	0.853489	1
Gm31925	0	NA	NA	NA	NA	NA
4930558K02Rik	0.501111	0	4.7011	0	1	NA
Pigc	8.68422	-0.514433	1.06017	-0.485237	0.627508	1
Gm38304	3.77985	-3.61857	1.96327	-1.84313	0.06531	0.530352
Dnm3	69.4459	-0.845273	0.683955	-1.23586	0.216511	0.886599
2810442N19Rik	0.162009	0	7.0665	0	1	NA
Dnm3os	10.2659	0.040134	1.11282	0.0360652	0.97123	1
Eef1aknmt	4.72261	1.41881	1.28501	1.10412	0.26954	0.932247
Vamp4	22.97	-0.371022	0.654305	-0.567047	0.570682	1
Myoc	0.133615	0	7.0665	0	1	NA
Myocos	0	NA	NA	NA	NA	NA
Prrc2c	248.954	0.0945036	0.284616	0.332039	0.73986	1
Fmo4	0	NA	NA	NA	NA	NA
Fmo1	0.0881	0	7.0665	0	1	NA
Fmo2	0.345598	0	7.0665	0	1	NA
Fmo6	0.0508374	0	7.0665	0	1	NA
Fmo3	0	NA	NA	NA	NA	NA
Gm37273	0	NA	NA	NA	NA	NA
Mroh9	0.242261	2.35685	7.00633	0.336388	0.736578	NA
Prrx1	5.86894	0.614093	1.35216	0.454159	0.649715	1
Gm20471	0.125363	0	7.0665	0	1	NA
Gorab	6.67776	1.33032	1.00309	1.32623	0.184764	0.841716
Gm29500	0	NA	NA	NA	NA	NA
Mettl11b	0.413957	0	6.0821	0	1	NA
Kifap3	87.412	0.0950561	0.474816	0.200196	0.841328	1
Scyl3	14.2078	0.304359	0.866715	0.351164	0.725465	1
BC055324	3.39227	-0.394565	1.60036	-0.246548	0.805258	1
Mettl18	0.89223	0.968913	2.79627	0.346502	0.728965	NA
Sele	0.0491982	0	7.0665	0	1	NA
Sell	0	NA	NA	NA	NA	NA
Selp	0.0504086	-1.29039	7.06533	-0.182637	0.855083	NA
Gm16587	0	NA	NA	NA	NA	NA
Gm16548	0	NA	NA	NA	NA	NA
F5	0	NA	NA	NA	NA	NA
Slc19a2	10.4159	2.03605	0.95774	2.12589	0.0335122	0.354308
Ccdc181	13.6041	-0.45114	1.14062	-0.395523	0.692457	1
Blzf1	27.5044	0.532722	0.596666	0.892832	0.371947	0.979781
Nme7	54.0459	0.0795995	0.434511	0.183193	0.854646	1
Atp1b1	162.134	0.423572	0.382543	1.10725	0.268184	0.930654
Gm32391	0.212156	0.319351	7.04363	0.045339	0.963837	NA
Gm26685	0.0368858	0	7.0665	0	1	NA
Gm37754	0.602791	0	4.87856	0	1	NA
Gm37853	1.13544	0	3.7027	0	1	NA
Gm37184	0.391803	0	6.97539	0	1	NA
Gm36945	0	NA	NA	NA	NA	NA
Dpt	0	NA	NA	NA	NA	NA
Gm32569	0.0335793	0	7.0665	0	1	NA
Gm20743	0.0335793	0	7.0665	0	1	NA
Xcl1	0	NA	NA	NA	NA	NA
1700029M03Rik	0	NA	NA	NA	NA	NA
4930568G15Rik	0.0934745	0	7.0665	0	1	NA
Tbx19	0.107601	0	7.0665	0	1	NA
Sft2d2	16.1116	-0.695565	0.753559	-0.923041	0.355986	0.976813
Tiprl	23.3611	0.268175	0.53283	0.503302	0.614752	1
Gm38190	4.1491	-0.491701	1.44555	-0.340149	0.733744	1
Gpr161	1.64942	-0.438781	1.9301	-0.227336	0.820162	NA
Dcaf6	92.4815	-0.559654	0.438042	-1.27763	0.201381	0.86439
Gm37864	0.79337	-1.31615	3.35343	-0.392479	0.694705	NA
Mpc2	33.5065	0.0187241	0.460599	0.0406516	0.967574	1
Adcy10	2.21166	-0.465332	1.97611	-0.23548	0.813837	NA
Gm38325	0	NA	NA	NA	NA	NA
Mpzl1	53.8431	0.505009	0.441712	1.1433	0.252915	0.920844
Rcsd1	2.45527	-1.06123	1.58501	-0.66954	0.503151	NA
Gm37073	0	NA	NA	NA	NA	NA
Creg1	21.8613	-0.617481	0.602738	-1.02446	0.305618	0.954639
Gm36972	0	NA	NA	NA	NA	NA
Gm16565	0.105749	0	7.0665	0	1	NA
Cd247	0.567515	-2.27197	4.01174	-0.56633	0.57117	NA
Gm37469	0	NA	NA	NA	NA	NA
Pou2f1	61.8469	0.329344	0.388759	0.847168	0.396901	0.985146
Gm26665	0.769393	-2.30093	3.51516	-0.654574	0.512742	NA
Gm37923	0	NA	NA	NA	NA	NA
Dusp27	10.6895	0	2.19691	0	1	1
Gpa33	2.14896	0	2.91042	0	1	NA
Mael	0	NA	NA	NA	NA	NA
Ildr2	0.607046	0.385228	4.17954	0.0921699	0.926563	NA
5330438I03Rik	0	NA	NA	NA	NA	NA
Gm15853	0.196289	-1.29027	7.06533	-0.182619	0.855097	NA
Tada1	8.49641	-0.548336	1.01155	-0.542075	0.587767	1
Pogk	21.9811	0.399322	0.549047	0.727301	0.467042	0.996209
Gm4846	0	NA	NA	NA	NA	NA
Gm4847	0	NA	NA	NA	NA	NA
Fmo9	0.0355814	0	7.0665	0	1	NA
Gm16701	1.69869	5.03093	2.74259	1.83437	0.0665986	NA
Gm16701.1	0.973465	2.38239	4.01875	0.592818	0.553303	NA
Fam78b	75.7622	5.93856	0.801978	7.4049	1.31251e-13	5.11265e-11
Uck2	28.5383	0.472723	0.536809	0.880617	0.378525	0.982219
Gm37982	2.92894	1.17047	1.72103	0.680101	0.496441	0.996557
Gm2453	0.130026	2.35679	7.00634	0.336379	0.736585	NA
Tmco1	18.9134	0.0883299	0.659563	0.133922	0.893464	1
Aldh9a1	24.0417	-0.3037	0.530731	-0.572229	0.567167	1
Mgst3	168.138	-0.686039	0.422413	-1.62409	0.104356	0.67315
Lrrc52	0.396474	-1.29049	6.05863	-0.213	0.831327	NA
Rxrg	3.9376	0.891137	1.31447	0.677946	0.497806	0.996557
Lmx1a	6.99939	-1.3853	1.25683	-1.10221	0.270369	0.932685
Gm20711	0.270876	0	7.0665	0	1	NA
Pbx1	442.8	-0.540398	0.261956	-2.06294	0.0391187	0.389566
Gm37839	0	NA	NA	NA	NA	NA
Nuf2	0.243798	0	7.0665	0	1	NA
Rgs5	0.499933	0	5.70709	0	1	NA
Rgs4	1.70126	-1.5778	2.05657	-0.767198	0.442964	NA
Ccdc190	0.130354	0	7.0665	0	1	NA
Gm15852	0.0355814	0	7.0665	0	1	NA
Hsd17b7	14.3219	0.34122	0.84703	0.402844	0.687063	1
3110045C21Rik	0.909573	0.967549	2.81671	0.343503	0.73122	NA
Ddr2	12.6901	0.147977	1.21443	0.121849	0.903019	1
Uap1	15.0741	0.735309	0.633691	1.16036	0.245903	0.914413
Gm37748	0.078998	0	7.0665	0	1	NA
Gm37502	0	NA	NA	NA	NA	NA
Uhmk1	15.5569	0.638062	0.981542	0.650061	0.515653	0.999856
4930500M09Rik	0.350352	0.927462	6.30674	0.147059	0.883086	NA
Sh2d1b2	0	NA	NA	NA	NA	NA
Sh2d1b1	0.0491982	0	7.0665	0	1	NA
Gm7694	8.75286	-2.10155	1.46453	-1.43497	0.151296	0.779512
Nos1ap	68.2441	-0.182589	0.384122	-0.475342	0.634543	1
Spata46	1.23167	-1.29398	2.89222	-0.447402	0.654585	NA
Olfml2b	6.53943	1.42868	1.56723	0.911593	0.361983	0.976813
Atf6	99.4734	-0.431835	0.444781	-0.970894	0.331601	0.96756
Gm9929	10.6333	0.0635463	0.827302	0.0768116	0.938773	1
Dusp12	13.7472	-1.0522	0.781161	-1.34696	0.177992	0.830153
Gm26620	0.43418	0	4.91056	0	1	NA
Fcrlb	6.23346	0	2.27892	0	1	1
Fcrla	0.139936	-1.29032	7.06533	-0.182626	0.855091	NA
Fcgr2b	0	NA	NA	NA	NA	NA
Gm38204	0	NA	NA	NA	NA	NA
Gm10522	0	NA	NA	NA	NA	NA
Fcgr4	0	NA	NA	NA	NA	NA
Fcgr3	0.0708419	0	7.0665	0	1	NA
Cfap126	4.42031	1.48634	1.49036	0.997305	0.318616	0.963243
Sdhc	38.4796	0.430758	0.515316	0.83591	0.403205	0.987553
Mpz	1.5679	2.25672	1.98811	1.13511	0.25633	NA
Pcp4l1	18.3392	2.47381	1.71234	1.4447	0.148543	0.773752
Nr1i3	0.484615	1.79046	7.04673	0.254084	0.79943	NA
Tomm40l	3.47343	1.04734	1.42038	0.737371	0.460897	0.996209
Apoa2	0.289042	0	6.7781	0	1	NA
Fcer1g	0.951602	-0.759131	2.62185	-0.28954	0.772168	NA
Ndufs2	27.0251	-0.0909664	0.578662	-0.157201	0.875086	1
Adamts4	1.12865	-1.29406	2.87448	-0.450188	0.652575	NA
B4galt3	16.3067	0.58136	0.686153	0.847275	0.396842	0.985146
Ppox	7.39665	-0.0708302	1.32992	-0.0532591	0.957525	1
Usp21	7.27846	-1.35798	1.28167	-1.05953	0.289357	0.943456
Ufc1	24.7129	0.055823	0.548628	0.10175	0.918955	1
Gm20045	7.51435	-1.35738	1.08797	-1.24763	0.212166	0.881714
Dedd	8.54121	-0.727724	0.896613	-0.811637	0.417	0.989219
Nit1	12.0609	0.234412	0.679655	0.344899	0.730171	1
Pfdn2	36.2623	0.358297	0.544762	0.657712	0.510723	0.999629
Klhdc9	1.5957	-0.813471	2.46366	-0.330188	0.741258	NA
Nectin4	3.83236	-2.49164	1.45108	-1.71709	0.0859632	0.612298
Arhgap30	0.187185	0.924568	7.00516	0.131984	0.894997	NA
Usf1	10.0947	0.338574	0.787928	0.429702	0.667413	1
Tstd1	1.18034	0.980967	2.63437	0.372373	0.709615	NA
F11r	51.3056	0.515889	0.386225	1.33572	0.18164	0.835171
B930036N10Rik	1.93124	0.146646	1.6599	0.0883462	0.929601	NA
Alyref2	5.04904	0.67443	1.15385	0.584504	0.558881	1
Itln1	0.204568	1.79038	7.04673	0.254072	0.79944	NA
Cd244a	0.144581	0	7.0665	0	1	NA
Ly9	0.0491982	0	7.0665	0	1	NA
Slamf7	0.0491982	0	7.0665	0	1	NA
Gm37787	0.0335793	0	7.0665	0	1	NA
A630035G10Rik	0	NA	NA	NA	NA	NA
Cd48	0.107601	0	7.0665	0	1	NA
Slamf1	0.0964466	2.35675	7.00634	0.336374	0.736589	NA
Cd84	0.485961	2.37308	4.62719	0.512855	0.608053	NA
Gm10521	0	NA	NA	NA	NA	NA
Gm37065	0.0911668	0	7.0665	0	1	NA
Slamf6	0	NA	NA	NA	NA	NA
Vangl2	26.1211	0.0383135	0.507163	0.0755447	0.939781	1
Nhlh1	5.14053	4.28648	1.86127	2.30299	0.0212795	0.264192
Ncstn	33.1961	-0.163349	0.460003	-0.355105	0.722511	1
Copa	74.0204	0.37888	0.358657	1.05639	0.290792	0.944923
Gm37756	0.895752	-0.777196	2.66966	-0.291121	0.770959	NA
Pex19	13.5569	0.00815067	0.651619	0.0125083	0.99002	1
Dcaf8	82.4233	0.0670572	0.292966	0.228891	0.818954	1
Pea15a	9.56507	-0.971056	1.15383	-0.841592	0.400016	0.986558
Casq1	3.21101	-3.11211	2.05792	-1.51226	0.130467	0.740899
Gm17224	0.378504	0	6.2626	0	1	NA
Atp1a4	0.119321	0	7.0665	0	1	NA
Gm37950	0	NA	NA	NA	NA	NA
Igsf8	30.9465	-0.653433	0.576362	-1.13372	0.256912	0.923705
Atp1a2	17.7242	0.523247	0.978535	0.534725	0.59284	1
Kcnj9	0.189896	0	7.0665	0	1	NA
Gm36937	0	NA	NA	NA	NA	NA
Kcnj10	6.15995	-1.32613	1.39618	-0.949832	0.342198	0.974583
Pigm	12.2315	1.24129	0.855794	1.45045	0.146932	0.771488
Slamf9	0	NA	NA	NA	NA	NA
Igsf9	30.9455	-0.733135	0.639095	-1.14714	0.251322	0.920844
Tagln2	11.6078	-3.86142	1.0085	-3.82886	0.000128737	0.00495279
Cfap45	5.29554	-0.508317	1.63253	-0.311367	0.755522	1
4933439K11Rik	2.44897	1.58218	2.18693	0.723468	0.469392	NA
Vsig8	0	NA	NA	NA	NA	NA
Slamf8	0	NA	NA	NA	NA	NA
Fcrl6	0.0335793	0	7.0665	0	1	NA
Dusp23	1.58105	0.271763	2.0992	0.129461	0.896993	NA
Crp	0.183464	0	7.0665	0	1	NA
Apcs	0	NA	NA	NA	NA	NA
Olfr16	0	NA	NA	NA	NA	NA
Olfr1408	0	NA	NA	NA	NA	NA
Olfr1406	0	NA	NA	NA	NA	NA
Olfr218	0	NA	NA	NA	NA	NA
Olfr1404	0	NA	NA	NA	NA	NA
Fcer1a	0	NA	NA	NA	NA	NA
Olfr418	0	NA	NA	NA	NA	NA
Mptx2	0	NA	NA	NA	NA	NA
Ackr1	0	NA	NA	NA	NA	NA
Cadm3	0.0403295	0	7.0665	0	1	NA
Aim2	0.353718	2.36019	6.24435	0.377972	0.705451	NA
Ifi206	0	NA	NA	NA	NA	NA
Ifi214	0	NA	NA	NA	NA	NA
Ifi213	0	NA	NA	NA	NA	NA
Ifi209	0	NA	NA	NA	NA	NA
Ifi208	0.0355814	0	7.0665	0	1	NA
Ifi207	0.0335793	0	7.0665	0	1	NA
Ifi204	0.121027	0	7.0665	0	1	NA
Mndal	0.0355814	0	7.0665	0	1	NA
Ifi211	0	NA	NA	NA	NA	NA
Ifi203	0.0368858	0	7.0665	0	1	NA
Ifi202b	0.086084	0	7.0665	0	1	NA
Ifi205	0	NA	NA	NA	NA	NA
Olfr433	0	NA	NA	NA	NA	NA
Olfr432	0	NA	NA	NA	NA	NA
Olfr430	0	NA	NA	NA	NA	NA
Olfr429	0	NA	NA	NA	NA	NA
Olfr427	0	NA	NA	NA	NA	NA
Olfr231	0	NA	NA	NA	NA	NA
Olfr424	0	NA	NA	NA	NA	NA
Olfr420	0	NA	NA	NA	NA	NA
Spta1	0	NA	NA	NA	NA	NA
Olfr419	0	NA	NA	NA	NA	NA
Mptx1	0	NA	NA	NA	NA	NA
Olfr417	0	NA	NA	NA	NA	NA
Olfr248	0	NA	NA	NA	NA	NA
Olfr414	0	NA	NA	NA	NA	NA
Olfr220	0	NA	NA	NA	NA	NA
Fmn2	13.602	-0.314314	0.916989	-0.342768	0.731773	1
Grem2	0.609609	-1.32546	5.27571	-0.251238	0.80163	NA
Rgs7	3.75648	-2.30065	2.15136	-1.06939	0.284893	0.941836
Gm36307	0	NA	NA	NA	NA	NA
Fh1	12.1568	-0.339705	0.740262	-0.458898	0.646307	1
Kmo	2.69647	0.19256	2.46752	0.0780379	0.937798	NA
Opn3	2.35532	2.19697	1.70459	1.28885	0.197449	NA
Chml	3.17246	-2.11507	1.61851	-1.3068	0.191281	0.851045
Wdr64	0.0864187	0	7.0665	0	1	NA
Exo1	0.250744	-1.29023	7.06533	-0.182614	0.855101	NA
Gm38100	0	NA	NA	NA	NA	NA
Pld5	16.1424	-5.04668	1.15505	-4.36921	1.24695e-05	0.000697004
Rbm8a2	0.469343	-0.0643561	4.10987	-0.0156589	0.987507	NA
Gm38101	0.0504086	-1.29039	7.06533	-0.182637	0.855083	NA
Gm36536	0	NA	NA	NA	NA	NA
Cep170	57.9517	0.069645	0.521735	0.133487	0.893808	1
Gm36992	2.73316	-2.3007	2.32607	-0.989096	0.322616	NA
Sdccag8	42.8152	-0.0332355	0.479128	-0.0693667	0.944698	1
Gm15423	0.397071	1.7889	6.86887	0.260435	0.794528	NA
Akt3	246.016	-0.995125	0.495112	-2.0099	0.044442	0.421859
Gm26801	0.774305	2.40881	3.09573	0.778106	0.436506	NA
Zbtb18	16.0878	1.56263	0.695049	2.24822	0.0245621	0.292598
Gm29856	0	NA	NA	NA	NA	NA
Gm37306	0	NA	NA	NA	NA	NA
Gm37280	0	NA	NA	NA	NA	NA
2310043L19Rik	0.105771	0	7.0665	0	1	NA
1700016C15Rik	0.270613	-2.85317	6.96879	-0.409421	0.68223	NA
Adss	32.3152	-0.213178	0.525176	-0.405917	0.684803	1
Catspere1	0.137653	1.79029	7.04673	0.25406	0.799449	NA
Catspere2	35.8701	-2.36203	0.854429	-2.76446	0.00570177	0.100955
Desi2	73.4173	-0.768543	0.475105	-1.61763	0.105743	0.677795
4930527J03Rik	0	NA	NA	NA	NA	NA
B230369F24Rik	3.82567	-2.83963	1.71555	-1.65523	0.0978777	0.652526
Cox20	8.35515	-0.0411195	0.946816	-0.0434293	0.965359	1
Hnrnpu	164.759	-0.0868508	0.321606	-0.270054	0.787119	1
Efcab2	9.62653	0.348201	1.02055	0.34119	0.73296	1
Kif26b	28.4989	-2.69726	0.880146	-3.06456	0.00217988	0.0486609
Gm16564	0.333107	0	7.0665	0	1	NA
Smyd3	158.098	-0.449062	0.393138	-1.14225	0.25335	0.920844
Tfb2m	12.0942	1.43193	0.755375	1.89565	0.0580066	0.491204
Cnst	19.2719	1.22398	0.853541	1.434	0.151572	0.779512
Sccpdh	33.9734	0.470245	0.579076	0.812062	0.416756	0.989219
Kif28	57.5062	-1.29994	2.07221	-0.62732	0.53045	1
Ahctf1	50.1086	-0.229911	0.565469	-0.406584	0.684313	1
Gm10518	0	NA	NA	NA	NA	NA
Cdc42bpa	209.245	-0.681138	0.429524	-1.5858	0.112785	0.697007
Coq8a	1.32877	1.31936	2.7816	0.474318	0.635273	NA
Gm37336	0.421816	-2.30096	4.35038	-0.528911	0.596867	NA
Psen2	26.456	-2.46177	0.658572	-3.73804	0.000185459	0.00663377
Gm31728	1.75026	0.104393	1.86076	0.0561023	0.95526	NA
Itpkb	41.0397	-1.29359	0.571902	-2.26191	0.023703	0.286296
Stum	0.219357	0	7.0665	0	1	NA
Gm37267	0.144098	0	7.0665	0	1	NA
Parp1	60.0433	0.815862	0.466019	1.75071	0.0799964	0.591082
Lin9	19.3521	-0.702464	0.656368	-1.07023	0.284516	0.941836
Mixl1	0	NA	NA	NA	NA	NA
Acbd3	38.6867	-0.515467	0.533314	-0.966536	0.333776	0.968744
Gm37768	8.07895	0.355029	1.04352	0.340221	0.73369	1
Gm38293	0.6627	-0.697516	3.54559	-0.196728	0.84404	NA
H3f3a	255.82	0.384097	0.280968	1.36705	0.17161	0.818162
H3f3aos	0.789605	1.69358	3.24777	0.52146	0.602046	NA
Sde2	18.7621	0.239472	0.639471	0.374484	0.708044	1
Lefty2	0	NA	NA	NA	NA	NA
Pycr2	14.1016	-0.0809142	0.92819	-0.0871742	0.930533	1
Lefty1	0.4685	1.75421	4.70283	0.373011	0.70914	NA
Tmem63a	7.15287	-0.130065	1.23768	-0.105087	0.916307	1
2210411M09Rik	0.725232	2.39279	3.56308	0.671551	0.501869	NA
Ephx1	9.50303	0.812371	0.965476	0.841421	0.400112	0.986558
9130409I23Rik	0	NA	NA	NA	NA	NA
Gm37406	0	NA	NA	NA	NA	NA
Nvl	41.4438	0.537915	0.438662	1.22626	0.2201	0.887232
Cnih4	33.1145	0.24995	0.488332	0.511843	0.608761	1
Wdr26	114.757	0.12304	0.317584	0.387425	0.698441	1
A430110L20Rik	1.28981	3.70465	2.76745	1.33865	0.180684	NA
Cnih3	15.3365	1.27448	0.759369	1.67834	0.0932815	0.638174
Ccdc121	0.421212	0	7.0665	0	1	NA
Dnah14	2.16233	0	2.54012	0	1	NA
Lbr	38.1631	0.0756414	0.670989	0.112731	0.910244	1
Gm5533	0.0491982	0	7.0665	0	1	NA
Enah	539.972	-1.44813	0.329599	-4.39362	1.11477e-05	0.000634503
Srp9	38.7346	0.270307	0.531594	0.508484	0.611114	1
Vmn1r1	0	NA	NA	NA	NA	NA
Degs1	15.5135	-0.109389	0.778978	-0.140427	0.888323	1
1700047M11Rik	0.129433	0	7.0665	0	1	NA
Fbxo28	33.5876	0.25861	0.488528	0.529366	0.596552	1
Trp53bp2	69.8424	-0.366414	0.406373	-0.901671	0.367232	0.979258
Capn2	41.6985	-1.28651	0.559376	-2.2999	0.0214538	0.265299
Gm37885	1.32825	-4.09618	2.37805	-1.7225	0.0849796	NA
Capn8	0.0335793	0	7.0665	0	1	NA
Gm37218	0	NA	NA	NA	NA	NA
Ccdc185	0	NA	NA	NA	NA	NA
Susd4	44.6221	-0.300706	0.405556	-0.741465	0.458411	0.996209
Tlr5	3.52052	0.438311	1.59779	0.274324	0.783836	1
Gm38079	0.0335793	0	7.0665	0	1	NA
Disp1	25.9453	0.970476	0.485346	1.99956	0.0455482	0.426249
Brox	23.3473	0.233608	0.607643	0.384449	0.700646	1
Aida	15.6697	-0.28426	0.73468	-0.386917	0.698818	1
Mia3	88.5596	-0.161412	0.391381	-0.412417	0.680034	1
Taf1a	16.9486	-0.0347287	0.593038	-0.0585606	0.953302	1
Gm37986	0.398666	-2.30098	4.35261	-0.528643	0.597053	NA
Hhipl2	0.354636	-0.053799	6.93338	-0.00775943	0.993809	NA
Gm37214	0.652089	0	6.66137	0	1	NA
Gm33973	0	NA	NA	NA	NA	NA
Gm34068	0.172517	0	7.0665	0	1	NA
Gm38108	0	NA	NA	NA	NA	NA
Dusp10	28.146	0.429275	0.717256	0.598496	0.549509	1
1700056E22Rik	0.520912	0.295226	5.02247	0.058781	0.953127	NA
Gm37223	0	NA	NA	NA	NA	NA
Gm37712	0	NA	NA	NA	NA	NA
1700112H15Rik	0.104742	0	7.0665	0	1	NA
Gm37800	0	NA	NA	NA	NA	NA
4930488B22Rik	0	NA	NA	NA	NA	NA
Hlx	0.100767	1.79023	7.04673	0.254051	0.799456	NA
Gm34342	0	NA	NA	NA	NA	NA
Marc1	0.684001	0.95312	3.79527	0.251133	0.801711	NA
Marc2	31.5282	1.10142	0.447311	2.46231	0.0138047	0.195097
C130074G19Rik	0.0741484	0	7.0665	0	1	NA
Mark1	41.1936	-1.14052	0.517365	-2.20447	0.0274911	0.310903
Gm38251	2.43746	-1.90586	1.86553	-1.02162	0.306962	NA
Gm34732	0	NA	NA	NA	NA	NA
4930433J02Rik	0	NA	NA	NA	NA	NA
Gm37662	0	NA	NA	NA	NA	NA
Rab3gap2	36.6757	-0.486318	0.44902	-1.08307	0.27878	0.938232
Gm34882	0.371957	-0.620164	6.97419	-0.0889227	0.929143	NA
Iars2	36.8745	0.295303	0.469367	0.629152	0.529249	1
2010103J01Rik	0.131496	0	7.0665	0	1	NA
Bpnt1	11.2476	-1.64893	0.976127	-1.68925	0.0911708	0.629414
4930532G15Rik	1.18625	-0.780196	2.63007	-0.296645	0.766738	NA
Eprs	70.1639	0.638647	0.355272	1.79763	0.0722357	0.556736
9630028B13Rik	0.382186	1.3418	6.11084	0.219577	0.8262	NA
Gm2061	0.0368858	0	7.0665	0	1	NA
Slc30a10	0.570194	0.937086	3.423	0.273762	0.784268	NA
Gm38093	0	NA	NA	NA	NA	NA
Lyplal1	10.9997	-1.05636	0.813982	-1.29777	0.194368	0.854717
Gm37134	0.135587	0	7.0665	0	1	NA
A730004F24Rik	1.30627	1.41577	2.24667	0.630165	0.528587	NA
Tgfb2	544.285	-0.299812	0.437733	-0.684919	0.493395	0.996209
Gm29491	0.826008	-0.0351982	2.95088	-0.011928	0.990483	NA
Rrp15	10.995	-0.411412	0.921852	-0.446288	0.655389	1
A430105J06Rik	6.32921	0.479154	1.37341	0.348879	0.727181	1
1700023G09Rik	0	NA	NA	NA	NA	NA
Gm37912	0	NA	NA	NA	NA	NA
D1Pas1	0	NA	NA	NA	NA	NA
Spata17	7.97834	0.198854	1.37911	0.14419	0.885351	1
Gm15509	0.0355814	0	7.0665	0	1	NA
1700007P06Rik	0	NA	NA	NA	NA	NA
Gpatch2	65.9432	-0.53301	0.338143	-1.57628	0.114961	0.702099
Gm38155	3.8907	2.62839	1.5637	1.68088	0.092786	0.636181
Gm37896	0.520291	-1.3201	3.94373	-0.334734	0.737826	NA
Esrrg	15.8732	2.68425	0.921237	2.91374	0.00357123	0.0710409
Gm36388	0.264902	0	7.0665	0	1	NA
9330162B11Rik	0.0964466	2.35675	7.00634	0.336374	0.736589	NA
Gm38064	0	NA	NA	NA	NA	NA
Ush2a	883.032	7.44469	0.890129	8.36361	6.0828e-17	3.99063e-14
Kctd3	21.1762	0.201655	0.635291	0.317422	0.750923	1
Kcnk2	3.07333	-4.11193	2.09277	-1.96483	0.0494343	0.446894
2900042K21Rik	0.0368858	0	7.0665	0	1	NA
A430027H14Rik	0	NA	NA	NA	NA	NA
Cenpf	1.9071	-0.832374	2.20822	-0.376943	0.706216	NA
Ptpn14	32.8508	-0.455692	0.475869	-0.957599	0.338265	0.972058
Gm26574	0.207804	0	7.0665	0	1	NA
Gm37422	0.722509	0.244385	3.04034	0.0803809	0.935934	NA
Smyd2	16.9945	0.124464	0.691906	0.179886	0.857242	1
Prox1	162.782	-0.916263	0.453327	-2.0212	0.0432593	0.414153
Gm28172	3.2591	0.231353	1.74823	0.132335	0.894719	1
Prox1os	6.2837	-0.777556	1.07348	-0.724332	0.468862	0.996209
Gm29678	0	NA	NA	NA	NA	NA
Gm30725	0.511096	-2.30098	5.45478	-0.421828	0.67315	NA
Gm30932	0.0508374	0	7.0665	0	1	NA
Rps6kc1	18.7537	-0.0860308	0.561787	-0.153138	0.87829	1
Angel2	26.2446	-0.158175	0.547504	-0.288903	0.772656	1
Vash2	16.978	-0.463966	0.745324	-0.622502	0.533612	1
Gm31373	0	NA	NA	NA	NA	NA
Flvcr1	16.8608	-0.894458	0.67192	-1.3312	0.183124	0.83845
A230020J21Rik	0.158353	0	7.0665	0	1	NA
Spata45	0.461274	1.36962	4.6762	0.292893	0.769604	NA
Tatdn3	8.06571	-1.04274	0.968815	-1.0763	0.281791	0.939895
Nsl1	0.292141	1.79049	7.04672	0.254089	0.799427	NA
Gm38188	0	NA	NA	NA	NA	NA
Batf3	0.416801	-2.26981	5.34231	-0.424873	0.670929	NA
Gm38161	0	NA	NA	NA	NA	NA
Fam71a	0.0491982	0	7.0665	0	1	NA
Atf3	22.5926	-3.23843	1.52164	-2.12826	0.0333159	0.353332
D730003I15Rik	3.45401	-0.543111	1.45751	-0.37263	0.709424	1
Gm37168	0.506105	0	7.0665	0	1	NA
Nenf	25.3044	-0.458635	0.587482	-0.780678	0.434992	0.993436
Pacc1	11.9666	0.609042	0.922594	0.660141	0.509163	0.998486
Ppp2r5a	21.7032	0.415996	0.56001	0.742837	0.45758	0.996209
Gm32200	0.414491	1.79039	7.04673	0.254074	0.799438	NA
Gm37432	0	NA	NA	NA	NA	NA
Dtl	3.26601	0.0864241	1.4426	0.0599088	0.952228	1
Ints7	32.1687	0.688757	0.442749	1.55564	0.119794	0.715148
Lpgat1	20.489	-0.918624	0.574153	-1.59996	0.109606	0.688284
Gm38037	0.323322	0	7.0665	0	1	NA
Nek2	1.24896	-2.27571	3.06507	-0.742465	0.457806	NA
1700034H15Rik	0.579655	-1.29184	3.89474	-0.33169	0.740123	NA
Slc30a1	0.983684	1.6653	2.62312	0.634856	0.525522	NA
Rd3	0.0701892	0	7.0665	0	1	NA
Gm26670	1.96043	2.15324	2.15599	0.998726	0.317928	NA
Traf5	5.34581	0.776708	1.17099	0.663293	0.507143	0.996909
Gm26879	3.23088	-0.652305	1.50207	-0.43427	0.664092	1
Rcor3	25.3996	-0.400465	0.589318	-0.67954	0.496796	0.996557
Gm10516	10.1794	-2.63212	1.29443	-2.03343	0.042009	0.407187
Kcnh1	1.18197	3.96054	2.68903	1.47285	0.140791	NA
Hhat	8.32424	0.485849	0.817223	0.594512	0.552169	1
1700065J18Rik	0.0491982	0	7.0665	0	1	NA
Sertad4	7.84454	0.303514	1.11847	0.271366	0.78611	1
Gm15867	0.601618	-1.2913	4.42869	-0.291577	0.77061	NA
Syt14	135.325	-0.125072	0.667997	-0.187235	0.851476	1
Gm31406	0	NA	NA	NA	NA	NA
Utp25	10.5927	0.65829	0.916168	0.718525	0.472434	0.996209
Irf6	45.5234	-1.77142	0.566611	-3.12634	0.00176995	0.0416273
A130010J15Rik	11.6125	-1.93069	1.00087	-1.92902	0.0537288	0.46953
Traf3ip3	0.944306	-2.87622	3.47728	-0.827146	0.408155	NA
Gm15872	0.0372626	0	7.0665	0	1	NA
4930570N18Rik	0.0983964	0	7.0665	0	1	NA
Lamb3	1.76169	1.16946	2.06623	0.565989	0.571402	NA
Hsd11b1	0.492272	0.287223	4.6439	0.0618496	0.950683	NA
G0s2	10.939	0.642997	0.887628	0.7244	0.46882	0.996209
Gm37650	0	NA	NA	NA	NA	NA
Camk1g	1.56071	1.66738	2.52437	0.660514	0.508924	NA
Mir205hg	0.263566	2.35688	7.00633	0.336393	0.736574	NA
4930503O07Rik	0	NA	NA	NA	NA	NA
Plxna2	31.8694	0.92649	0.713457	1.29859	0.194084	0.854717
Cd34	1.04035	3.59615	2.56704	1.40089	0.161247	NA
Gm16897	0.331119	0	6.46999	0	1	NA
A330023F24Rik	22.1257	-0.420504	0.582427	-0.721986	0.470303	0.996209
Gm32250	6.19165	-0.448975	1.21953	-0.368153	0.712759	1
Gm37027	0	NA	NA	NA	NA	NA
Cd46	21.6441	-0.648801	0.606694	-1.0694	0.284888	0.941836
Cr1l	27.7715	0.299854	0.53289	0.562694	0.573643	1
Cr2	2.06877	-1.78029	2.04241	-0.87166	0.383394	NA
Fam171a1	26.3411	-0.117143	0.656883	-0.178332	0.858462	1
Nmt2	31.3758	-0.301867	0.438706	-0.688083	0.4914	0.996209
Rpp38	4.89532	-0.998315	1.41845	-0.703809	0.481552	0.996209
Acbd7	41.0476	0.418588	0.777091	0.53866	0.590122	1
Olah	1.3641	0	3.29643	0	1	NA
Gm37525	0.387633	0	7.0665	0	1	NA
Meig1	3.32846	2.48269	2.15793	1.15049	0.249941	0.920501
Dclre1c	22.132	0.136605	0.564533	0.241978	0.808797	1
Suv39h2	3.73524	0.475046	1.30849	0.363048	0.716569	1
Gm13184	1.33213	-0.588731	2.18226	-0.269781	0.787329	NA
Hspa14	18.3873	-0.292168	0.799362	-0.365501	0.714737	1
Gm45902	2.37156	-0.728506	2.09117	-0.348372	0.727561	NA
Cdnf	0.847483	0	3.1706	0	1	NA
Fam107b	67.1296	-0.0631203	0.527661	-0.119623	0.904782	1
Gm13185	0	NA	NA	NA	NA	NA
Gm13180	0	NA	NA	NA	NA	NA
Gm13191	0	NA	NA	NA	NA	NA
Frmd4a	192.979	-3.13827	0.374626	-8.37707	5.42628e-17	3.7577e-14
Gm10862	0.0740216	0	7.0665	0	1	NA
Gm38085	0	NA	NA	NA	NA	NA
1700080N15Rik	0	NA	NA	NA	NA	NA
Gm13189	0	NA	NA	NA	NA	NA
Gm37814	0	NA	NA	NA	NA	NA
Gm37107	0.0368858	0	7.0665	0	1	NA
Gm38348	0	NA	NA	NA	NA	NA
Gm13187	1.22837	-4.4607	2.73318	-1.63205	0.102668	NA
Gm36988	6.09961	-4.26164	1.49355	-2.85337	0.00432586	0.0819481
Gm13175	0.1741	-1.32899	7.06341	-0.188151	0.850759	NA
Gm13179	0.317655	-2.87505	6.96802	-0.412607	0.679895	NA
Prpf18	30.7771	0.139244	0.620905	0.22426	0.822555	1
Bend7	34.9247	-0.513372	0.475518	-1.07961	0.280317	0.939812
Sephs1	20.7351	0.088437	0.662975	0.133394	0.893882	1
Phyh	8.93434	-0.268765	0.76771	-0.350087	0.726274	1
Ucma	2.088	2.52668	2.35357	1.07355	0.283024	NA
Mcm10	0.377475	-2.30097	6.11732	-0.37614	0.706813	NA
Optn	4.97899	-1.25876	1.15198	-1.09269	0.27453	0.934876
4930551O13Rik	0.208682	2.35683	7.00633	0.336385	0.73658	NA
Ccdc3	1.12362	-0.806145	2.56824	-0.31389	0.753605	NA
Camk1d	299.956	0.254051	0.869241	0.292268	0.770082	1
Cdc123	43.6558	-0.726201	0.403665	-1.79902	0.0720155	0.55604
Nudt5	26.2687	-0.980951	0.518723	-1.89109	0.0586123	0.494629
Gm13199	0.251101	1.79045	7.04673	0.254083	0.799432	NA
Sec61a2	47.0252	-0.257777	0.382778	-0.673436	0.50067	0.996557
Gm13267	0.0355814	0	7.0665	0	1	NA
Dhtkd1	7.32372	-1.52529	1.02854	-1.48297	0.138082	0.755225
Upf2	133.973	-0.517688	0.413113	-1.25314	0.210156	0.880801
Proser2	11.2298	-2.86456	0.900499	-3.18108	0.00146726	0.0356519
Gm10857	0.298439	-1.32899	7.06341	-0.188151	0.850758	NA
Echdc3	4.2964	-0.830567	1.19243	-0.696536	0.486093	0.996209
A230108P19Rik	0.992187	-0.0182082	2.58959	-0.00703131	0.99439	NA
Gm13383	0	NA	NA	NA	NA	NA
AL845275.1	0	NA	NA	NA	NA	NA
Usp6nl	56.0262	-1.34665	0.431419	-3.12144	0.00179967	0.0421671
Gm13388	0.562997	0.937078	4.89586	0.191402	0.848211	NA
Gm13391	1.3841	-5.19293	2.95512	-1.75726	0.0788733	NA
Celf2	961.037	-0.969675	0.242719	-3.99506	6.46782e-05	0.00276101
Gm13389	0.237689	1.79041	7.04673	0.254076	0.799437	NA
Gm10855	0.813332	-2.89519	3.12695	-0.925885	0.354506	NA
Gm10115	6.16009	-1.46491	1.06114	-1.3805	0.167432	0.809171
Gm28641	0	NA	NA	NA	NA	NA
Gm13211	0.0355814	0	7.0665	0	1	NA
1700061F12Rik	0	NA	NA	NA	NA	NA
Gm13219	0.133685	0	7.0665	0	1	NA
Gm13218	0	NA	NA	NA	NA	NA
Gata3	332.42	-0.389063	0.276183	-1.40872	0.158919	0.792843
Gm13256	4.44838	-2.99592	1.82216	-1.64416	0.100144	0.661021
4930412O13Rik	3.97901	1.04319	1.44298	0.72294	0.469717	0.996209
9230102O04Rik	12.74	-0.631674	0.869521	-0.726462	0.467556	0.996209
Gm13262	7.33077	-0.721582	1.04079	-0.693305	0.488118	0.996209
Taf3	80.0687	-0.181835	0.38142	-0.476732	0.633553	1
Atp5c1	85.2051	-0.0198431	0.328964	-0.0603198	0.951901	1
Kin	21.993	0.173668	0.741471	0.234221	0.814813	1
Itih2	0.430961	-2.30098	4.26276	-0.539787	0.589344	NA
Itih5	261.256	2.25987	0.516766	4.3731	1.22494e-05	0.000690902
Gm13261	0.182531	2.35682	7.00633	0.336384	0.736581	NA
Sfmbt2	3.28294	0.230088	1.23132	0.186863	0.851768	1
Gm13264	0	NA	NA	NA	NA	NA
Prkcq	76.5097	-0.229816	0.410734	-0.559525	0.575804	1
Gm38171	0	NA	NA	NA	NA	NA
8030442B05Rik	0.0565887	0	7.0665	0	1	NA
Gm13293	0.0368858	0	7.0665	0	1	NA
Gm13291	0	NA	NA	NA	NA	NA
Pfkfb3	6.00776	1.36043	1.07907	1.26075	0.2074	0.875589
Gm10851	0.291969	-1.29029	6.76834	-0.190635	0.848811	NA
Rbm17	31.7271	0.410981	0.463328	0.887019	0.375069	0.980538
Gm17490	0	NA	NA	NA	NA	NA
Il2ra	0.0759109	0	7.0665	0	1	NA
Il15ra	3.32691	1.03727	2.13766	0.485237	0.627508	1
Fbh1	22.7405	0.355685	0.576591	0.616876	0.537316	1
Ankrd16	11.6438	-0.0320371	0.918168	-0.0348924	0.972166	1
Itga8	370.443	-1.13186	0.486233	-2.32781	0.0199221	0.252111
E030013I19Rik	4.38063	-0.0659626	1.12939	-0.0584057	0.953425	1
Mindy3	44.849	-0.604419	0.490424	-1.23244	0.217784	0.887232
Gm37565	0	NA	NA	NA	NA	NA
Pter	8.00922	-0.529655	1.06142	-0.499007	0.617774	1
C1ql3	1.23507	-3.61747	2.44884	-1.47722	0.139617	NA
Rsu1	47.128	-0.5149	0.49863	-1.03263	0.301777	0.952317
Gm13270	6.18976	-1.31846	1.22075	-1.08004	0.280125	0.939812
Cubn	8.91262	1.07352	1.17769	0.91155	0.362005	0.976813
Trdmt1	5.16819	-0.566891	1.36398	-0.415617	0.677691	1
Vim	51.3076	0.637153	0.414645	1.53662	0.124385	0.724464
St8sia6	0.12443	-1.29032	7.06533	-0.182627	0.85509	NA
Gm37126	0	NA	NA	NA	NA	NA
Hacd1	30.9234	-0.430258	0.508116	-0.846771	0.397123	0.985191
Stamos	0.479624	0.907237	4.63306	0.195818	0.844752	NA
Stam	27.3391	0.124984	0.642183	0.194624	0.845688	1
Tmem236	0.319662	0	7.0665	0	1	NA
Mrc1	0.461443	0	7.0665	0	1	NA
Slc39a12	0.0335793	0	7.0665	0	1	NA
Gm13266	0.0508374	0	7.0665	0	1	NA
Cacnb2	214.793	0.845284	0.430218	1.96478	0.0494398	0.446894
Gm10848	9.41959	2.89132	1.3367	2.16303	0.030539	0.335045
Gm13269	24.1452	-1.05545	1.03344	-1.0213	0.307111	0.954639
Nsun6	13.406	-0.383551	0.851755	-0.450307	0.652489	1
Arl5b	43.0737	-0.478566	0.432494	-1.10653	0.268499	0.930975
Malrd1	1.03114	-1.76145	3.03816	-0.579777	0.562065	NA
Plxdc2	39.362	0.205921	0.634651	0.324464	0.745587	1
Gm13322	0	NA	NA	NA	NA	NA
Nebl	88.0776	-0.814698	0.694307	-1.1734	0.240636	0.908409
Gm13324	0	NA	NA	NA	NA	NA
H2al2a	0	NA	NA	NA	NA	NA
A930004D18Rik	2.25115	-2.67417	1.80943	-1.4779	0.139434	NA
Gm13330	0.328884	2.35693	7.00633	0.3364	0.73657	NA
Skida1	8.89628	-2.82637	1.01305	-2.78997	0.00527132	0.0950243
1810059C17Rik	0.757452	-3.8655	3.13726	-1.23213	0.217902	NA
Mllt10	185.469	-0.78704	0.397943	-1.97777	0.0479545	0.439564
Dnajc1	128.771	-0.460139	0.411616	-1.11788	0.263617	0.928448
Commd3	30.0565	-0.46158	0.497627	-0.927561	0.353635	0.976813
Bmi1	7.49688	0.490393	1.22298	0.400984	0.688432	1
Spag6	1.00369	-1.31415	3.11542	-0.42182	0.673157	NA
Gm20539	1.06728	0	3.08416	0	1	NA
Carlr	0	NA	NA	NA	NA	NA
Pip4k2a	87.5472	0.232511	0.463008	0.502174	0.615545	1
4930426L09Rik	0.251927	0	7.0665	0	1	NA
Armc3	9.338	0	2.20189	0	1	1
4930447M23Rik	0	NA	NA	NA	NA	NA
Msrb2	8.72371	-1.62473	1.28886	-1.26059	0.207457	0.875589
Gm33940	0.144098	0	7.0665	0	1	NA
Gm13344	0.453008	0	7.0665	0	1	NA
Ptf1aos	0	NA	NA	NA	NA	NA
Ptf1a	0	NA	NA	NA	NA	NA
1810010K12Rik	0	NA	NA	NA	NA	NA
4921504E06Rik	0.170407	-1.29028	7.06533	-0.182621	0.855095	NA
Gm13348	0	NA	NA	NA	NA	NA
Otud1	2.88975	0.907623	1.56306	0.580669	0.561464	1
Gm13346	0.442294	-1.29033	6.59428	-0.195675	0.844865	NA
Etl4	221.161	-0.630321	0.33044	-1.90752	0.056453	0.480954
Gm17171	0	NA	NA	NA	NA	NA
Gm13335	0	NA	NA	NA	NA	NA
Gm13362	2.03874	0.117122	2.0273	0.0577727	0.95393	NA
Arhgap21	40.8152	0.262568	0.414026	0.634183	0.525961	1
Gm13380	0.0335793	0	7.0665	0	1	NA
Gm13375	0.665269	-1.30988	3.30012	-0.39692	0.691426	NA
Gm13376	0.0491982	0	7.0665	0	1	NA
Enkur	19.6862	0.673955	0.919565	0.732906	0.463615	0.996209
Thnsl1	13.5882	-0.665327	0.882908	-0.753563	0.451112	0.996209
Gm13327	0.174185	0.358036	7.04556	0.0508173	0.959471	NA
Gpr158	4.40065	4.01114	1.98063	2.02519	0.0428478	0.411478
Myo3a	493.3	2.90823	1.01993	2.85142	0.00435249	0.0821498
Gad2	32.3533	7.50006	1.55844	4.81254	1.49022e-06	0.000115376
1700092C17Rik	0	NA	NA	NA	NA	NA
Apbb1ip	1.02851	0	7.0665	0	1	NA
Pdss1	11.666	0.628204	1.0654	0.58964	0.555432	1
Abi1	54.8221	-0.101095	0.526671	-0.191952	0.84778	1
Acbd5	46.9852	-0.0307892	0.444212	-0.0693119	0.944741	1
Mastl	1.79822	0.626178	1.70991	0.366205	0.714212	NA
Yme1l1	73.64	0.127699	0.480161	0.26595	0.790278	1
4931423N10Rik	2.65174	0.179757	1.4642	0.122768	0.902291	NA
Nxph2	0	NA	NA	NA	NA	NA
Spopl	45.064	-0.262974	1.12739	-0.23326	0.81556	1
Hnmt	0.0881	0	7.0665	0	1	NA
Tbpl2	0	NA	NA	NA	NA	NA
Il1f8	0	NA	NA	NA	NA	NA
Il1f9	0	NA	NA	NA	NA	NA
Il1f6	0	NA	NA	NA	NA	NA
Il1f5	0	NA	NA	NA	NA	NA
Il1f10	0	NA	NA	NA	NA	NA
Gm13411	0	NA	NA	NA	NA	NA
Il1rn	0	NA	NA	NA	NA	NA
Psd4	0	NA	NA	NA	NA	NA
Pax8	0	NA	NA	NA	NA	NA
Gm13415	0.0491982	0	7.0665	0	1	NA
Gm13417	0.278958	-1.29024	7.06533	-0.182616	0.855099	NA
Cacna1b	24.2705	0.952938	0.684274	1.39263	0.163733	0.80343
Ehmt1	118.2	0.0991266	0.334044	0.296747	0.76666	1
Arrdc1	16.6787	-1.31778	0.746274	-1.76582	0.0774262	0.578747
Zmynd19	6.30093	1.40728	1.1451	1.22896	0.219087	0.887232
Dph7	7.88511	-0.710882	1.00455	-0.707663	0.479154	0.996209
Mrpl41	16.3551	0.606672	0.629981	0.963001	0.335547	0.970358
Pnpla7	14.0504	0.135118	0.6703	0.201578	0.840247	1
Nsmf	16.3333	-0.424011	0.67711	-0.626207	0.531179	1
Entpd8	0.0964466	2.35675	7.00634	0.336374	0.736589	NA
Noxa1	0.367281	0	7.0665	0	1	NA
Gm13387	1.97025	-3.31312	2.33735	-1.41747	0.156345	NA
Nrarp	4.60563	-4.79264	1.69776	-2.82292	0.00475885	0.0878802
Gm38287	0.288109	-2.33257	6.99088	-0.33366	0.738636	NA
Tor4a	0.438017	0	5.90352	0	1	NA
Nelfb	14.4827	0.689547	0.716639	0.962195	0.335952	0.970358
Stpg3	0.245641	0	7.0665	0	1	NA
[truncated: 30,287 more rows]

## Sheet: DC-CompE_vs_DC-DMSO
gene	baseMean	log2FoldChange	lfcSE	stat	pvalue	padj
Xkr4	59.203	-0.191256	0.39738	-0.481294	0.630308	1
Gm1992	2.14866	-0.292108	1.87343	-0.155921	0.876095	NA
Gm19938	3.13786	-0.245298	1.44794	-0.169412	0.865473	NA
Gm37381	0.561173	-0.760416	4.51682	-0.168352	0.866306	NA
Rp1	0.0911668	0	7.06756	0	1	NA
Sox17	0	NA	NA	NA	NA	NA
Gm37587	0	NA	NA	NA	NA	NA
Gm37323	0.271219	1.63658	7.05063	0.232118	0.816446	NA
Mrpl15	14.4969	-0.209284	0.687271	-0.304514	0.760736	1
Lypla1	30.1369	-0.478272	0.483021	-0.990169	0.322092	1
Tcea1	49.0347	-0.00911932	0.388152	-0.0234942	0.981256	1
Rgs20	11.9928	-0.833007	0.931512	-0.894253	0.371187	1
Gm16041	0	NA	NA	NA	NA	NA
Atp6v1h	43.9009	-0.106528	0.505631	-0.210683	0.833135	1
Oprk1	0.122876	-1.41061	7.06639	-0.199623	0.841776	NA
Npbwr1	0	NA	NA	NA	NA	NA
Rb1cc1	90.9108	-0.0404632	0.368313	-0.109861	0.91252	1
4732440D04Rik	7.7787	0.00717351	0.841549	0.00852416	0.993199	NA
Alkal1	0	NA	NA	NA	NA	NA
St18	1.05011	3.10981	2.84226	1.09413	0.273896	NA
Pcmtd1	56.2926	-0.225419	0.523917	-0.430258	0.667008	1
Gm26901	6.10779	-0.0899772	1.3296	-0.0676725	0.946046	NA
Gm30414	0	NA	NA	NA	NA	NA
Sntg1	0.786335	0.127236	3.38502	0.037588	0.970016	NA
Rrs1	7.23273	0.28598	1.08923	0.262551	0.792897	NA
Adhfe1	1.37332	1.55248	2.60308	0.596403	0.550906	NA
2610203C22Rik	0.597889	1.62002	5.4937	0.294887	0.76808	NA
Vxn	0.148674	0	7.06756	0	1	NA
Gm29520	0	NA	NA	NA	NA	NA
Mybl1	1.67315	1.00905	2.03246	0.496465	0.619566	NA
Vcpip1	32.9985	-0.0282402	0.561092	-0.0503307	0.959859	1
1700034P13Rik	0.789425	-0.916637	3.00704	-0.304831	0.760495	NA
Sgk3	13.0392	-0.0232903	0.852902	-0.0273072	0.978215	1
Mcmdc2	2.98466	-0.747146	1.72487	-0.43316	0.664899	NA
Snhg6	18.498	-0.185829	0.540856	-0.343582	0.731161	1
Tcf24	0.196484	-1.44932	7.06447	-0.205156	0.83745	NA
Ppp1r42	2.63824	-1.59562	2.04641	-0.779717	0.435557	NA
Gm15818	0.0368858	0	7.06756	0	1	NA
Cops5	48.458	0.185758	0.363232	0.511404	0.609068	1
Cspp1	186.578	-0.0672873	0.28076	-0.239661	0.810593	1
Arfgef1	161.875	-0.157429	0.428818	-0.367123	0.713527	1
Cpa6	104.174	1.14712	0.802188	1.42999	0.15272	1
Prex2	7.66842	-0.00104999	1.20525	-0.000871178	0.999305	NA
A830018L16Rik	3.39539	0.050099	2.42456	0.0206631	0.983514	NA
Gm17644	0	NA	NA	NA	NA	NA
Gm29663	0	NA	NA	NA	NA	NA
Sulf1	41.8737	0.510066	0.789268	0.646251	0.518117	1
Slco5a1	52.5042	0.85807	0.560787	1.53012	0.125988	1
Gm29283	0.0508374	0	7.06756	0	1	NA
Prdm14	0.0491982	0	7.06756	0	1	NA
Ncoa2	155.768	-0.169565	0.255322	-0.664123	0.506611	1
Gm29570	1.21903	-0.918424	2.55681	-0.359207	0.71944	NA
Tram1	43.679	0.237775	0.387006	0.614395	0.538954	1
Lactb2	25.4509	-0.225814	0.756609	-0.298456	0.765355	1
Xkr9	0.0691607	0	7.06756	0	1	NA
Eya1	681.366	-0.294886	0.255243	-1.15531	0.247962	1
Gm9947	0.140365	0	7.06756	0	1	NA
Msc	0.0508374	0	7.06756	0	1	NA
Trpa1	0.194843	0	7.06756	0	1	NA
Kcnb2	195.744	-1.68401	0.550606	-3.05848	0.00222466	0.165077
Terf1	28.3981	0.220107	0.56154	0.391969	0.695081	1
Sbspon	1.32546	0	2.90374	0	1	NA
4930444P10Rik	1.97995	-0.015285	3.15986	-0.00483725	0.99614	NA
Rpl7	377.902	0.168424	0.274734	0.613046	0.539846	1
Rdh10	23.798	-1.76854	0.58944	-3.00038	0.0026964	0.191448
Gm28095	0.750019	-1.41206	4.00522	-0.352555	0.724422	NA
Stau2	65.0818	-0.495396	0.521352	-0.950213	0.342004	1
Gm7568	0.417587	-0.541363	5.13783	-0.105368	0.916084	NA
Ube2w	95.7882	-0.21073	0.36708	-0.574071	0.56592	1
Eloc	36.616	-0.483054	0.43866	-1.1012	0.270808	1
D030040B21Rik	3.13488	-0.571981	1.73188	-0.330265	0.7412	NA
Tmem70	44.7305	-0.679882	0.537948	-1.26384	0.206286	1
Ly96	6.36847	-0.475711	1.33371	-0.356683	0.721329	NA
Gm28376	16.5978	-0.843492	0.918172	-0.918665	0.358271	1
Jph1	28.8993	-0.978158	0.463891	-2.10859	0.0349797	1
Gm28783	0	NA	NA	NA	NA	NA
Gdap1	14.746	-1.42239	2.12989	-0.667824	0.504246	1
Gm28784	0.229848	0	7.06756	0	1	NA
Pi15	0.544136	0	4.1045	0	1	NA
Gm28154	5.87036	-0.0271761	1.49422	-0.0181875	0.985489	NA
Gm16070	46.8744	0.12984	0.49128	0.264289	0.791557	1
Crispld1	55.908	0.386411	0.552538	0.699339	0.48434	1
Gm28153	14.3152	0.481774	0.780278	0.617439	0.536945	1
Gm28756	0.110657	0	7.06756	0	1	NA
Crisp4	0.0701892	0	7.06756	0	1	NA
Defb18	0	NA	NA	NA	NA	NA
Defb41	0	NA	NA	NA	NA	NA
Gm15825	0	NA	NA	NA	NA	NA
Tfap2d	0.0671879	0	7.06756	0	1	NA
Tfap2b	0	NA	NA	NA	NA	NA
Gm28340	0	NA	NA	NA	NA	NA
Pkhd1	0.194266	0	7.06756	0	1	NA
4930486I03Rik	0	NA	NA	NA	NA	NA
Gm28653	0.0403295	0	7.06756	0	1	NA
Il17a	0	NA	NA	NA	NA	NA
Il17f	0	NA	NA	NA	NA	NA
Mcm3	1.84943	0.729198	1.77378	0.411098	0.681	NA
Gm28065	0	NA	NA	NA	NA	NA
6720483E21Rik	1.39114	-0.683498	2.3945	-0.285445	0.775304	NA
Paqr8	59.4482	-0.418967	0.507305	-0.825868	0.408879	1
Efhc1	17.2571	-2.13032	0.773407	-2.75446	0.00587888	0.308371
Tram2	47.7055	-2.18667	0.471455	-4.63813	3.51577e-06	0.00119282
Gm28287	0.0876712	-1.41061	7.06639	-0.199623	0.841776	NA
Tmem14a	5.20346	-0.815959	1.05404	-0.774125	0.438857	NA
Gsta3	1.66522	0.115263	2.03982	0.0565064	0.954938	NA
Gm28836	0.50924	-1.44389	4.68139	-0.308432	0.757754	NA
Khdc1a	0	NA	NA	NA	NA	NA
Khdc1c	0	NA	NA	NA	NA	NA
Khdc1b	0	NA	NA	NA	NA	NA
Kcnq5	16.6614	0.501672	0.958106	0.523608	0.600551	1
Rims1	3.24795	-0.0906336	1.45574	-0.0622593	0.950356	NA
Gm29506	0.493956	0	5.80743	0	1	NA
4933415F23Rik	0	NA	NA	NA	NA	NA
Gm27028	0.0355814	0	7.06756	0	1	NA
Gm29107	0.791688	0.85716	3.14313	0.272709	0.785077	NA
Ogfrl1	5.53909	-0.810107	1.11689	-0.725323	0.468254	NA
Gm28822	0	NA	NA	NA	NA	NA
B3gat2	3.61091	0.81448	1.41251	0.576618	0.564198	NA
Smap1	52.12	0.108841	0.448653	0.242595	0.808319	1
Sdhaf4	12.5847	0.469044	0.684099	0.685637	0.492942	1
Fam135a	112.067	-0.0718452	0.397704	-0.18065	0.856642	1
Col9a1	153.951	0.533805	0.453375	1.1774	0.239034	1
Col19a1	0.72677	0.110608	3.5764	0.0309271	0.975328	NA
Lmbrd1	43.9068	0.129143	0.591085	0.218485	0.827051	1
Gm28237	0	NA	NA	NA	NA	NA
Gm29414	0	NA	NA	NA	NA	NA
Adgrb3	7.15293	0.768477	1.26101	0.609412	0.542251	NA
4931408C20Rik	0	NA	NA	NA	NA	NA
Gm5524	0	NA	NA	NA	NA	NA
Gm597	0	NA	NA	NA	NA	NA
Gm9898	0	NA	NA	NA	NA	NA
Phf3	109.81	-0.128324	0.388232	-0.330534	0.740997	1
Ptp4a1	3.45033	-0.691067	1.49349	-0.462721	0.643564	NA
Ptp4a1.1	0.226955	-1.41061	7.06639	-0.199623	0.841776	NA
Gm5698	0	NA	NA	NA	NA	NA
4931428L18Rik	0.823796	-5.10913	4.51552	-1.13146	0.257862	NA
Gm28644	0	NA	NA	NA	NA	NA
Gm29128	0.153615	-2.99545	6.96909	-0.429819	0.667327	NA
Lgsn	0	NA	NA	NA	NA	NA
Pih1d3	0	NA	NA	NA	NA	NA
Khdrbs2	100.908	2.00402	1.05527	1.89906	0.0575567	1
Gm5415	0.181462	0	7.06756	0	1	NA
Gm37724	0.138132	-1.41061	7.06639	-0.199623	0.841776	NA
Gm37591	0	NA	NA	NA	NA	NA
Prim2	9.06838	-0.0719411	0.943803	-0.0762247	0.93924	1
Rab23	7.43733	-0.722874	0.883619	-0.818083	0.41331	NA
Bag2	41.4478	-0.276444	0.52457	-0.526992	0.598199	1
Zfp451	51.0227	0.188506	0.444699	0.423895	0.671642	1
Bend6	2.8638	-1.59925	2.14069	-0.747073	0.45502	NA
Dst	226.745	-0.291875	0.254815	-1.14544	0.252028	1
Gm26788	1.3089	-0.0130965	2.26796	-0.0057746	0.995393	NA
Gm37958	0	NA	NA	NA	NA	NA
Gm37233	1.29435	-0.568944	2.10973	-0.269676	0.787409	NA
Ccdc115	4.59037	0.402501	1.28284	0.313757	0.753706	NA
Gm28306	0	NA	NA	NA	NA	NA
Imp4	6.49359	-1.00061	1.17698	-0.850146	0.395244	NA
Ptpn18	3.36015	-2.48697	1.52351	-1.6324	0.102596	NA
Gm28417	0.166858	0	7.06756	0	1	NA
4930568A12Rik	0	NA	NA	NA	NA	NA
Prss39	0	NA	NA	NA	NA	NA
Cfc1	0	NA	NA	NA	NA	NA
Prss40	0	NA	NA	NA	NA	NA
1700101I19Rik	0	NA	NA	NA	NA	NA
Amer3	0	NA	NA	NA	NA	NA
Arhgef4	13.6337	-0.500964	0.795465	-0.629775	0.528842	1
Arhgef4.1	0	NA	NA	NA	NA	NA
Gm38336	0.482478	0.0611733	4.07005	0.0150301	0.988008	NA
Fam168b	55.6402	-0.13643	0.409123	-0.333468	0.738781	1
Plekhb2	5.24462	-0.0284063	1.14433	-0.0248235	0.980196	NA
Gm37068	0	NA	NA	NA	NA	NA
Gm28415	0	NA	NA	NA	NA	NA
1110002O04Rik	0	NA	NA	NA	NA	NA
Gm37146	0	NA	NA	NA	NA	NA
Gm33222	0	NA	NA	NA	NA	NA
4930535G08Rik	0.0508374	0	7.06756	0	1	NA
Hs6st1	23.3806	-0.528015	0.589966	-0.894993	0.370791	1
Gm37335	0.0508374	0	7.06756	0	1	NA
Gm33280	1.03607	-2.4212	2.95094	-0.820486	0.411939	NA
Uggt1	65.7116	-0.0895642	0.472067	-0.189728	0.849522	1
Neurl3	0.816691	0.0266495	2.56892	0.0103738	0.991723	NA
Arid5a	2.31999	-0.879983	1.85541	-0.47428	0.6353	NA
4930403P22Rik	1.06861	-1.04372	2.79993	-0.372765	0.709323	NA
Kansl3	21.1661	0.200278	0.544382	0.3679	0.712948	1
Fer1l5	3.24523	0.173474	1.81278	0.095695	0.923763	NA
Lman2l	22.5787	-0.2266	0.548985	-0.412763	0.679781	1
Cnnm4	4.55479	-0.132398	1.33359	-0.0992792	0.920917	NA
Cnnm3	10.2313	0.262117	0.971836	0.269714	0.787381	1
Gm38033	0.206022	-1.4106	7.06639	-0.19962	0.841777	NA
Ankrd23	2.85344	1.26563	1.6332	0.774938	0.438377	NA
Ankrd39	6.408	0.00746719	1.12436	0.00664126	0.994701	NA
Sema4c	11.265	-0.0718936	1.12151	-0.0641045	0.948887	1
D430040D24Rik	2.27375	-0.246422	1.53618	-0.160412	0.872556	NA
Fam178b	0.435914	-2.38975	5.82405	-0.410325	0.681568	NA
Cox5b	33.9718	0.0349865	0.63675	0.0549454	0.956182	1
Actr1b	12.1403	-0.625351	0.752011	-0.831571	0.405651	1
4933424G06Rik	0.488504	2.47523	4.52333	0.547213	0.584232	NA
Gm33533	0.114855	0	7.06756	0	1	NA
Zap70	0.0372626	0	7.06756	0	1	NA
Tmem131	82.7125	-0.1213	0.349441	-0.347126	0.728497	1
Gm38115	3.97532	-0.804158	1.28667	-0.624994	0.531975	NA
Vwa3b	8.8108	1.47285	2.15195	0.684423	0.493708	1
Gm37020	0.0701892	0	7.06756	0	1	NA
Cnga3	0	NA	NA	NA	NA	NA
Inpp4a	13.7154	-0.366371	0.625048	-0.586149	0.557775	1
4930439A04Rik	0	NA	NA	NA	NA	NA
Coa5	4.69964	-0.562531	1.07607	-0.522762	0.60114	NA
Unc50	25.6431	-0.127538	0.497957	-0.256122	0.797856	1
Mgat4a	10.5413	-0.0106261	0.799686	-0.0132879	0.989398	1
2010300C02Rik	59.5559	-0.0740023	0.409058	-0.180909	0.856439	1
4930556I23Rik	0.335815	0	5.78405	0	1	NA
Tsga10	16.4692	0.0768281	0.986109	0.0779103	0.937899	1
Gm26805	0.414491	0	7.06756	0	1	NA
Lipt1	1.42749	2.03313	2.28298	0.890558	0.373167	NA
Mitd1	13.0246	-0.214651	0.6887	-0.311676	0.755286	1
Mrpl30	29.9186	0.102912	0.600605	0.171348	0.86395	1
Lyg2	0.0335793	0	7.06756	0	1	NA
Gm15457	0	NA	NA	NA	NA	NA
Lyg1	0.0671879	0	7.06756	0	1	NA
Txndc9	29.8601	0.2946	0.554486	0.531303	0.595209	1
Eif5b	74.1576	0.0897173	0.351234	0.255435	0.798387	1
Rev1	83.5952	-0.347306	0.368251	-0.943122	0.345619	1
Gm37062	0	NA	NA	NA	NA	NA
Gm5099	0.300921	1.40509	7.06067	0.199002	0.842261	NA
Aff3	126.329	0.614585	0.419734	1.46422	0.143133	1
Gm16150	1.63641	-0.905904	2.14679	-0.421981	0.673039	NA
Gm16151	0.276628	0	7.06756	0	1	NA
Gm16152	2.99633	0.792021	1.56299	0.506735	0.61234	NA
Lonrf2	7.88757	0.322404	1.1137	0.28949	0.772207	NA
Chst10	2.79619	-0.55861	1.74295	-0.320498	0.748591	NA
Gm37707	0	NA	NA	NA	NA	NA
Nms	0	NA	NA	NA	NA	NA
Pdcl3	20.2527	0.502488	0.543386	0.924733	0.355105	1
Gm37821	0.0491982	0	7.06756	0	1	NA
Npas2	2.12052	-1.54811	1.78248	-0.868514	0.385113	NA
Rpl31	100.658	0.234583	0.467131	0.502178	0.615542	1
Tbc1d8	17.3252	-0.102849	0.721332	-0.142582	0.88662	1
Cnot11	8.09265	-0.0877254	1.0246	-0.0856191	0.931769	NA
Gm15832	2.25222	1.02569	1.85593	0.552654	0.5805	NA
Rnf149	24.3081	-0.420986	0.558119	-0.754294	0.450673	1
Creg2	0.314329	1.4051	7.06068	0.199004	0.842259	NA
D930019O06Rik	0	NA	NA	NA	NA	NA
Rfx8	0.107728	0	7.06756	0	1	NA
Gm3646	0	NA	NA	NA	NA	NA
1700066B17Rik	0.212687	0	7.06756	0	1	NA
Map4k4	105.228	0.205	0.352387	0.581749	0.560736	1
Il1r2	0.0741484	0	7.06756	0	1	NA
Gm16894	0.182204	-2.42133	6.99356	-0.346223	0.729175	NA
Il1r1	1.34495	-0.344667	1.9889	-0.173296	0.862419	NA
Il1rl2	0.428865	0.185262	5.36296	0.0345448	0.972443	NA
Il1rl1	0	NA	NA	NA	NA	NA
Il18r1	0.0508374	0	7.06756	0	1	NA
Il18rap	0	NA	NA	NA	NA	NA
Gm35801	0.070123	0	7.06756	0	1	NA
Slc9a4	1.67342	1.42255	2.97417	0.478303	0.632435	NA
Slc9a2	15.4304	-1.68587	0.971311	-1.73566	0.0826232	1
Gm37623	0.778647	0	4.37755	0	1	NA
Gm37915	0.347708	-0.0257565	5.73342	-0.00449235	0.996416	NA
Mfsd9	2.01635	-2.32833	2.20722	-1.05487	0.291486	NA
Tmem182	0.0368858	0	7.06756	0	1	NA
4930448I06Rik	0	NA	NA	NA	NA	NA
Gm28634	0	NA	NA	NA	NA	NA
Gm29260	3.62636	-1.08352	1.30058	-0.833104	0.404786	NA
Gm9915	0	NA	NA	NA	NA	NA
Gm29664	0	NA	NA	NA	NA	NA
Gm28175	23.7601	-1.06016	0.901041	-1.17659	0.239359	1
Gm28140	0.173758	-1.44932	7.06447	-0.205156	0.83745	NA
Pantr1	44.6171	-0.764485	0.476791	-1.6034	0.108847	1
Gm20646	28.3478	-0.424043	0.54159	-0.782959	0.433651	1
Pou3f3	51.7396	-0.475419	0.609429	-0.780107	0.435328	1
Pantr2	7.99939	-0.0941638	0.984829	-0.0956143	0.923827	NA
Dalir	0.230016	-0.0658729	7.05758	-0.00933363	0.992553	NA
Mrps9	39.023	-0.19541	0.488249	-0.400227	0.68899	1
Gpr45	12.1619	-1.27362	0.681605	-1.86857	0.0616834	1
Tgfbrap1	17.5946	-0.574852	0.625861	-0.918498	0.358358	1
Gm28782	0	NA	NA	NA	NA	NA
8430432A02Rik	0.978781	-1.47369	2.84233	-0.518479	0.604124	NA
AI597479	5.95471	0.281534	1.40895	0.199817	0.841623	NA
Fhl2	58.7231	-0.705256	0.713259	-0.98878	0.322771	1
Gm29040	0.181622	0	7.06756	0	1	NA
Nck2	125.737	-0.64105	0.293961	-2.18073	0.0292033	0.896209
Ecrg4	95.7442	-0.0796829	0.677801	-0.117561	0.906416	1
Gm29155	0.203653	0	7.06756	0	1	NA
Gm29157	0.0421123	0	7.06756	0	1	NA
Gm29156	0	NA	NA	NA	NA	NA
Uxs1	32.1691	-0.188588	0.459369	-0.410537	0.681412	1
Tpp2	64.5973	-0.179405	0.495006	-0.362431	0.71703	1
Mettl21c	1.07659	-0.52828	2.92094	-0.18086	0.856477	NA
Gm8251	0.512024	1.40819	5.12086	0.274991	0.783323	NA
Tex30	7.78642	-0.52545	1.11129	-0.472827	0.636337	NA
Poglut2	17.8485	0.0304664	0.805499	0.0378231	0.969829	1
Bivm	10.4512	0.193854	0.983506	0.197105	0.843746	1
Ercc5	24.3974	-0.168294	0.803806	-0.209372	0.834158	1
Mettl21e	0	NA	NA	NA	NA	NA
Gm28893	0	NA	NA	NA	NA	NA
Gulp1	87.6052	-0.274269	0.540813	-0.507142	0.612055	1
4930521E06Rik	0.226758	1.63658	7.05063	0.232118	0.816446	NA
Col3a1	46.1052	1.66776	1.24107	1.34381	0.179011	1
Col5a2	14.4443	0.974506	0.938401	1.03848	0.299049	1
Wdr75	23.7434	-0.104135	0.572197	-0.181992	0.855589	1
Gm5269	0	NA	NA	NA	NA	NA
Slc40a1	0.652715	0.528712	3.65297	0.144735	0.88492	NA
Dnah7b	7.4982	-0.159045	1.16101	-0.136988	0.891041	NA
Dnah7c	17.1504	0	2.11773	0	1	1
Slc39a10	56.3286	-0.103556	0.414858	-0.249617	0.802883	1
Gm28151	0.863083	-1.44105	4.05447	-0.355422	0.722273	NA
Gm28826	0	NA	NA	NA	NA	NA
C230029F24Rik	0	NA	NA	NA	NA	NA
4933411E06Rik	0.0508374	0	7.06756	0	1	NA
Gm29665	0	NA	NA	NA	NA	NA
Gm28321	0	NA	NA	NA	NA	NA
Tmeff2	22.9825	0.367472	0.963714	0.381309	0.702974	1
Gm28322	0	NA	NA	NA	NA	NA
Gm28319	0.0355814	0	7.06756	0	1	NA
Gm28320	0.404129	0	6.86037	0	1	NA
Gm29325	0	NA	NA	NA	NA	NA
9330175M20Rik	1.09	1.36367	2.42705	0.561864	0.574209	NA
Cavin2	4.27886	0.371703	1.53139	0.242722	0.808221	NA
1700072G22Rik	0	NA	NA	NA	NA	NA
Nabp1	5.15965	-0.453286	1.21315	-0.373645	0.708668	NA
Gm17767	0.0508374	0	7.06756	0	1	NA
Gm28055	3.10304	-2.34505	1.44415	-1.62383	0.104413	NA
Myo1b	61.9322	-1.37004	0.454621	-3.01358	0.00258183	0.188192
Gm29453	0.871724	-3.76148	3.3675	-1.117	0.263996	NA
Gm28323	0.549533	-1.41802	5.3999	-0.2626	0.792859	NA
Stat4	0.510861	0.0341163	5.26809	0.00647602	0.994833	NA
Gm31812	0.20086	0	7.06756	0	1	NA
Stat1	5.18069	1.05183	1.42754	0.736813	0.461236	NA
Gls	225.641	-0.139266	0.435475	-0.319803	0.749117	1
Nab1	19.9587	-0.256852	0.783701	-0.327743	0.743106	1
Gm553	1.57007	1.14479	2.42444	0.472188	0.636792	NA
Gm28178	0.070123	0	7.06756	0	1	NA
Nemp2	8.77074	-0.946904	0.994278	-0.952353	0.340918	1
Mfsd6	47.2338	-0.624849	0.482732	-1.2944	0.195527	1
Gm29670	0.500323	0	7.06756	0	1	NA
Inpp1	14.9458	0.487121	0.853407	0.570795	0.568138	1
Hibch	20.6303	0.428212	0.932762	0.45908	0.646177	1
1700019D03Rik	4.57865	0.0207441	1.39622	0.0148574	0.988146	NA
Mstn	0	NA	NA	NA	NA	NA
1700019A02Rik	3.05303	-0.839405	1.37693	-0.609621	0.542113	NA
Pms1	14.0116	0.119809	0.6266	0.191205	0.848365	1
Gm28777	0.12679	0	7.06756	0	1	NA
Ormdl1	13.0419	0.444891	0.824592	0.539528	0.589523	1
Osgepl1	12.6894	0.399727	1.09678	0.364453	0.715519	1
Asnsd1	9.18401	0.507261	0.971915	0.521919	0.601727	1
Asdurf	0	NA	NA	NA	NA	NA
Dnah7a	3.54792	0.0421858	2.31984	0.0181848	0.985491	NA
Stk17b	3.67592	-0.970335	1.47931	-0.655939	0.511863	NA
Hecw2	131.983	-0.604855	0.346102	-1.74762	0.0805301	1
Ccdc150	1.05999	1.54664	2.94728	0.524769	0.599744	NA
Gtf3c3	25.9193	-0.340281	0.549049	-0.619763	0.535414	1
Gm34066	0	NA	NA	NA	NA	NA
Pgap1	21.1659	-0.141854	0.661172	-0.21455	0.830119	1
Ankrd44	15.5658	0.325024	0.691665	0.469916	0.638415	1
4930444A19Rik	2.04637	2.60587	2.46256	1.0582	0.289965	NA
Sf3b1	132.983	-0.108603	0.402751	-0.269654	0.787426	1
Coq10b	34.1907	-0.110089	0.704469	-0.156273	0.875818	1
Hspd1	70.0962	0.0934162	0.399211	0.234002	0.814983	1
Hspe1	55.6335	0.238933	0.664613	0.359507	0.719216	1
Mob4	57.3854	0.0103689	0.38016	0.0272752	0.97824	1
Rftn2	2.7175	1.02054	1.53246	0.665946	0.505445	NA
Gm10561	0.367066	0	7.06756	0	1	NA
Mars2	2.93927	-0.206875	1.69441	-0.122093	0.902826	NA
Boll	0.274907	0	6.92231	0	1	NA
Plcl1	6.93109	0.631623	1.49418	0.422723	0.672497	NA
9130227L01Rik	0	NA	NA	NA	NA	NA
1700003I22Rik	0	NA	NA	NA	NA	NA
Gm28240	0	NA	NA	NA	NA	NA
Hsfy2	0	NA	NA	NA	NA	NA
Satb2	5.74937	-0.578698	1.14328	-0.506173	0.612735	NA
9130024F11Rik	0.320795	0	7.06756	0	1	NA
1700126A01Rik	0	NA	NA	NA	NA	NA
BC055402	0	NA	NA	NA	NA	NA
4930558J18Rik	0.0772153	0	7.06756	0	1	NA
1700066M21Rik	1.69173	0.959046	1.91089	0.501885	0.615748	NA
Tyw5	17.2151	0.42563	1.06575	0.39937	0.68962	1
Maip1	11.4861	-0.72157	0.779729	-0.92541	0.354753	1
Spats2l	74.4419	0.132981	0.413881	0.321302	0.747981	1
Gm17234	0.629951	-0.846165	3.41273	-0.247944	0.804178	NA
Kctd18	14.5673	0.481229	0.703589	0.683963	0.493999	1
Sgo2a	0.506065	1.4114	4.21941	0.334502	0.738001	NA
Aox1	2.45989	0.420777	1.95889	0.214804	0.82992	NA
Aox3	0.814944	-2.84218	3.48337	-0.815929	0.414541	NA
Aox4	0.537233	-1.42723	3.962	-0.360231	0.718675	NA
Gm15759	1.27416	-1.53978	2.35551	-0.653693	0.513309	NA
Aox2	1.59908	-0.343791	2.01944	-0.170241	0.864821	NA
Bzw1	76.2499	0.015773	0.409082	0.0385571	0.969244	1
Clk1	108.257	-0.62903	0.398665	-1.57784	0.114602	1
Ppil3	19.9639	-0.706209	0.526016	-1.34256	0.179414	1
Nif3l1	15.2755	-0.964148	0.719581	-1.33988	0.180286	1
Orc2	21.8667	-0.0462608	0.518618	-0.0892001	0.928923	1
Gm15834	5.13023	0.562969	1.14521	0.491585	0.623013	NA
Fam126b	33.4308	-0.0388303	0.528513	-0.0734707	0.941432	1
Ndufb3	31.3445	0.51822	0.484908	1.0687	0.285206	1
Flacc1	0.0403295	0	7.06756	0	1	NA
Cflar	20.3264	-0.159693	0.563418	-0.283435	0.776843	1
Casp8	9.63946	-0.167447	0.956797	-0.175008	0.861073	1
Trak2	40.1737	0.0975146	0.423262	0.230388	0.81779	1
Stradb	11.6734	-0.0273296	0.755703	-0.0361644	0.971151	1
C2cd6	0.583725	1.40864	4.95361	0.284367	0.776129	NA
AC169382.1	0	NA	NA	NA	NA	NA
Gm29018	0.0691607	0	7.06756	0	1	NA
Tmem237	22.8329	-0.0337661	0.679799	-0.0496707	0.960385	1
G730003C15Rik	1.49215	1.01529	2.6008	0.390375	0.696259	NA
Mpp4	1.59628	-0.567932	2.28081	-0.249004	0.803357	NA
Gm29017	0.688565	-1.41218	3.89995	-0.362102	0.717276	NA
Als2	26.6657	-0.174527	0.536657	-0.325212	0.74502	1
Cdk15	21.4974	-0.968307	0.96292	-1.00559	0.314611	1
Gm29016	0.912	0	3.8418	0	1	NA
Fzd7	21.6012	0.0044917	0.618748	0.00725933	0.994208	1
Gm26813	1.00184	2.47105	3.01449	0.819722	0.412374	NA
Gm973	1.27841	1.03446	2.83861	0.364423	0.715542	NA
Gm28411	0.0508374	0	7.06756	0	1	NA
1700122D07Rik	0	NA	NA	NA	NA	NA
Sumo1	80.0783	0.0439465	0.530551	0.0828317	0.933985	1
Nop58	38.5818	0.145194	0.429373	0.338153	0.735248	1
Bmpr2	86.3792	-0.179845	0.449741	-0.399886	0.68924	1
Fam117b	52.2647	0.0662667	0.423881	0.156333	0.87577	1
Ica1l	18.1295	0.835904	1.0755	0.777227	0.437025	1
Wdr12	29.9743	0.647885	0.591441	1.09544	0.273326	1
Carf	46.5814	-0.0649635	0.506007	-0.128384	0.897845	1
Nbeal1	149.892	-0.14594	0.452615	-0.322437	0.747121	1
Cyp20a1	20.301	0.157477	0.635071	0.247967	0.80416	1
Abi2	76.5125	-0.177904	0.367167	-0.484532	0.628009	1
Raph1	76.4844	-0.394201	0.466362	-0.845267	0.397962	1
Cd28	0.0403295	0	7.06756	0	1	NA
Gm11579	0	NA	NA	NA	NA	NA
2310016D23Rik	0	NA	NA	NA	NA	NA
Ctla4	0.0355814	0	7.06756	0	1	NA
Icos	1.04434	0	5.38426	0	1	NA
Gm28083	0	NA	NA	NA	NA	NA
Gm11587	0	NA	NA	NA	NA	NA
9530026F06Rik	0	NA	NA	NA	NA	NA
Gm11588	0	NA	NA	NA	NA	NA
Gm28449	0	NA	NA	NA	NA	NA
4930587A21Rik	0	NA	NA	NA	NA	NA
Pard3b	226.829	0.208637	0.373377	0.558782	0.57631	1
Pard3bos1	13.2086	0.860242	1.02962	0.835492	0.403441	1
Pard3bos2	0.161776	0	7.06756	0	1	NA
Pard3bos3	1.46962	1.0329	2.68929	0.384079	0.70092	NA
Gm29084	0	NA	NA	NA	NA	NA
Nrp2	34.3283	0.83577	0.871333	0.959185	0.337466	1
Gm29083	0.0740216	0	7.06756	0	1	NA
Gm4208	0	NA	NA	NA	NA	NA
Ino80d	58.6086	-0.0572577	0.385328	-0.148595	0.881873	1
Ino80dos	17.7552	-0.480823	0.699146	-0.687729	0.491623	1
Gm20342	17.311	-0.57241	0.682149	-0.839127	0.401398	1
Ndufs1	42.0739	-0.254189	0.835796	-0.304128	0.761031	1
Eef1b2	162.009	0.197726	0.289146	0.683826	0.494085	1
Gpr1	0.0983964	0	7.06756	0	1	NA
Platr12	0	NA	NA	NA	NA	NA
Gm11608	0	NA	NA	NA	NA	NA
Zdbf2	31.547	-0.560617	0.602274	-0.930833	0.35194	1
Adam23	4.66379	-0.0468234	1.25314	-0.037365	0.970194	NA
Gm39653	2.92791	0	7.06756	0	1	NA
Dytn	57.5482	0	2.09088	0	1	1
Mdh1b	0.898454	0	4.578	0	1	NA
Fastkd2	6.44163	-0.139526	1.04633	-0.133348	0.893918	NA
4933402D24Rik	0.155288	0	7.06756	0	1	NA
Gm13749	0	NA	NA	NA	NA	NA
Klf7	60.9347	0.0284911	0.434378	0.0655906	0.947704	1
Gm13748	1.31197	1.16997	2.77079	0.422253	0.672841	NA
Gm28981	0.614588	0	3.55127	0	1	NA
Creb1	79.3648	-0.398086	0.459145	-0.867016	0.385933	1
Mettl21a	10.3531	-0.131446	0.721033	-0.182302	0.855346	1
Gm28982	1.69645	1.01519	2.32336	0.43695	0.662148	NA
Gm29152	0	NA	NA	NA	NA	NA
2810408I11Rik	0.258819	1.63658	7.05063	0.232118	0.816446	NA
Ccnyl1	27.8794	-0.479088	0.532004	-0.900535	0.367835	1
Fzd5	1.20272	-0.551	2.3779	-0.231717	0.816758	NA
Plekhm3	34.6409	-0.113146	0.47136	-0.240041	0.810298	1
Akr1cl	1.71798	-2.0235	2.24122	-0.902856	0.366602	NA
Cryge	0.37075	0	7.06756	0	1	NA
Crygd	0.0335793	0	7.06756	0	1	NA
Crygc	2.40716	-0.0113489	2.84574	-0.00398803	0.996818	NA
Crygb	0.166542	-1.41061	7.06639	-0.199623	0.841776	NA
Cryga	1.26068	-1.41382	3.04451	-0.464383	0.642373	NA
D630023F18Rik	4.66662	-2.08471	1.46417	-1.42382	0.154498	NA
Idh1	21.0512	-0.424565	0.735509	-0.577239	0.563778	1
Pikfyve	52.2456	0.01334	0.528252	0.0252531	0.979853	1
Pth2r	1.8968	0.900694	1.90165	0.473639	0.635758	NA
Crygf	0	NA	NA	NA	NA	NA
Map2	84.5745	-0.38401	0.736562	-0.521355	0.602119	1
Gm10558	0.733415	0	3.8042	0	1	NA
Unc80	21.0038	-1.42236	2.12776	-0.668479	0.503828	1
Rpe	38.0778	-0.111511	0.556392	-0.200418	0.841153	1
Kansl1l	148.142	-0.25089	0.36611	-0.685284	0.493164	1
Acadl	23.0027	-0.507908	0.536449	-0.946796	0.343743	1
Myl1	0.15529	0	7.06756	0	1	NA
Lancl1	24.9345	0.10294	0.544312	0.18912	0.849999	1
Cps1	0.108365	0	7.06756	0	1	NA
Gm15668	0	NA	NA	NA	NA	NA
Gm15669	0	NA	NA	NA	NA	NA
Gm15671	0	NA	NA	NA	NA	NA
Erbb4	712.189	-1.44441	0.935589	-1.54385	0.122624	1
Gm16076	0.111411	0	7.06756	0	1	NA
Gm28497	0	NA	NA	NA	NA	NA
Gm29113	0	NA	NA	NA	NA	NA
Gm29114	1.49151	-1.0148	2.49239	-0.407158	0.683892	NA
Ikzf2	39.566	-0.456461	0.742316	-0.614915	0.538611	1
Gm29112	0.45139	0	6.5691	0	1	NA
Gm28112	0.217034	0	7.06756	0	1	NA
Spag16	10.7581	1.48373	2.26299	0.655648	0.51205	1
Vwc2l	0.472163	0	7.06756	0	1	NA
Bard1	1.32536	0.561923	2.55012	0.220352	0.825597	NA
Abca12	0.0372626	0	7.06756	0	1	NA
Atic	16.4853	-0.0301536	0.791671	-0.0380885	0.969617	1
Fn1	41.8156	0.0515361	0.842414	0.0611767	0.951219	1
Apol7d	1.10988	-0.900415	2.85102	-0.315822	0.752138	NA
Gm8883	0	NA	NA	NA	NA	NA
Gm28818	0	NA	NA	NA	NA	NA
4933417E11Rik	0	NA	NA	NA	NA	NA
4930556G22Rik	0	NA	NA	NA	NA	NA
Gm4319	0.0504086	-1.41061	7.06639	-0.199623	0.841776	NA
Mreg	51.8412	-0.674501	0.687586	-0.98097	0.326607	1
Pecr	25.4666	-0.346871	0.530157	-0.65428	0.512931	1
Tmem169	0.266077	2.47692	6.91796	0.358042	0.720312	NA
Xrcc5	75.248	-0.560095	0.405496	-1.38126	0.167199	1
March4	19.4303	-1.7463	0.685613	-2.54707	0.0108633	0.472096
Smarcal1	10.4515	-0.224879	0.941799	-0.238776	0.811279	1
Gm39662	0.705845	0	5.12307	0	1	NA
Ankar	0.282134	-0.0654205	6.87099	-0.00952126	0.992403	NA
Rpl37a	202.571	0.293934	0.436458	0.673453	0.500659	1
Igfbp2	57.8681	0.341499	0.502652	0.679394	0.496888	1
Igfbp5	786.269	-1.10675	0.486854	-2.27327	0.0230101	0.790105
1700027A15Rik	0.291022	1.40508	7.06067	0.199001	0.842262	NA
Tnp1	0	NA	NA	NA	NA	NA
Gm29185	0.397697	1.40524	6.91762	0.20314	0.839026	NA
Pinc	0	NA	NA	NA	NA	NA
D530049I02Rik	0	NA	NA	NA	NA	NA
C530043A13Rik	0	NA	NA	NA	NA	NA
Gm29186	0	NA	NA	NA	NA	NA
6030407O03Rik	2.24543	0.572899	1.78456	0.321031	0.748187	NA
Gm29183	0	NA	NA	NA	NA	NA
Tns1	61.5158	-0.291186	0.415533	-0.700752	0.483458	1
Rufy4	6.02152	0.316783	1.02065	0.310374	0.756277	NA
Cxcr2	0.120874	-1.41061	7.06639	-0.199623	0.841776	NA
Cxcr1	0	NA	NA	NA	NA	NA
Arpc2	59.31	-0.0946734	0.387708	-0.244188	0.807085	1
Gpbar1	0	NA	NA	NA	NA	NA
Aamp	21.7188	-0.185691	0.63181	-0.293904	0.768832	1
Gm28364	0	NA	NA	NA	NA	NA
Pnkd	30.3554	-0.108462	0.559768	-0.193763	0.846362	1
Tmbim1	26.6521	0.416477	0.538899	0.77283	0.439623	1
Gm29358	2.43674	-1.77541	1.8111	-0.980293	0.326941	NA
Catip	1.10768	0	4.65917	0	1	NA
Slc11a1	0.319156	0	7.06756	0	1	NA
Ctdsp1	3.03801	0.0622795	1.51526	0.0411015	0.967215	NA
Vil1	0.847332	3.00155	3.2752	0.916448	0.359432	NA
Usp37	80.5028	-0.0147942	0.36295	-0.0407609	0.967486	1
Cnot9	13.1281	0.583714	0.747073	0.781335	0.434605	1
Plcd4	35.3198	0.558869	0.557527	1.00241	0.316147	1
Zfp142	10.6311	-0.07658	0.934406	-0.0819558	0.934682	1
Bcs1l	4.48218	0.75464	1.22674	0.61516	0.538449	NA
Rnf25	28.4605	0.310039	0.563755	0.549953	0.582352	1
Stk36	11.4546	0.346698	1.14515	0.302753	0.762078	1
Ttll4	20.986	0.103123	0.840657	0.12267	0.902369	1
Cyp27a1	0.743797	-0.132001	3.10688	-0.0424868	0.966111	NA
Prkag3	0.124859	0	7.06756	0	1	NA
Wnt6	0.505328	1.01095	4.11164	0.245876	0.805778	NA
Gm29539	0	NA	NA	NA	NA	NA
Wnt10a	0.0964466	0	7.06756	0	1	NA
Gm16582	0	NA	NA	NA	NA	NA
Cdk5r2	0.0355814	0	7.06756	0	1	NA
Fev	0	NA	NA	NA	NA	NA
Cryba2	0.191932	0	7.06756	0	1	NA
Cfap65	10.8587	0	2.20211	0	1	1
Gm15841	0.18621	0	7.06756	0	1	NA
Ihh	0	NA	NA	NA	NA	NA
Nhej1	5.27659	0.832359	1.23266	0.675254	0.499514	NA
Slc23a3	0.700895	-1.41245	3.69853	-0.381897	0.702538	NA
Cnppd1	10.0466	0.335801	0.979365	0.342876	0.731692	1
Retreg2	10.8305	-0.16112	0.744609	-0.216382	0.82869	1
Zfand2b	6.57461	0.179701	1.06075	0.169408	0.865476	NA
Abcb6	3.22324	0.389455	1.55097	0.251105	0.801733	NA
Atg9a	7.49003	0.723555	0.99668	0.725965	0.46786	NA
Ankzf1	5.02103	-0.591877	1.17437	-0.503994	0.614265	NA
Glb1l	6.50596	-0.361928	1.09456	-0.330661	0.740901	NA
Stk16	9.97451	0.02649	0.838392	0.0315962	0.974794	1
Tuba4a	14.2134	0.800152	0.977971	0.818176	0.413257	1
A630095N17Rik	0.393488	0	7.06756	0	1	NA
Dnajb2	25.873	0.36905	0.678383	0.544014	0.586432	1
Ptprn	1.29099	-3.71008	6.94947	-0.533866	0.593434	NA
Gm28294	0.0827775	0	7.06756	0	1	NA
Resp18	0.13935	0	7.06756	0	1	NA
Gm28902	0	NA	NA	NA	NA	NA
Dnpep	10.7478	0.432866	0.788942	0.548666	0.583235	1
Des	2.09363	3.47137	2.4029	1.44466	0.148554	NA
Gm15179	0.442213	2.47594	5.17835	0.478134	0.632555	NA
Speg	17.8698	0.197229	0.668357	0.295095	0.767921	1
Gm15178	0.221995	0	7.06756	0	1	NA
Gmppa	5.22307	0.0642018	1.15115	0.0557721	0.955523	NA
Asic4	3.44919	0	2.55965	0	1	NA
Chpf	8.38102	-0.644979	0.918728	-0.702034	0.482658	NA
Obsl1	9.81655	0.0275546	0.82971	0.0332099	0.973507	1
Tmem198	2.00757	1.50899	2.55058	0.591629	0.554099	NA
Inha	12.2912	0.207111	0.796926	0.259887	0.794951	1
Stk11ip	3.5919	0.455984	1.63283	0.279259	0.780046	NA
Slc4a3	5.87152	1.0225	1.17289	0.871786	0.383325	NA
Gm29065	0	NA	NA	NA	NA	NA
Gm29069	0	NA	NA	NA	NA	NA
Gm17751	0	NA	NA	NA	NA	NA
Gm816	0.0368858	0	7.06756	0	1	NA
Epha4	107.578	0.589841	0.406632	1.45055	0.146904	1
Gm28386	0.0335793	0	7.06756	0	1	NA
Gm28387	0	NA	NA	NA	NA	NA
Pax3	0.0355814	0	7.06756	0	1	NA
Sgpp2	42.9844	1.01626	0.878117	1.15732	0.247141	1
Gm28410	2.43539	0	2.62339	0	1	NA
Farsb	27.5706	0.214678	0.637272	0.33687	0.736215	1
BC035947	0.225961	-1.4106	7.06639	-0.199621	0.841777	NA
Mogat1	15.9822	1.46606	2.08576	0.702888	0.482125	1
5730419F03Rik	4.89062	0.786256	1.36452	0.576214	0.564471	NA
Gm29611	0.291065	0	7.06756	0	1	NA
Acsl3	151.142	0.239538	0.394057	0.607876	0.54327	1
Utp14b	20.568	0.322439	0.850189	0.379255	0.704498	1
Gm29536	0.181226	0	7.06756	0	1	NA
Kcne4	0	NA	NA	NA	NA	NA
Gm29187	0	NA	NA	NA	NA	NA
Scg2	0.388085	3.26917	6.96206	0.469569	0.638663	NA
Ap1s3	10.821	0.253286	0.753805	0.33601	0.736864	1
Wdfy1	34.6966	-0.732104	0.72517	-1.00956	0.312705	1
Mrpl44	9.05303	0.618054	1.04639	0.590652	0.554753	1
Serpine2	104.727	-0.665155	0.55415	-1.20032	0.230017	1
9830004L10Rik	0.383921	-0.95017	5.9207	-0.160483	0.872501	NA
Fam124b	6.83015	-1.39453	1.12535	-1.2392	0.215271	NA
2310015K22Rik	0	NA	NA	NA	NA	NA
Cul3	102.488	-0.233887	0.497378	-0.470241	0.638183	1
Gm29125	0	NA	NA	NA	NA	NA
1700016L21Rik	0.102769	0	7.06756	0	1	NA
Gm45261	0	NA	NA	NA	NA	NA
Dock10	17.7807	-0.992623	0.910953	-1.08965	0.275866	1
Nyap2	0.207126	0	7.06756	0	1	NA
Irs1	8.652	-0.0261626	0.982938	-0.0266167	0.978765	1
Gm9747	0.231152	0	7.06756	0	1	NA
Rhbdd1	17.9295	0.137667	0.60796	0.226442	0.820858	1
Gm28940	0.59249	3.00046	3.56537	0.841556	0.400036	NA
Col4a4	10.4628	-0.159553	1.12933	-0.141281	0.887648	1
Col4a3	2.58346	1.15008	2.16796	0.530489	0.595773	NA
C430014B12Rik	0.498734	0.0310672	3.7084	0.00837751	0.993316	NA
Mff	49.4726	-0.0977737	0.600052	-0.162942	0.870564	1
Gm28941	0.68232	-1.44046	4.21782	-0.341518	0.732714	NA
Tm4sf20	0.603416	2.47364	3.69668	0.669153	0.503398	NA
Gm47791	0	NA	NA	NA	NA	NA
Gm28942	0	NA	NA	NA	NA	NA
Agfg1	44.391	-0.25714	0.554129	-0.464043	0.642617	1
A030005L19Rik	0.203455	0	7.06756	0	1	NA
A030014E15Rik	0	NA	NA	NA	NA	NA
Gm6217	0	NA	NA	NA	NA	NA
A030003K21Rik	0	NA	NA	NA	NA	NA
Gm7544	0.0508374	0	7.06756	0	1	NA
Gm47955	0	NA	NA	NA	NA	NA
Gm47959	0	NA	NA	NA	NA	NA
Slc19a3	0.562901	-1.06008	4.05361	-0.261516	0.793695	NA
Krtap28-10	0	NA	NA	NA	NA	NA
Gm47969	0	NA	NA	NA	NA	NA
A030005K14Rik	0	NA	NA	NA	NA	NA
Krtap28-13	0	NA	NA	NA	NA	NA
Ccl20	0	NA	NA	NA	NA	NA
Daw1	2.5258	-1.03998	2.6516	-0.392208	0.694905	NA
Sphkap	0.107601	0	7.06756	0	1	NA
4933436I20Rik	0.278247	-1.44909	6.8988	-0.21005	0.833628	NA
Pid1	45.2835	0.546544	0.628719	0.869298	0.384684	1
Dner	7.39634	2.32657	1.76266	1.31992	0.186861	NA
Trip12	202.117	-0.15204	0.465692	-0.326482	0.74406	1
Fbxo36	22.8275	-0.247503	0.590366	-0.419237	0.675043	1
Slc16a14	0.566185	1.58835	4.06068	0.391154	0.695684	NA
C130026I21Rik	0.0701892	0	7.06756	0	1	NA
A530032D15Rik	0	NA	NA	NA	NA	NA
Gm10553	0	NA	NA	NA	NA	NA
A530040E14Rik	0	NA	NA	NA	NA	NA
Gm16028	0.0508374	0	7.06756	0	1	NA
Gm16025	0	NA	NA	NA	NA	NA
Gm16092	0	NA	NA	NA	NA	NA
G530012D18Rik	0	NA	NA	NA	NA	NA
Sp110	0.0701892	0	7.06756	0	1	NA
Gm16094	0	NA	NA	NA	NA	NA
Sp140	2.43503	0.0541831	1.763	0.0307334	0.975482	NA
Gm10552	0	NA	NA	NA	NA	NA
Gm17017	0	NA	NA	NA	NA	NA
Sp100	0.141578	0.841706	7.0036	0.120182	0.904339	NA
A630001G21Rik	0.212683	1.4051	7.06068	0.199004	0.842259	NA
9930111H07Rik	0	NA	NA	NA	NA	NA
Cab39	40.567	-0.0514016	0.476199	-0.107941	0.914042	1
Itm2c	41.8158	-0.43333	0.448326	-0.966552	0.333768	1
4933407L21Rik	0	NA	NA	NA	NA	NA
Gm28884	0.0335793	0	7.06756	0	1	NA
Gpr55	0.185514	0	7.06756	0	1	NA
Gm28100	0.119321	0	7.06756	0	1	NA
Spata3	0.0335793	0	7.06756	0	1	NA
2810459M11Rik	0.154911	0	7.06756	0	1	NA
Psmd1	63.3858	-0.00380155	0.324294	-0.0117226	0.990647	1
Htr2b	5.24282	0.0429341	1.37078	0.0313208	0.975014	NA
Armc9	39.9387	-0.067571	0.490133	-0.137863	0.890349	1
Gm16341	0.430573	0	6.68107	0	1	NA
B3gnt7	2.89012	-1.56662	1.63985	-0.955344	0.339404	NA
Gm28626	0.137311	0	7.06756	0	1	NA
Ncl	99.6844	0.0440297	0.411185	0.10708	0.914725	1
C130036L24Rik	2.34655	0.586164	1.86465	0.314357	0.75325	NA
Nmur1	0.559012	1.01003	4.45004	0.226972	0.820446	NA
Tex44	0	NA	NA	NA	NA	NA
Ptma	246.208	0.665568	0.300292	2.2164	0.0266638	0.850911
Pde6d	31.6902	0.365239	0.54057	0.675655	0.49926	1
Cops7b	12.8155	0.353342	0.724225	0.48789	0.625628	1
Nppc	1.67036	1.04635	2.05326	0.509604	0.610329	NA
Dis3l2	52.4077	-0.133331	0.484999	-0.274909	0.783386	1
Gm29055	0.197703	0	7.06756	0	1	NA
Gm28375	10.926	-0.323669	0.984623	-0.328724	0.742364	1
Gm29371	0	NA	NA	NA	NA	NA
Alppl2	0	NA	NA	NA	NA	NA
Alpi	0	NA	NA	NA	NA	NA
Akp3	0	NA	NA	NA	NA	NA
Gm29374	1.93533	0	3.66189	0	1	NA
Ecel1	16.9825	2.36328	1.78235	1.32594	0.18486	1
Prss56	0.113177	0	7.06756	0	1	NA
Chrnd	0.678228	0.0321495	4.3301	0.00742466	0.994076	NA
Chrng	20.6112	0.0328944	0.832948	0.0394915	0.968498	1
Eif4e2	27.741	0.0629331	0.506359	0.124285	0.901089	1
Efhd1	94.0088	-0.346228	0.489884	-0.706755	0.479719	1
Efhd1os	0	NA	NA	NA	NA	NA
Gigyf2	129.937	-0.148222	0.454257	-0.326295	0.744201	1
Kcnj13	18.435	-0.563197	0.886244	-0.635488	0.52511	1
Snorc	0	NA	NA	NA	NA	NA
Ngef	0.230646	0	7.06756	0	1	NA
Neu2	0.0368858	0	7.06756	0	1	NA
Inpp5d	0.446164	-1.4475	5.93947	-0.243708	0.807457	NA
Atg16l1	29.7105	0.0971388	0.526587	0.184469	0.853646	1
Sag	10.9825	-0.277085	0.846248	-0.327428	0.743344	1
Dgkd	26.8237	0.0140348	0.557897	0.0251566	0.97993	1
Gm19582	0	NA	NA	NA	NA	NA
Usp40	36.4295	-0.112764	0.444558	-0.253654	0.799763	1
Ugt1a10	0	NA	NA	NA	NA	NA
Gm20528	0.328066	0.204308	7.04946	0.028982	0.976879	NA
Ugt1a9	0	NA	NA	NA	NA	NA
Ugt1a8	0	NA	NA	NA	NA	NA
Ugt1a7c	0	NA	NA	NA	NA	NA
Ugt1a6b	0	NA	NA	NA	NA	NA
Ugt1a6a	0	NA	NA	NA	NA	NA
Ugt1a5	0	NA	NA	NA	NA	NA
Ugt1a2	0	NA	NA	NA	NA	NA
Dnajb3	0.4893	-1.44183	4.20838	-0.342609	0.731892	NA
Ugt1a1	0	NA	NA	NA	NA	NA
Mroh2a	0.443878	2.47554	4.77335	0.518617	0.604028	NA
Hjurp	21.8441	0.543036	0.589345	0.921423	0.35683	1
Trpm8	0.265171	0	7.06756	0	1	NA
4930453O03Rik	0	NA	NA	NA	NA	NA
Spp2	0.0740216	0	7.06756	0	1	NA
Gm29538	0.200801	0	7.06756	0	1	NA
Gm28888	0.0355814	0	7.06756	0	1	NA
Glrp1	0.123305	0	7.06756	0	1	NA
Gm19589	0	NA	NA	NA	NA	NA
Gm29336	0	NA	NA	NA	NA	NA
Arl4c	8.52845	0.952349	1.1899	0.80036	0.423502	1
Platr5	0	NA	NA	NA	NA	NA
Gm29337	0	NA	NA	NA	NA	NA
1700067G17Rik	0	NA	NA	NA	NA	NA
Sh3bp4	35.9799	-0.848723	0.432686	-1.96152	0.0498182	1
Gm28342	0	NA	NA	NA	NA	NA
C030007H22Rik	0	NA	NA	NA	NA	NA
Agap1	243.598	-0.14664	0.221785	-0.661182	0.508496	1
Gm28499	0	NA	NA	NA	NA	NA
4933400F21Rik	12.463	-0.137908	0.809677	-0.170324	0.864755	1
Gbx2	0.0671879	0	7.06756	0	1	NA
D130058E05Rik	0	NA	NA	NA	NA	NA
Asb18	0.0508374	0	7.06756	0	1	NA
Iqca	1.77903	1.02905	2.41277	0.426501	0.669743	NA
4930434B07Rik	0.301867	0	7.06756	0	1	NA
Ackr3	45.2932	-2.33392	0.639469	-3.64978	0.000262469	0.0378555
Gm28721	0	NA	NA	NA	NA	NA
Gm28723	0.313124	-1.44865	6.59741	-0.219578	0.8262	NA
Gm28722	0	NA	NA	NA	NA	NA
Cops8	17.707	0.119153	0.596913	0.199615	0.841782	1
Gm9991	0	NA	NA	NA	NA	NA
Col6a3	10.3235	1.0893	1.03077	1.05678	0.290612	1
Mlph	0.246105	1.40508	7.06067	0.199001	0.842262	NA
Prlh	0	NA	NA	NA	NA	NA
Rab17	0.328549	0	7.06756	0	1	NA
Gm28199	0	NA	NA	NA	NA	NA
Lrrfip1	68.2885	0.320842	0.423708	0.757225	0.448915	1
Rbm44	0.276708	0	7.06756	0	1	NA
Ramp1	1.12787	1.55188	2.63408	0.589153	0.555759	NA
Ube2f	28.4685	-0.404239	0.601234	-0.672349	0.501362	1
Scly	19.396	-0.091702	0.667934	-0.137292	0.8908	1
Gm17090	3.98047	-0.0869062	1.54524	-0.0562412	0.95515	NA
Espnl	43.0421	-1.97685	1.63203	-1.21128	0.225786	1
Klhl30	5.30132	-1.41308	3.34475	-0.422477	0.672677	NA
Erfe	0.313262	0	7.06756	0	1	NA
Ilkap	25.3012	0.600989	0.590454	1.01784	0.308753	1
1700020N18Rik	0	NA	NA	NA	NA	NA
Hes6	48.9505	3.67319	0.792588	4.63442	3.57932e-06	0.00119282
Per2	8.17896	-0.495604	0.881461	-0.562253	0.573943	NA
Gm28382	0	NA	NA	NA	NA	NA
Traf3ip1	10.0101	1.37859	0.970522	1.42047	0.155472	1
Asb1	6.24487	-0.691586	1.47387	-0.469231	0.638904	NA
Gm28380	0	NA	NA	NA	NA	NA
Gm29100	0.0455846	1.4051	7.06068	0.199004	0.842259	NA
Twist2	3.22275	1.34152	1.50085	0.893846	0.371404	NA
Gm29101	0.197476	1.63662	7.05062	0.232124	0.816442	NA
Hdac4	82.2088	-0.168865	0.356423	-0.473778	0.635658	1
Gm29099	0	NA	NA	NA	NA	NA
Ndufa10	41.2178	0.304421	0.432563	0.70376	0.481582	1
Olfr1416	0.0403295	0	7.06756	0	1	NA
Olfr1415	0	NA	NA	NA	NA	NA
Olfr1414	0	NA	NA	NA	NA	NA
Olfr1413	0	NA	NA	NA	NA	NA
1700054K02Rik	0	NA	NA	NA	NA	NA
Olfr1412	0	NA	NA	NA	NA	NA
Olfr1411	0	NA	NA	NA	NA	NA
Olfr1410	0	NA	NA	NA	NA	NA
Olfr12	0	NA	NA	NA	NA	NA
Cops9	18.192	-0.239563	0.751724	-0.318685	0.749965	1
Otos	0.624709	0.825129	4.36643	0.188971	0.850115	NA
Gm29483	2.30432	-1.57567	2.35042	-0.670376	0.502618	NA
Gm29482	0	NA	NA	NA	NA	NA
Gm29481	0.634606	-1.14537	3.63226	-0.315333	0.752509	NA
Gpc1	43.5119	-2.11357	0.499072	-4.23499	2.28563e-05	0.00496689
Gm29480	1.93327	-0.747787	1.76618	-0.423393	0.672009	NA
Ankmy1	7.85941	-1.91078	1.01681	-1.87919	0.0602185	NA
Dusp28	1.62205	-0.965101	2.03561	-0.474108	0.635423	NA
5033417F24Rik	0.604317	0	4.81836	0	1	NA
Rnpepl1	10.6548	-0.835339	0.8392	-0.9954	0.319542	1
9430060I03Rik	5.65002	-0.587267	1.12719	-0.521003	0.602365	NA
Capn10	12.8558	-1.3963	0.846624	-1.64926	0.0990952	1
Gpr35	3.05603	-3.15006	1.68281	-1.8719	0.0612207	NA
Aqp12	0.0491982	0	7.06756	0	1	NA
Kif1a	37.351	-0.558188	0.487036	-1.14609	0.251757	1
Gm28086	0	NA	NA	NA	NA	NA
Agxt	0	NA	NA	NA	NA	NA
Mab21l4	0	NA	NA	NA	NA	NA
Crocc2	0.7491	1.03347	2.74068	0.377085	0.70611	NA
Sned1	58.1731	1.26224	0.534373	2.3621	0.0181718	0.681948
Mterf4	12.7009	0.686598	0.710368	0.966537	0.333775	1
Gm28535	1.15709	-0.329494	2.08458	-0.158062	0.874408	NA
Pask	3.01077	0.0248447	1.6501	0.0150565	0.987987	NA
Ppp1r7	11.4542	0.402206	0.743076	0.541271	0.588321	1
Ano7	0	NA	NA	NA	NA	NA
Hdlbp	79.5551	-0.314531	0.363908	-0.864313	0.387416	1
Sept2	5.33012	0.563027	1.40032	0.402069	0.687633	NA
Sept2.1	0	NA	NA	NA	NA	NA
Farp2	19.0408	-1.5941	0.85203	-1.87095	0.0613527	1
Stk25	26.9722	-0.588413	0.510553	-1.1525	0.249116	1
Gm28536	0	NA	NA	NA	NA	NA
Bok	2.01179	-1.54681	1.86031	-0.831482	0.405702	NA
Thap4	8.63149	0.0934202	1.03769	0.0900271	0.928266	1
Gm10550	1.831	1.0094	1.95006	0.517623	0.604721	NA
Atg4b	17.6371	0.083656	0.715498	0.11692	0.906924	1
Dtymk	18.7192	0.086949	0.581903	0.149422	0.881221	1
Ing5	7.98467	0.427715	1.06773	0.400585	0.688726	NA
D2hgdh	8.28855	0.205819	0.813423	0.253028	0.800246	NA
Gal3st2	0.0355814	0	7.06756	0	1	NA
Gal3st2b	0	NA	NA	NA	NA	NA
Gal3st2c	0	NA	NA	NA	NA	NA
Neu4	0	NA	NA	NA	NA	NA
Pdcd1	0	NA	NA	NA	NA	NA
4930440C22Rik	0	NA	NA	NA	NA	NA
Fam174a	20.2882	0.318115	0.648693	0.490394	0.623855	1
St8sia4	0.945411	1.54813	2.84889	0.543416	0.586843	NA
4930598F16Rik	0	NA	NA	NA	NA	NA
1700063A18Rik	0	NA	NA	NA	NA	NA
Gm29601	0	NA	NA	NA	NA	NA
4930533P14Rik	0	NA	NA	NA	NA	NA
Slco4c1	0.371093	0	7.06756	0	1	NA
Panct2	0.365087	-1.44932	7.06447	-0.205156	0.83745	NA
Gm28901	0	NA	NA	NA	NA	NA
Slco6c1	0.0872944	-1.41061	7.06639	-0.199623	0.841776	NA
D1Ertd622e	7.94104	-1.4138	0.797326	-1.77317	0.0762	NA
Ppip5k2	54.1968	0.0532319	0.478483	0.111251	0.911417	1
Gin1	6.06379	0.533724	1.28288	0.416037	0.677383	NA
Pam	37.1932	0.0567121	0.565306	0.100321	0.920089	1
B230216N24Rik	1.53055	-1.59442	1.95153	-0.817007	0.413925	NA
1810006J02Rik	0.0335793	0	7.06756	0	1	NA
Gm29461	0	NA	NA	NA	NA	NA
Slco6d1	0.398141	0	7.06756	0	1	NA
Gm7967	0	NA	NA	NA	NA	NA
Cntnap5b	1.08872	2.61271	2.92209	0.894125	0.371255	NA
Gm20268	0	NA	NA	NA	NA	NA
Gm28187	0	NA	NA	NA	NA	NA
Cdh20	5.64147	-1.42482	2.2889	-0.62249	0.53362	NA
Gm15699	0	NA	NA	NA	NA	NA
Gm29012	0	NA	NA	NA	NA	NA
Rnf152	4.68172	-3.19737	1.27405	-2.50961	0.0120866	NA
Gm17634	0.33206	0	7.06756	0	1	NA
Gm28403	8.02285	-0.348537	0.868954	-0.401099	0.688347	NA
Pign	57.9261	-0.485367	0.497111	-0.976376	0.328878	1
Gm28404	1.11204	-1.43379	3.04276	-0.471213	0.637488	NA
Relch	85.1026	-0.507771	0.366223	-1.38651	0.165592	1
Tnfrsf11a	0.129783	-1.41061	7.06639	-0.199623	0.841776	NA
Gm7160	3.88338	-0.00271275	1.35804	-0.00199755	0.998406	NA
Zcchc2	25.4893	-0.150669	0.634581	-0.23743	0.812323	1
Gm20753	1.36857	-1.12314	2.26894	-0.495006	0.620596	NA
Phlpp1	284.396	-1.11574	0.428444	-2.60418	0.00920956	0.433276
A530053M12Rik	0	NA	NA	NA	NA	NA
Bcl2	102.782	-0.903238	0.418768	-2.1569	0.0310138	0.919035
D630008O14Rik	1.07967	0.0926094	2.70934	0.0341816	0.972732	NA
Kdsr	61.1809	-0.332483	0.367874	-0.903795	0.366104	1
Vps4b	58.6785	-0.0169406	0.402321	-0.0421071	0.966413	1
Serpinb5	2.55515	0.433186	1.62006	0.267388	0.78917	NA
Serpinb12	0.0508374	0	7.06756	0	1	NA
Serpinb13	0	NA	NA	NA	NA	NA
Serpinb3a	0	NA	NA	NA	NA	NA
Serpinb3d	0	NA	NA	NA	NA	NA
Serpinb3b	0	NA	NA	NA	NA	NA
Serpinb3c	0	NA	NA	NA	NA	NA
Serpinb11	0.0368858	0	7.06756	0	1	NA
Gm15391	0	NA	NA	NA	NA	NA
Serpinb7	0	NA	NA	NA	NA	NA
Serpinb2	0	NA	NA	NA	NA	NA
Serpinb8	1.25162	1.41336	3.86909	0.365297	0.71489	NA
Gm15389	0	NA	NA	NA	NA	NA
D830032E09Rik	0.0368858	0	7.06756	0	1	NA
Cdh7	0.555509	0	7.05511	0	1	NA
Cdh19	8.04009	0.383408	1.14796	0.333992	0.738386	NA
Gm29088	0.189729	1.4051	7.06068	0.199004	0.842259	NA
Dsel	10.6875	-0.406891	0.941219	-0.432302	0.665522	1
Gm28189	0	NA	NA	NA	NA	NA
9330185C12Rik	0	NA	NA	NA	NA	NA
Cntnap5a	5.92248	1.02545	2.22952	0.459945	0.645556	NA
Gm19965	0	NA	NA	NA	NA	NA
Zfp813-ps	0	NA	NA	NA	NA	NA
Gm28363	0	NA	NA	NA	NA	NA
B020011L13Rik	0	NA	NA	NA	NA	NA
Gm28360	0	NA	NA	NA	NA	NA
Gm28168	0	NA	NA	NA	NA	NA
Gm7145	0	NA	NA	NA	NA	NA
Gm29106	0	NA	NA	NA	NA	NA
Tsn	68.0733	0.0291697	0.347968	0.0838287	0.933193	1
Nifk	12.818	-0.0268201	0.658235	-0.0407455	0.967499	1
Gm28867	0	NA	NA	NA	NA	NA
Clasp1	168.858	0.355124	0.298925	1.188	0.234833	1
2900060B14Rik	1.71394	1.64862	2.40529	0.685416	0.493082	NA
Tfcp2l1	4.14196	-0.210309	1.12386	-0.187131	0.851558	NA
Gli2	22.672	1.89274	0.600363	3.15265	0.00161793	0.135312
Gm26831	0.16657	0	7.06756	0	1	NA
Gm29456	0	NA	NA	NA	NA	NA
Gm29455	0.137757	1.63658	7.05063	0.232118	0.816446	NA
Inhbb	0.098701	0	7.06756	0	1	NA
Ralb	6.97114	-0.507562	0.880131	-0.576689	0.56415	NA
Gm27184	0.37654	-1.44796	6.17525	-0.234478	0.814614	NA
Tmem185b	4.43379	0.36614	1.31012	0.279471	0.779883	NA
3830432H09Rik	0.0913105	0	7.06756	0	1	NA
Epb41l5	124.03	-0.0770796	0.253999	-0.303464	0.761536	1
Ptpn4	107.899	-0.0329112	0.447011	-0.0736251	0.941309	1
Gm28209	0	NA	NA	NA	NA	NA
Tmem177	2.66034	-0.997477	1.60094	-0.623059	0.533246	NA
Cfap221	0.931	3.00038	3.58946	0.835886	0.403219	NA
Sctr	0.0591667	0	7.06756	0	1	NA
Tmem37	3.91383	-0.101185	1.18565	-0.0853413	0.93199	NA
Dbi	97.1541	0.177327	0.474387	0.373803	0.708551	1
3110009E18Rik	4.32873	0.621346	1.31225	0.473498	0.635858	NA
Steap3	2.95699	1.02087	1.57774	0.647043	0.517604	NA
C1ql2	0	NA	NA	NA	NA	NA
1700012E03Rik	0	NA	NA	NA	NA	NA
Marco	0	NA	NA	NA	NA	NA
En1	0	NA	NA	NA	NA	NA
2610027F03Rik	0.0491982	0	7.06756	0	1	NA
Gm29346	0	NA	NA	NA	NA	NA
Gm29345	0	NA	NA	NA	NA	NA
Gm29348	0	NA	NA	NA	NA	NA
Gm29347	0	NA	NA	NA	NA	NA
Celrr	2.54867	-0.317589	1.75732	-0.180723	0.856585	NA
Gm29359	0	NA	NA	NA	NA	NA
Insig2	24.9117	0.271576	0.614094	0.442238	0.658317	1
2210011K15Rik	0	NA	NA	NA	NA	NA
Ccdc93	16.8645	-0.192254	0.667316	-0.2881	0.77327	1
Gm15392	0	NA	NA	NA	NA	NA
Htr5b	0.0403295	0	7.06756	0	1	NA
Ddx18	19.7896	0.684059	0.625996	1.09275	0.274503	1
Gm28590	0	NA	NA	NA	NA	NA
Dpp10	115.116	1.0107	1.05507	0.957945	0.33809	1
1700121L03Rik	0	NA	NA	NA	NA	NA
Actr3	95.6844	0.0111002	0.366247	0.030308	0.975821	1
Gm28706	0	NA	NA	NA	NA	NA
Slc35f5	27.6193	-0.0328299	0.478404	-0.0686238	0.945289	1
Gpr39	0.136349	0	7.06756	0	1	NA
Lypd1	2.0517	-1.01628	1.78881	-0.568132	0.569946	NA
Nckap5	946.624	-0.819189	0.485066	-1.68882	0.0912535	1
4930599A14Rik	0.468096	1.4058	6.43288	0.218533	0.827014	NA
Mgat5	35.8705	0.329829	0.467572	0.705409	0.480556	1
Tmem163	1.86227	-0.594236	1.6819	-0.353312	0.723855	NA
Acmsd	0.27548	0	7.06756	0	1	NA
2900009J06Rik	3.79703	0.608549	1.3345	0.456013	0.648381	NA
Ccnt2	167.082	-0.0867384	0.373986	-0.23193	0.816593	1
Map3k19	2.95361	0.036407	1.71564	0.0212206	0.98307	NA
Rab3gap1	48.608	-0.212685	0.4585	-0.463871	0.64274	1
Zranb3	22.3578	-0.62952	0.620736	-1.01415	0.310511	1
Gm28800	0.41452	-0.792382	5.36083	-0.14781	0.882493	NA
R3hdm1	151.076	-0.0596363	0.380199	-0.156855	0.875359	1
Ubxn4	91.0643	0.126201	0.324228	0.389236	0.697102	1
Lct	0.471879	-1.44248	4.34765	-0.331785	0.740052	NA
Mcm6	7.4596	-0.0723858	0.953734	-0.0758973	0.939501	NA
Dars	42.4177	-0.187245	0.456871	-0.409843	0.681921	1
Cxcr4	4.215	0.0883557	1.38646	0.0637274	0.949187	NA
Gm26686	0	NA	NA	NA	NA	NA
Thsd7b	1033.86	3.12365	0.952639	3.27895	0.00104195	0.0951402
Gm16081	0	NA	NA	NA	NA	NA
Cd55b	0.682733	0	5.80662	0	1	NA
Gm15674	0.0372626	0	7.06756	0	1	NA
Gm15675	0.811785	0	4.55598	0	1	NA
Cd55	4.47926	-1.01653	1.47065	-0.691209	0.489434	NA
Gm16083	2.0318	2.37045	2.07749	1.14102	0.253863	NA
Zp3r	0.105771	0	7.06756	0	1	NA
C4bp	0	NA	NA	NA	NA	NA
Pfkfb2	13.7766	-0.276312	0.82933	-0.333174	0.739003	1
Yod1	10.0355	0.116359	0.827407	0.140631	0.888161	1
AA986860	2.86782	-0.00725477	1.73193	-0.00418882	0.996658	NA
Gm28857	0	NA	NA	NA	NA	NA
Gm28856	0	NA	NA	NA	NA	NA
Fcamr	0	NA	NA	NA	NA	NA
Gm15848	0.0508374	0	7.06756	0	1	NA
Pigr	0	NA	NA	NA	NA	NA
Fcmr	0	NA	NA	NA	NA	NA
Il24	0	NA	NA	NA	NA	NA
Il20	0	NA	NA	NA	NA	NA
Il19	0.0368858	0	7.06756	0	1	NA
Il10	0.070123	0	7.06756	0	1	NA
Mapkapk2	36.1262	-0.0468577	0.558348	-0.083922	0.933118	1
Dyrk3	7.39138	0.856097	1.12679	0.759765	0.447395	NA
Eif2d	11.806	0.456697	0.773456	0.590463	0.55488	1
Rassf5	0.542606	1.03993	3.75225	0.277149	0.781665	NA
Ikbke	1.43609	0.0407221	2.019	0.0201694	0.983908	NA
Gm28914	0	NA	NA	NA	NA	NA
Gm28913	0	NA	NA	NA	NA	NA
Srgap2	83.2083	-0.0526759	0.329337	-0.159945	0.872924	1
Gm29488	1.25969	-0.853469	2.01707	-0.423124	0.672205	NA
Fam72a	0.487323	0.162716	4.31951	0.0376699	0.969951	NA
Avpr1b	0	NA	NA	NA	NA	NA
Ctse	0	NA	NA	NA	NA	NA
Rab7b	0.181125	1.63658	7.05063	0.232118	0.816446	NA
Slc26a9	0.0964466	0	7.06756	0	1	NA
Pm20d1	0	NA	NA	NA	NA	NA
Slc41a1	9.17464	1.23562	1.03798	1.19042	0.233883	1
Rab29	1.7132	-0.541796	1.73727	-0.311867	0.755142	NA
Nucks1	37.923	0.0710287	0.405784	0.175041	0.861048	1
Slc45a3	0.260219	-1.44932	7.06447	-0.205156	0.83745	NA
Elk4	19.4069	-0.430003	0.542126	-0.793179	0.427674	1
Mfsd4a	9.88801	-0.331371	0.943811	-0.351098	0.725514	1
Cdk18	1.50478	0.152601	2.42495	0.0629295	0.949823	NA
Gm29629	0.110004	0	7.06756	0	1	NA
Lemd1	0.297146	1.63407	6.73668	0.242563	0.808344	NA
Gm29695	0.147284	0	7.06756	0	1	NA
Gm10188	0	NA	NA	NA	NA	NA
Gm29630	0.0421123	0	7.06756	0	1	NA
Klhdc8a	0	NA	NA	NA	NA	NA
Nuak2	1.63	-1.41428	2.89997	-0.48769	0.62577	NA
F730311O21Rik	0	NA	NA	NA	NA	NA
Tmcc2	33.2075	1.0133	0.855264	1.18478	0.236106	1
Gm15849	0.0701892	0	7.06756	0	1	NA
Dstyk	43.8289	0.145723	0.513733	0.283656	0.776674	1
6030442K20Rik	3.61218	-0.126083	1.51013	-0.0834913	0.933461	NA
Rbbp5	18.5563	0.243516	0.755072	0.322507	0.747068	1
Tmem81	1.83664	-1.92937	2.28853	-0.84306	0.399195	NA
Cntn2	0.554189	0	5.43394	0	1	NA
Nfasc	72.7927	2.6026	0.617078	4.21762	2.4689e-05	0.00524038
Gm10538	1.04842	0	3.37733	0	1	NA
Lrrn2	3.61594	2.58095	2.41918	1.06687	0.28603	NA
Mdm4	67.5435	0.191175	0.541638	0.352957	0.724121	1
Pik3c2b	21.4724	-0.183777	0.675789	-0.271945	0.785664	1
Gm28609	2.45266	0.0249136	1.65562	0.0150478	0.987994	NA
Ppp1r15b	19.1857	0.802329	0.740776	1.08309	0.278767	1
Plekha6	22.8972	2.01263	1.68768	1.19254	0.233048	1
Gm19461	1.16884	0	3.51776	0	1	NA
Gm28040	0.0691607	0	7.06756	0	1	NA
Kiss1	0	NA	NA	NA	NA	NA
Ren1	0	NA	NA	NA	NA	NA
Etnk2	11.1064	-0.795057	1.03339	-0.76937	0.441674	1
Sox13	46.2257	0.00713607	0.481208	0.0148295	0.988168	1
Snrpe	35.2476	0.152362	0.528661	0.288203	0.773191	1
Zc3h11a	4.94431	-0.380787	1.06748	-0.356716	0.721304	NA
Zc3h11a.1	0	NA	NA	NA	NA	NA
Gm38394	2.88121	-0.0027109	1.37445	-0.00197235	0.998426	NA
Zbed6	0	NA	NA	NA	NA	NA
Lax1	0.269958	0	7.06756	0	1	NA
Atp2b4	21.8024	-1.99267	0.982681	-2.02779	0.0425821	1
Gm28441	0	NA	NA	NA	NA	NA
Optc	0.76188	0	3.5641	0	1	NA
Gm15851	0.194266	0	7.06756	0	1	NA
Prelp	0.69429	1.03719	3.19092	0.325046	0.745146	NA
Gm1627	0	NA	NA	NA	NA	NA
Fmod	0.507468	1.40586	6.38415	0.220211	0.825707	NA
Btg2	336.713	0.210137	0.311065	0.675542	0.499332	1
Chit1	0.352619	0	7.06756	0	1	NA
Chil1	0.259953	1.40509	7.06067	0.199002	0.842261	NA
Mybph	0	NA	NA	NA	NA	NA
Adora1	0.270859	-3.01706	6.96834	-0.432966	0.665039	NA
Myog	0.0701892	0	7.06756	0	1	NA
Ppfia4	10.3548	0.432766	1.26133	0.343104	0.731521	1
Tmem183a	23.3655	-0.297036	0.582717	-0.509743	0.610231	1
4933406M09Rik	0.110519	0	7.06756	0	1	NA
Cyb5r1	9.97969	0.284552	0.93045	0.305822	0.759741	1
Adipor1	27.6305	-0.348688	0.490943	-0.710241	0.477555	1
Platr1	0.113173	0	7.06756	0	1	NA
Klhl12	42.2786	-0.322321	0.523566	-0.615627	0.538141	1
Rabif	10.1903	0.181023	0.793302	0.228189	0.819499	1
Mgat4e	0	NA	NA	NA	NA	NA
Kdm5b	137.067	0.096921	0.325296	0.297947	0.765744	1
Gm26783	0.159717	0	7.06756	0	1	NA
Syt2	13.2561	0.00894573	2.11001	0.00423967	0.996617	1
Ppp1r12b	72.8091	0.0357376	0.318945	0.112049	0.910784	1
Gm28892	0.600609	0	5.45202	0	1	NA
Ube2t	2.1066	0.572169	1.81434	0.315359	0.752489	NA
Lgr6	23.3509	-1.16309	1.07632	-1.08062	0.279868	1
Gm10535	0	NA	NA	NA	NA	NA
Ptpn7	0.168434	-1.4106	7.06639	-0.199621	0.841777	NA
Arl8a	14.7239	-0.317427	0.639011	-0.496747	0.619368	1
Gm15445	0.548382	0.149309	3.90255	0.0382594	0.969481	NA
Gpr37l1	0	NA	NA	NA	NA	NA
Gm26642	0.235077	0	7.06756	0	1	NA
Elf3	1.84628	-0.0065052	1.77569	-0.00366348	0.997077	NA
Rnpep	17.2132	0.0880162	0.618246	0.142364	0.886792	1
Timm17a	24.9808	0.593766	0.558392	1.06335	0.287623	1
Lmod1	59.113	0.45559	0.7027	0.648341	0.516764	1
Shisa4	13.1326	-0.162224	0.67371	-0.240792	0.809716	1
Ipo9	20.3215	-0.138957	0.562795	-0.246904	0.804982	1
Gm28277	0.0372626	0	7.06756	0	1	NA
Nav1	33.4756	0.649643	0.672912	0.96542	0.334334	1
Gm4793	0.632599	1.41021	4.49094	0.314013	0.753511	NA
Csrp1	8.61084	1.0717	0.869071	1.23316	0.217518	1
Phlda3	7.24237	0.738078	1.21955	0.605206	0.545042	NA
Tnni1	0.0403295	0	7.06756	0	1	NA
Lad1	0.933283	3.47479	3.16408	1.0982	0.272117	NA
Tnnt2	0.702502	-1.41073	3.84369	-0.367024	0.713601	NA
Pkp1	1.97749	2.55141	2.33963	1.09052	0.275486	NA
Igfn1	0.521511	1.40597	6.28445	0.223722	0.822973	NA
Tmem9	30.6439	0.503293	0.530857	0.948077	0.34309	1
Ascl5	0	NA	NA	NA	NA	NA
Cacna1s	0.080659	0	7.06756	0	1	NA
Gm37759	0.0355814	0	7.06756	0	1	NA
Gm15850	0.0421123	0	7.06756	0	1	NA
Kif21b	16.1965	-1.5596	1.71774	-0.907938	0.363911	1
Mroh3	3.7971	1.4339	2.47542	0.579258	0.562415	NA
Inava	21.2909	0.152632	1.01152	0.150893	0.88006	1
Gm26568	0.704634	0	3.65309	0	1	NA
A430034D21Rik	0.0508374	0	7.06756	0	1	NA
Gm37552	0	NA	NA	NA	NA	NA
Gm26781	1.76758	0.0220985	2.07423	0.0106539	0.9915	NA
Gpr25	0	NA	NA	NA	NA	NA
Camsap2	59.2905	-0.0737271	0.500592	-0.14728	0.882911	1
9230116N13Rik	1.7412	-0.32839	2.12267	-0.154706	0.877053	NA
Ddx59	4.43163	0.00417355	1.24445	0.00335372	0.997324	NA
Kif14	0.193969	1.63658	7.05063	0.232118	0.816446	NA
Gm37799	0	NA	NA	NA	NA	NA
Gm33994	0	NA	NA	NA	NA	NA
4933409D19Rik	0	NA	NA	NA	NA	NA
Platr23	0.0368858	0	7.06756	0	1	NA
Zfp281	13.1646	0.13778	0.835368	0.164933	0.868997	1
Gm19705	2.72323	0.602167	1.65327	0.364228	0.715688	NA
Platr22	0.0368858	0	7.06756	0	1	NA
Nr5a2	0.0403295	0	7.06756	0	1	NA
Gm4258	106.053	-0.906774	0.554235	-1.63608	0.101823	1
Gm26979	1.62198	-0.748018	1.78176	-0.419821	0.674616	NA
Gm26936	15.3827	-0.799086	0.703319	-1.13616	0.255888	1
Gm26930	3.00755	0.0308872	1.59574	0.019356	0.984557	NA
A430106G13Rik	3.68362	-0.0214785	1.54847	-0.0138708	0.988933	NA
Ptprc	0.343577	1.63064	6.36479	0.256196	0.797799	NA
Gm28556	0	NA	NA	NA	NA	NA
Atp6v1g3	0.0335793	0	7.06756	0	1	NA
Nek7	49.8982	0.324561	0.393963	0.823838	0.410031	1
Gm28501	6.87315	0.0259943	1.09024	0.0238427	0.980978	NA
Gm5833	0.0508374	0	7.06756	0	1	NA
Lhx9	0.101246	-1.41061	7.06639	-0.199623	0.841776	NA
2310009B15Rik	10.5975	0.958466	0.850286	1.12723	0.259646	1
1700019P21Rik	0	NA	NA	NA	NA	NA
Dennd1b	161.111	-0.451908	0.354645	-1.27425	0.202573	1
4930596I21Rik	0.0504086	-1.41061	7.06639	-0.199623	0.841776	NA
Crb1	0.0421123	0	7.06756	0	1	NA
4933436E23Rik	0	NA	NA	NA	NA	NA
Gm34816	0	NA	NA	NA	NA	NA
Zbtb41	14.7162	-0.242398	0.82264	-0.294659	0.768254	1
Aspm	1.56144	-0.0113307	2.05855	-0.00550422	0.995608	NA
F13b	0	NA	NA	NA	NA	NA
Cfhr1	0	NA	NA	NA	NA	NA
Gm4788	0	NA	NA	NA	NA	NA
Cfhr2	0	NA	NA	NA	NA	NA
Cfh	0.754217	3.64591	3.40314	1.07134	0.284018	NA
Kcnt2	0.256388	0.204308	7.04946	0.028982	0.976879	NA
4930590L20Rik	0.0372626	0	7.06756	0	1	NA
Cdc73	93.2638	-0.235748	0.443613	-0.531426	0.595124	1
B3galt2	7.57112	-0.302785	1.05128	-0.288016	0.773334	NA
Glrx2	23.9242	0.01601	0.565289	0.0283218	0.977405	1
Ro60	28.54	0.0590239	0.798195	0.0739467	0.941053	1
Uchl5	15.0767	0.699899	0.679903	1.02941	0.303286	1
Gm29170	1.87279	1.74813	1.99077	0.878119	0.379879	NA
Rgs2	7.25561	-0.79776	0.956973	-0.833628	0.40449	NA
Rgs13	0	NA	NA	NA	NA	NA
Rgs1	0.0671879	0	7.06756	0	1	NA
Rgs21	0	NA	NA	NA	NA	NA
Rgs18	0	NA	NA	NA	NA	NA
Gm29514	0.131496	0	7.06756	0	1	NA
Brinp3	9.85322	3.05839	1.79208	1.70661	0.0878945	1
A230059L01Rik	0.236379	0	7.06756	0	1	NA
Gm15584	0.114238	0	7.06756	0	1	NA
Gm29515	0	NA	NA	NA	NA	NA
Gm29020	0	NA	NA	NA	NA	NA
Gm29398	0	NA	NA	NA	NA	NA
Pla2g4a	8.61238	0.675144	1.17647	0.573874	0.566053	1
Ptgs2os	0.423796	0	7.06756	0	1	NA
Ptgs2	1.04288	-1.44131	4.10593	-0.351032	0.725564	NA
Ptgs2os2	0	NA	NA	NA	NA	NA
Pdc	0	NA	NA	NA	NA	NA
2310030A07Rik	0	NA	NA	NA	NA	NA
Odr4	23.5117	0.0223208	0.590155	0.0378219	0.96983	1
Tpr	100.776	0.25446	0.423676	0.6006	0.548106	1
Prg4	0.432354	1.04251	4.7555	0.219221	0.826478	NA
Hmcn1	129.758	-0.818747	0.414488	-1.97532	0.0482317	1
Gm20631	20.9744	-0.605773	0.779464	-0.777165	0.437061	1
Gm29188	0	NA	NA	NA	NA	NA
C730036E19Rik	0	NA	NA	NA	NA	NA
Gm47985	0	NA	NA	NA	NA	NA
Gm8947	0	NA	NA	NA	NA	NA
Gm47995	0	NA	NA	NA	NA	NA
3110040M04Rik	0	NA	NA	NA	NA	NA
Gm47996	0	NA	NA	NA	NA	NA
Gm10138	6.87798	-0.745573	1.06196	-0.70207	0.482636	NA
Ivns1abp	71.6415	-0.342449	0.336802	-1.01677	0.309264	1
Swt1	62.0929	-0.165826	0.365085	-0.454212	0.649676	1
Trmt1l	41.4995	0.0535297	0.447691	0.119568	0.904825	1
Rnf2	43.9313	-0.129655	0.41112	-0.31537	0.752481	1
Gm28181	0	NA	NA	NA	NA	NA
Fam129a	0.65203	2.4724	3.31106	0.74671	0.455239	NA
2810414N06Rik	0.186077	-1.44932	7.06447	-0.205156	0.83745	NA
Edem3	41.579	0.00526505	0.452004	0.0116483	0.990706	1
1700025G04Rik	70.1945	-0.720914	0.40692	-1.77164	0.0764547	1
Gm28610	0.278471	-0.0270318	6.88923	-0.00392378	0.996869	NA
Tsen15	46.9212	-1.104	0.539555	-2.04613	0.0407436	1
Colgalt2	147.794	-1.16108	0.912916	-1.27184	0.203431	1
Rgl1	23.8338	-0.378113	0.896329	-0.421847	0.673137	1
Gm15479	0	NA	NA	NA	NA	NA
Gm28792	0.459012	0	6.66124	0	1	NA
Apobec4	0.804139	0	3.55491	0	1	NA
Arpc5	52.638	-0.0997423	0.395303	-0.252319	0.800795	1
Ncf2	2.73078	-0.752595	1.56849	-0.479821	0.631354	NA
Smg7	69.6563	-0.0252236	0.481912	-0.0523408	0.958257	1
Gm28791	6.99	-0.965723	1.0797	-0.89444	0.371087	NA
Nmnat2	0.866272	-1.02354	3.03545	-0.337194	0.73597	NA
Gm28960	0	NA	NA	NA	NA	NA
Lamc2	11.391	-0.477254	0.891329	-0.535441	0.592345	1
Lamc1	54.372	0.100528	0.431966	0.232722	0.815977	1
E330020D12Rik	0.136827	-1.41061	7.06639	-0.199623	0.841776	NA
Shcbp1l	0.405719	-2.38913	6.8443	-0.349068	0.727038	NA
Dhx9	63.3919	-0.233598	0.474158	-0.492659	0.622253	1
Npl	0.897249	1.01426	3.04866	0.332692	0.739367	NA
Rgs8	0.363033	1.40597	6.28758	0.223611	0.82306	NA
Gm29529	0	NA	NA	NA	NA	NA
C230024C17Rik	0	NA	NA	NA	NA	NA
Rgs16	2.71661	0.71568	1.7887	0.400112	0.689074	NA
Gm28513	0.245687	-3.43756	6.95584	-0.494198	0.621166	NA
Rnasel	6.31976	0.118542	1.23437	0.0960342	0.923493	NA
Gm28512	0	NA	NA	NA	NA	NA
Rgsl1	0.618179	0	5.39715	0	1	NA
Teddm2	0.658251	-0.885097	3.14476	-0.281451	0.778364	NA
Teddm1b	0	NA	NA	NA	NA	NA
Teddm1a	0	NA	NA	NA	NA	NA
Glul	33.989	-0.669891	0.733528	-0.913245	0.361114	1
Gm29290	0	NA	NA	NA	NA	NA
Gm29291	0	NA	NA	NA	NA	NA
Gm28286	0	NA	NA	NA	NA	NA
A830008E24Rik	0.143309	0	7.06756	0	1	NA
Zfp648	0	NA	NA	NA	NA	NA
4930452N14Rik	0	NA	NA	NA	NA	NA
4930532M18Rik	0	NA	NA	NA	NA	NA
Cacna1e	9.37961	1.4355	1.06078	1.35325	0.175975	1
Gm29282	0.869727	0	4.0181	0	1	NA
Gm9530	1.01912	-1.43889	3.68889	-0.39006	0.696492	NA
Ier5	20.4735	-0.131288	0.707977	-0.185441	0.852883	1
Mr1	3.42804	0.0434014	1.39149	0.0311906	0.975118	NA
Stx6	65.313	-0.325055	0.354056	-0.918087	0.358573	1
BC034090	0.610333	-1.03548	5.31088	-0.194974	0.845413	NA
Gm37622	0	NA	NA	NA	NA	NA
Xpr1	86.6262	-0.298435	0.349222	-0.85457	0.392789	1
Gm5532	0	NA	NA	NA	NA	NA
Acbd6	56.7498	0.0050391	0.394322	0.0127792	0.989804	1
Lhx4	0.118023	0	7.06756	0	1	NA
Qsox1	16.8462	-0.899972	0.672841	-1.33757	0.181037	1
Gm37571	3.46939	0.0457164	1.48121	0.0308643	0.975378	NA
Cep350	79.9329	-0.0508679	0.418935	-0.121422	0.903357	1
Tor1aip1	42.2082	-0.170837	0.412222	-0.414429	0.67856	1
Tor1aip2	63.9253	-0.0530415	0.331529	-0.159991	0.872888	1
Fam163a	9.88475	0	2.24197	0	1	1
Tdrd5	6.53371	-1.61805	1.54536	-1.04704	0.295081	NA
4930518J20Rik	0	NA	NA	NA	NA	NA
Nphs2	0.0421123	0	7.06756	0	1	NA
Axdnd1	1.35279	0	3.60476	0	1	NA
Gm2000	2.73336	1.61258	1.76404	0.914137	0.360645	NA
Soat1	9.46123	1.38203	1.09204	1.26554	0.205676	1
Abl2	59.0511	-0.303088	0.42444	-0.714088	0.475173	1
Tor3a	2.81579	-0.772797	1.53796	-0.502482	0.615329	NA
Fam20b	20.578	-0.0498355	0.609288	-0.081793	0.934811	1
Ralgps2	62.9818	-0.211505	0.386227	-0.547619	0.583954	1
Angptl1	7.6968	0.132027	1.08507	0.121676	0.903156	NA
4930439D14Rik	0.211286	0	7.06756	0	1	NA
Gm28694	0.43164	1.63296	6.60999	0.247044	0.804874	NA
Tex35	0.196793	0	7.06756	0	1	NA
Rasal2	131.189	-0.518142	0.403917	-1.28279	0.199565	1
Cryzl2	9.3413	-0.551034	0.797036	-0.691355	0.489343	1
Gm15486	0.0844166	0	7.06756	0	1	NA
Sec16b	0.473752	1.62263	5.67862	0.285744	0.775074	NA
Brinp2	3.66627	-1.3073	1.6877	-0.774605	0.438573	NA
Astn1	4.16602	-3.15816	1.558	-2.02706	0.0426565	NA
Gm37679	5.96136	-3.28609	1.28353	-2.56021	0.0104609	NA
Pappa2	2.21379	1.43642	1.91783	0.748981	0.453868	NA
1600012P17Rik	0	NA	NA	NA	NA	NA
4930562F17Rik	0	NA	NA	NA	NA	NA
Cop1	103.865	-0.0876798	0.524495	-0.16717	0.867236	1
Tnr	6.30817	0	2.28543	0	1	NA
Gm10530	0.0403295	0	7.06756	0	1	NA
Gm38039	0	NA	NA	NA	NA	NA
Gm37294	0	NA	NA	NA	NA	NA
4930523C07Rik	36.011	-0.862533	0.478797	-1.80146	0.0716304	1
4930562F07Rik	0.103206	-2.42133	6.99356	-0.346223	0.729175	NA
Tnn	0	NA	NA	NA	NA	NA
Mrps14	25.2144	-0.0191035	0.605575	-0.0315461	0.974834	1
Cacybp	35.9973	-0.413305	0.593742	-0.696101	0.486365	1
Rabgap1l	472.425	-0.0777336	0.357541	-0.217412	0.827887	1
Gm36975	171.504	0.249803	0.643801	0.388013	0.698006	1
Gm37529	2.63035	-0.319342	1.79588	-0.177819	0.858865	NA
Gpr52	0.206553	0	7.06756	0	1	NA
Gm37328	0.133188	0	7.06756	0	1	NA
Gm37083	0	NA	NA	NA	NA	NA
Gm38060	0	NA	NA	NA	NA	NA
Rc3h1	97.3374	-0.245365	0.309095	-0.793817	0.427302	1
Serpinc1	6.52093	-1.54768	1.46773	-1.05448	0.291665	NA
Zbtb37	15.1556	0.0987619	0.697569	0.14158	0.887412	1
Gm37362	0.126748	0	7.06756	0	1	NA
Gas5	119.641	0.376798	0.51254	0.735158	0.462243	1
Dars2	11.5986	-0.248169	0.759486	-0.326758	0.743851	1
Gm37634	0.516913	0	7.06756	0	1	NA
Cenpl	1.92672	1.23089	2.27133	0.541924	0.587871	NA
Klhl20	12.688	0.137204	0.75577	0.181541	0.855943	1
Ankrd45	7.13952	-1.96484	1.74018	-1.1291	0.258854	NA
Tex50	0.515424	-2.38985	5.70477	-0.418921	0.675274	NA
Prdx6	44.0559	0.191732	0.626751	0.305914	0.75967	1
Tnfsf4	0	NA	NA	NA	NA	NA
Tnfsf18	0	NA	NA	NA	NA	NA
Fasl	0	NA	NA	NA	NA	NA
Suco	78.2126	-0.0324193	0.399451	-0.0811597	0.935315	1
Gm31925	0	NA	NA	NA	NA	NA
4930558K02Rik	0.501111	0	4.70141	0	1	NA
Pigc	8.68422	-0.435121	1.04947	-0.414612	0.678426	1
Gm38304	3.77985	-0.744495	1.57577	-0.472464	0.636596	NA
Dnm3	69.4459	-0.692656	0.667994	-1.03692	0.299773	1
2810442N19Rik	0.162009	0	7.06756	0	1	NA
Dnm3os	10.2659	0.733607	1.08166	0.678225	0.497629	1
Eef1aknmt	4.72261	-0.0105004	1.37928	-0.007613	0.993926	NA
Vamp4	22.97	0.25075	0.622206	0.403002	0.686947	1
Myoc	0.133615	0	7.06756	0	1	NA
Myocos	0	NA	NA	NA	NA	NA
Prrc2c	248.954	-0.165536	0.285352	-0.580113	0.561838	1
Fmo4	0	NA	NA	NA	NA	NA
Fmo1	0.0881	0	7.06756	0	1	NA
Fmo2	0.345598	1.63658	7.05063	0.232118	0.816446	NA
Fmo6	0.0508374	0	7.06756	0	1	NA
Fmo3	0	NA	NA	NA	NA	NA
Gm37273	0	NA	NA	NA	NA	NA
Mroh9	0.242261	0	7.06756	0	1	NA
Prrx1	5.86894	0.523026	1.35079	0.3872	0.698608	NA
Gm20471	0.125363	0	7.06756	0	1	NA
Gorab	6.67776	0.748942	1.02696	0.729278	0.465831	NA
Gm29500	0	NA	NA	NA	NA	NA
Mettl11b	0.413957	0	6.08278	0	1	NA
Kifap3	87.412	0.27033	0.468798	0.576646	0.564179	1
Scyl3	14.2078	-0.0507652	0.8748	-0.0580306	0.953724	1
BC055324	3.39227	0.276671	1.54321	0.179284	0.857715	NA
Mettl18	0.89223	2.01851	2.67786	0.753778	0.450983	NA
Sele	0.0491982	0	7.06756	0	1	NA
Sell	0	NA	NA	NA	NA	NA
Selp	0.0504086	-1.41061	7.06639	-0.199623	0.841776	NA
Gm16587	0	NA	NA	NA	NA	NA
Gm16548	0	NA	NA	NA	NA	NA
F5	0	NA	NA	NA	NA	NA
Slc19a2	10.4159	0.923793	1.00446	0.91969	0.357735	1
Ccdc181	13.6041	-0.00714384	1.06479	-0.00670916	0.994647	1
Blzf1	27.5044	0.133647	0.607352	0.220049	0.825833	1
Nme7	54.0459	0.0186804	0.432482	0.0431935	0.965547	1
Atp1b1	162.134	0.153522	0.384174	0.399616	0.68944	1
Gm32391	0.212156	-1.44935	7.06447	-0.205161	0.837446	NA
Gm26685	0.0368858	0	7.06756	0	1	NA
Gm37754	0.602791	0	4.8789	0	1	NA
Gm37853	1.13544	0	3.70285	0	1	NA
Gm37184	0.391803	0	6.97641	0	1	NA
Gm36945	0	NA	NA	NA	NA	NA
Dpt	0	NA	NA	NA	NA	NA
Gm32569	0.0335793	0	7.06756	0	1	NA
Gm20743	0.0335793	0	7.06756	0	1	NA
Xcl1	0	NA	NA	NA	NA	NA
1700029M03Rik	0	NA	NA	NA	NA	NA
4930568G15Rik	0.0934745	0	7.06756	0	1	NA
Tbx19	0.107601	0	7.06756	0	1	NA
Sft2d2	16.1116	-0.23025	0.732538	-0.314318	0.75328	1
Tiprl	23.3611	0.140191	0.533071	0.262988	0.79256	1
Gm38190	4.1491	-0.0363443	1.39218	-0.026106	0.979173	NA
Gpr161	1.64942	0.233976	1.86063	0.125751	0.899929	NA
Dcaf6	92.4815	-0.385579	0.433959	-0.888515	0.374264	1
Gm37864	0.79337	-0.0404051	3.33754	-0.0121062	0.990341	NA
Mpc2	33.5065	0.0594304	0.45525	0.130544	0.896136	1
Adcy10	2.21166	-0.658837	1.98119	-0.332547	0.739477	NA
Gm38325	0	NA	NA	NA	NA	NA
Mpzl1	53.8431	-0.166262	0.448583	-0.370637	0.710908	1
Rcsd1	2.45527	-1.54045	1.62044	-0.950635	0.34179	NA
Gm37073	0	NA	NA	NA	NA	NA
Creg1	21.8613	-0.288489	0.587121	-0.491362	0.623171	1
Gm36972	0	NA	NA	NA	NA	NA
Gm16565	0.105749	2.47695	6.99356	0.354175	0.723207	NA
Cd247	0.567515	0.7056	3.83151	0.184157	0.85389	NA
Gm37469	0	NA	NA	NA	NA	NA
Pou2f1	61.8469	0.0406505	0.391015	0.103961	0.9172	1
Gm26665	0.769393	-2.42127	3.51531	-0.688778	0.490963	NA
Gm37923	0	NA	NA	NA	NA	NA
Dusp27	10.6895	0	2.19694	0	1	1
Gpa33	2.14896	0	2.91049	0	1	NA
Mael	0	NA	NA	NA	NA	NA
Ildr2	0.607046	-0.122995	4.21257	-0.029197	0.976707	NA
5330438I03Rik	0	NA	NA	NA	NA	NA
Gm15853	0.196289	-1.41061	7.06639	-0.199623	0.841776	NA
Tada1	8.49641	-0.453374	0.998583	-0.454017	0.649817	1
Pogk	21.9811	-0.13504	0.561422	-0.240531	0.809918	1
Gm4846	0	NA	NA	NA	NA	NA
Gm4847	0	NA	NA	NA	NA	NA
Fmo9	0.0355814	0	7.06756	0	1	NA
Gm16701	1.69869	0	3.0676	0	1	NA
Gm16701.1	0.973465	0	4.12609	0	1	NA
Fam78b	75.7622	0.338144	1.02402	0.330214	0.741239	1
Uck2	28.5383	0.142658	0.544002	0.262238	0.793138	1
Gm37982	2.92894	0.755363	1.74341	0.433267	0.664821	NA
Gm2453	0.130026	0	7.06756	0	1	NA
Tmco1	18.9134	0.109103	0.655745	0.166381	0.867857	1
Aldh9a1	24.0417	-0.746655	0.548428	-1.36145	0.173373	1
Mgst3	168.138	-0.626328	0.421059	-1.48751	0.136881	1
Lrrc52	0.396474	1.56446	5.9464	0.263094	0.792478	NA
Rxrg	3.9376	1.47393	1.26822	1.1622	0.245155	NA
Lmx1a	6.99939	0.445256	1.1939	0.372941	0.709192	NA
Gm20711	0.270876	1.4051	7.06068	0.199004	0.842259	NA
Pbx1	442.8	-0.248152	0.259788	-0.955211	0.339471	1
Gm37839	0	NA	NA	NA	NA	NA
Nuf2	0.243798	0	7.06756	0	1	NA
Rgs5	0.499933	0	5.70765	0	1	NA
Rgs4	1.70126	-0.203648	1.86908	-0.108956	0.913237	NA
Ccdc190	0.130354	1.63658	7.05063	0.232118	0.816446	NA
Gm15852	0.0355814	0	7.06756	0	1	NA
Hsd17b7	14.3219	-0.11233	0.868005	-0.129412	0.897032	1
3110045C21Rik	0.909573	-0.03202	2.95542	-0.0108343	0.991356	NA
Ddr2	12.6901	0.89231	1.19277	0.748099	0.454401	1
Uap1	15.0741	0.204158	0.650416	0.313888	0.753606	1
Gm37748	0.078998	0	7.06756	0	1	NA
Gm37502	0	NA	NA	NA	NA	NA
Uhmk1	15.5569	-0.561027	1.02047	-0.549775	0.582474	1
4930500M09Rik	0.350352	-0.026543	6.36686	-0.00416893	0.996674	NA
Sh2d1b2	0	NA	NA	NA	NA	NA
Sh2d1b1	0.0491982	0	7.06756	0	1	NA
Gm7694	8.75286	0.625527	1.09907	0.569143	0.569259	1
Nos1ap	68.2441	0.764575	0.364953	2.09499	0.0361717	1
Spata46	1.23167	0.0960418	2.86029	0.0335776	0.973214	NA
Olfml2b	6.53943	1.01066	1.59772	0.632564	0.527019	NA
Atf6	99.4734	-0.4012	0.442742	-0.906173	0.364844	1
Gm9929	10.6333	-0.801936	0.868874	-0.92296	0.356028	1
Dusp12	13.7472	-0.81644	0.765377	-1.06672	0.2861	1
Gm26620	0.43418	1.4088	4.90072	0.287469	0.773753	NA
Fcrlb	6.23346	0	2.27896	0	1	NA
Fcrla	0.139936	-1.41061	7.06639	-0.199623	0.841776	NA
Fcgr2b	0	NA	NA	NA	NA	NA
Gm38204	0	NA	NA	NA	NA	NA
Gm10522	0	NA	NA	NA	NA	NA
Fcgr4	0	NA	NA	NA	NA	NA
Fcgr3	0.0708419	0	7.06756	0	1	NA
Cfap126	4.42031	0.578995	1.58643	0.364967	0.715136	NA
Sdhc	38.4796	0.264722	0.516414	0.512616	0.60822	1
Mpz	1.5679	0.566752	2.10366	0.269412	0.787612	NA
Pcp4l1	18.3392	1.61489	1.79068	0.90183	0.367147	1
Nr1i3	0.484615	0	7.06756	0	1	NA
Tomm40l	3.47343	0.776568	1.43449	0.541356	0.588262	NA
Apoa2	0.289042	1.63428	6.76147	0.241704	0.809009	NA
Fcer1g	0.951602	0.0477834	2.4596	0.0194273	0.9845	NA
Ndufs2	27.0251	-0.351649	0.582748	-0.603432	0.546221	1
Adamts4	1.12865	1.56978	2.6268	0.597601	0.550106	NA
B4galt3	16.3067	0.265177	0.692522	0.382915	0.701783	1
Ppox	7.39665	0.636096	1.28523	0.494926	0.620652	NA
Usp21	7.27846	0.0267784	1.161	0.0230649	0.981598	NA
Ufc1	24.7129	0.297623	0.536744	0.554498	0.579238	1
Gm20045	7.51435	-0.30221	0.974319	-0.310175	0.756428	NA
Dedd	8.54121	-0.0602798	0.839263	-0.0718246	0.942741	1
Nit1	12.0609	-0.164914	0.691761	-0.238397	0.811573	1
Pfdn2	36.2623	0.16714	0.546061	0.306084	0.759541	1
Klhdc9	1.5957	-1.03479	2.48266	-0.416804	0.676821	NA
Nectin4	3.83236	-1.3795	1.24131	-1.11133	0.266428	NA
Arhgap30	0.187185	-1.4106	7.06639	-0.19962	0.841777	NA
Usf1	10.0947	-0.240039	0.809173	-0.296647	0.766736	1
Tstd1	1.18034	1.55358	2.5493	0.609415	0.542249	NA
F11r	51.3056	0.0333025	0.391031	0.0851659	0.93213	1
B930036N10Rik	1.93124	-0.429048	1.7166	-0.249941	0.802633	NA
Alyref2	5.04904	0.437451	1.16022	0.377042	0.706143	NA
Itln1	0.204568	1.63662	7.05062	0.232124	0.816442	NA
Cd244a	0.144581	1.63658	7.05063	0.232118	0.816446	NA
Ly9	0.0491982	0	7.06756	0	1	NA
Slamf7	0.0491982	0	7.06756	0	1	NA
Gm37787	0.0335793	0	7.06756	0	1	NA
A630035G10Rik	0	NA	NA	NA	NA	NA
Cd48	0.107601	0	7.06756	0	1	NA
Slamf1	0.0964466	0	7.06756	0	1	NA
Cd84	0.485961	2.64593	4.59572	0.575739	0.564791	NA
Gm10521	0	NA	NA	NA	NA	NA
Gm37065	0.0911668	0	7.06756	0	1	NA
Slamf6	0	NA	NA	NA	NA	NA
Vangl2	26.1211	-0.556228	0.520175	-1.06931	0.284931	1
Nhlh1	5.14053	0	2.28577	0	1	NA
Ncstn	33.1961	0.0299579	0.450648	0.0664772	0.946998	1
Copa	74.0204	-0.063202	0.363699	-0.173776	0.862042	1
Gm37756	0.895752	0.0262516	2.51093	0.010455	0.991658	NA
Pex19	13.5569	-0.140583	0.652805	-0.215352	0.829493	1
Dcaf8	82.4233	0.144899	0.289562	0.500407	0.616788	1
Pea15a	9.56507	0.321169	1.07924	0.297588	0.766017	1
Casq1	3.21101	-0.921262	1.66138	-0.554515	0.579226	NA
Gm17224	0.378504	1.62941	6.24451	0.260934	0.794143	NA
Atp1a4	0.119321	0	7.06756	0	1	NA
Gm37950	0	NA	NA	NA	NA	NA
Igsf8	30.9465	0.00786551	0.555666	0.0141551	0.988706	1
Atp1a2	17.7242	1.25901	0.956713	1.31598	0.188182	1
Kcnj9	0.189896	1.4051	7.06068	0.199004	0.842259	NA
Gm36937	0	NA	NA	NA	NA	NA
Kcnj10	6.15995	0.912369	1.17432	0.776934	0.437197	NA
Pigm	12.2315	0.863896	0.865631	0.997995	0.318282	1
Slamf9	0	NA	NA	NA	NA	NA
Igsf9	30.9455	-0.256039	0.624379	-0.41007	0.681755	1
Tagln2	11.6078	-1.44368	0.854603	-1.68929	0.0911632	1
Cfap45	5.29554	-0.556012	1.6167	-0.343919	0.730907	NA
4933439K11Rik	2.44897	1.5634	2.17501	0.7188	0.472264	NA
Vsig8	0	NA	NA	NA	NA	NA
Slamf8	0	NA	NA	NA	NA	NA
Fcrl6	0.0335793	0	7.06756	0	1	NA
Dusp23	1.58105	0.0226586	2.12009	0.0106875	0.991473	NA
Crp	0.183464	0	7.06756	0	1	NA
Apcs	0	NA	NA	NA	NA	NA
Olfr16	0	NA	NA	NA	NA	NA
Olfr1408	0	NA	NA	NA	NA	NA
Olfr1406	0	NA	NA	NA	NA	NA
Olfr218	0	NA	NA	NA	NA	NA
Olfr1404	0	NA	NA	NA	NA	NA
Fcer1a	0	NA	NA	NA	NA	NA
Olfr418	0	NA	NA	NA	NA	NA
Mptx2	0	NA	NA	NA	NA	NA
Ackr1	0	NA	NA	NA	NA	NA
Cadm3	0.0403295	0	7.06756	0	1	NA
Aim2	0.353718	0	6.31282	0	1	NA
Ifi206	0	NA	NA	NA	NA	NA
Ifi214	0	NA	NA	NA	NA	NA
Ifi213	0	NA	NA	NA	NA	NA
Ifi209	0	NA	NA	NA	NA	NA
Ifi208	0.0355814	0	7.06756	0	1	NA
Ifi207	0.0335793	0	7.06756	0	1	NA
Ifi204	0.121027	0	7.06756	0	1	NA
Mndal	0.0355814	0	7.06756	0	1	NA
Ifi211	0	NA	NA	NA	NA	NA
Ifi203	0.0368858	0	7.06756	0	1	NA
Ifi202b	0.086084	0	7.06756	0	1	NA
Ifi205	0	NA	NA	NA	NA	NA
Olfr433	0	NA	NA	NA	NA	NA
Olfr432	0	NA	NA	NA	NA	NA
Olfr430	0	NA	NA	NA	NA	NA
Olfr429	0	NA	NA	NA	NA	NA
Olfr427	0	NA	NA	NA	NA	NA
Olfr231	0	NA	NA	NA	NA	NA
Olfr424	0	NA	NA	NA	NA	NA
Olfr420	0	NA	NA	NA	NA	NA
Spta1	0	NA	NA	NA	NA	NA
Olfr419	0	NA	NA	NA	NA	NA
Mptx1	0	NA	NA	NA	NA	NA
Olfr417	0	NA	NA	NA	NA	NA
Olfr248	0	NA	NA	NA	NA	NA
Olfr414	0	NA	NA	NA	NA	NA
Olfr220	0	NA	NA	NA	NA	NA
Fmn2	13.602	-0.195875	0.906049	-0.216186	0.828843	1
Grem2	0.609609	0.148795	5.2544	0.0283182	0.977408	NA
Rgs7	3.75648	0.0194928	1.89417	0.010291	0.991789	NA
Gm36307	0	NA	NA	NA	NA	NA
Fh1	12.1568	-0.445094	0.739395	-0.60197	0.547194	1
Kmo	2.69647	2.03138	2.17396	0.934414	0.350091	NA
Opn3	2.35532	1.08541	1.77551	0.611326	0.540984	NA
Chml	3.17246	-1.18681	1.50034	-0.791028	0.428927	NA
Wdr64	0.0864187	0	7.06756	0	1	NA
Exo1	0.250744	-1.41061	7.06639	-0.199623	0.841776	NA
Gm38100	0	NA	NA	NA	NA	NA
Pld5	16.1424	-2.18206	0.847793	-2.57381	0.0100585	0.453472
Rbm8a2	0.469343	-0.847153	4.18846	-0.202259	0.839714	NA
Gm38101	0.0504086	-1.41061	7.06639	-0.199623	0.841776	NA
Gm36536	0	NA	NA	NA	NA	NA
Cep170	57.9517	-0.11775	0.522835	-0.225214	0.821813	1
Gm36992	2.73316	0.568216	2.01086	0.282574	0.777504	NA
Sdccag8	42.8152	0.0532946	0.473416	0.112574	0.910368	1
Gm15423	0.397071	0	6.89008	0	1	NA
Akt3	246.016	-0.467938	0.491753	-0.951573	0.341314	1
Gm26801	0.774305	3.00284	3.02026	0.994233	0.320109	NA
Zbtb18	16.0878	-0.353658	0.764268	-0.46274	0.643551	1
Gm29856	0	NA	NA	NA	NA	NA
Gm37306	0	NA	NA	NA	NA	NA
Gm37280	0	NA	NA	NA	NA	NA
2310043L19Rik	0.105771	0	7.06756	0	1	NA
1700016C15Rik	0.270613	-2.97353	6.96986	-0.426627	0.669651	NA
Adss	32.3152	-0.545785	0.529868	-1.03004	0.302992	1
Catspere1	0.137653	0	7.06756	0	1	NA
Catspere2	35.8701	-0.364852	0.631937	-0.577354	0.5637	1
Desi2	73.4173	-0.437934	0.467844	-0.936068	0.349238	1
4930527J03Rik	0	NA	NA	NA	NA	NA
B230369F24Rik	3.82567	-0.387628	1.1782	-0.328999	0.742156	NA
Cox20	8.35515	-0.756766	0.974188	-0.776818	0.437266	NA
Hnrnpu	164.759	-0.526811	0.323796	-1.62698	0.10374	1
Efcab2	9.62653	0.83332	0.986441	0.844774	0.398237	1
Kif26b	28.4989	-0.478919	0.666628	-0.71842	0.472499	1
Gm16564	0.333107	0	7.06756	0	1	NA
Smyd3	158.098	0.045441	0.387182	0.117364	0.906572	1
Tfb2m	12.0942	0.727328	0.780295	0.932119	0.351275	1
Cnst	19.2719	0.496676	0.870987	0.570245	0.568512	1
Sccpdh	33.9734	0.132152	0.584961	0.225916	0.821267	1
Kif28	57.5062	-1.42027	2.07224	-0.685378	0.493105	1
Ahctf1	50.1086	-0.325121	0.565034	-0.575401	0.56502	1
Gm10518	0	NA	NA	NA	NA	NA
Cdc42bpa	209.245	-0.63585	0.427459	-1.48751	0.13688	1
Coq8a	1.32877	1.03409	2.80142	0.369132	0.712029	NA
Gm37336	0.421816	-2.42131	4.35065	-0.55654	0.577842	NA
Psen2	26.456	-2.16237	0.640197	-3.37767	0.000731036	0.0755453
Gm31728	1.75026	-0.556846	1.9458	-0.286178	0.774742	NA
Itpkb	41.0397	-0.286468	0.541322	-0.529201	0.596666	1
Stum	0.219357	0	7.06756	0	1	NA
Gm37267	0.144098	0	7.06756	0	1	NA
Parp1	60.0433	0.516139	0.470248	1.09759	0.272383	1
Lin9	19.3521	-0.331077	0.641102	-0.516419	0.605562	1
Mixl1	0	NA	NA	NA	NA	NA
Acbd3	38.6867	-0.0837323	0.520394	-0.160902	0.872171	1
Gm37768	8.07895	0.292243	1.04097	0.28074	0.77891	NA
Gm38293	0.6627	0.0580349	3.43172	0.0169113	0.986507	NA
H3f3a	255.82	0.198435	0.281273	0.705486	0.480508	1
H3f3aos	0.789605	1.41857	3.26706	0.434203	0.664141	NA
Sde2	18.7621	0.158288	0.638229	0.248012	0.804125	1
Lefty2	0	NA	NA	NA	NA	NA
Pycr2	14.1016	0.0430161	0.92097	0.0467074	0.962746	1
Lefty1	0.4685	1.40937	4.72036	0.298573	0.765266	NA
Tmem63a	7.15287	0.883246	1.18074	0.748046	0.454432	NA
2210411M09Rik	0.725232	2.30334	3.55926	0.647139	0.517542	NA
Ephx1	9.50303	0.48533	0.974072	0.498248	0.618309	1
9130409I23Rik	0	NA	NA	NA	NA	NA
Gm37406	0	NA	NA	NA	NA	NA
Nvl	41.4438	0.184461	0.444014	0.415439	0.677821	1
Cnih4	33.1145	0.0127126	0.490807	0.0259014	0.979336	1
Wdr26	114.757	-0.206397	0.320093	-0.644804	0.519054	1
A430110L20Rik	1.28981	0	3.04255	0	1	NA
Cnih3	15.3365	-0.0221666	0.810243	-0.027358	0.978174	1
Ccdc121	0.421212	0	7.06756	0	1	NA
Dnah14	2.16233	1.50541	2.50676	0.600538	0.548147	NA
Lbr	38.1631	0.085538	0.666066	0.128423	0.897814	1
Gm5533	0.0491982	0	7.06756	0	1	NA
Enah	539.972	-0.91747	0.327249	-2.80359	0.00505378	0.284727
Srp9	38.7346	0.204099	0.53046	0.384759	0.700416	1
Vmn1r1	0	NA	NA	NA	NA	NA
Degs1	15.5135	-0.308413	0.781525	-0.39463	0.693116	1
1700047M11Rik	0.129433	0	7.06756	0	1	NA
Fbxo28	33.5876	0.356716	0.482696	0.739007	0.459903	1
Trp53bp2	69.8424	-0.455787	0.405898	-1.12291	0.261476	1
Capn2	41.6985	-0.440734	0.542787	-0.811984	0.416801	1
Gm37885	1.32825	-0.411925	1.99533	-0.206445	0.836443	NA
Capn8	0.0335793	0	7.06756	0	1	NA
Gm37218	0	NA	NA	NA	NA	NA
Ccdc185	0	NA	NA	NA	NA	NA
Susd4	44.6221	-4.76004e-05	0.392413	-0.000121302	0.999903	1
Tlr5	3.52052	-0.428393	1.68484	-0.254263	0.799292	NA
Gm38079	0.0335793	0	7.06756	0	1	NA
Disp1	25.9453	0.549282	0.492588	1.11509	0.26481	1
Brox	23.3473	0.0741081	0.608798	0.121729	0.903114	1
Aida	15.6697	0.164313	0.713622	0.230253	0.817895	1
Mia3	88.5596	0.23011	0.3842	0.598933	0.549217	1
Taf1a	16.9486	0.315362	0.573735	0.549664	0.58255	1
Gm37986	0.398666	-1.03263	4.34124	-0.237865	0.811986	NA
Hhipl2	0.354636	-1.00563	6.98828	-0.143902	0.885578	NA
Gm37214	0.652089	0	6.66226	0	1	NA
Gm33973	0	NA	NA	NA	NA	NA
Gm34068	0.172517	0	7.06756	0	1	NA
Gm38108	0	NA	NA	NA	NA	NA
Dusp10	28.146	0.267613	0.718099	0.372668	0.709395	1
1700056E22Rik	0.520912	-1.44517	5.0493	-0.286211	0.774716	NA
Gm37223	0	NA	NA	NA	NA	NA
Gm37712	0	NA	NA	NA	NA	NA
1700112H15Rik	0.104742	0	7.06756	0	1	NA
Gm37800	0	NA	NA	NA	NA	NA
4930488B22Rik	0	NA	NA	NA	NA	NA
Hlx	0.100767	0	7.06756	0	1	NA
Gm34342	0	NA	NA	NA	NA	NA
Marc1	0.684001	-1.41217	3.90928	-0.361235	0.717924	NA
Marc2	31.5282	0.12983	0.46859	0.277066	0.78173	1
C130074G19Rik	0.0741484	0	7.06756	0	1	NA
Mark1	41.1936	0.0455297	0.498358	0.0913594	0.927207	1
Gm38251	2.43746	-0.148112	1.73983	-0.08513	0.932158	NA
Gm34732	0	NA	NA	NA	NA	NA
4930433J02Rik	0	NA	NA	NA	NA	NA
Gm37662	0	NA	NA	NA	NA	NA
Rab3gap2	36.6757	-0.533217	0.447063	-1.19271	0.232982	1
Gm34882	0.371957	-0.7741	6.97813	-0.110932	0.91167	NA
Iars2	36.8745	-0.40079	0.482918	-0.829933	0.406576	1
2010103J01Rik	0.131496	0	7.06756	0	1	NA
Bpnt1	11.2476	-0.968173	0.9203	-1.05202	0.292791	1
4930532G15Rik	1.18625	0.155992	2.45029	0.0636626	0.949239	NA
Eprs	70.1639	0.20817	0.360328	0.577723	0.563451	1
9630028B13Rik	0.382186	-1.44802	6.20736	-0.233275	0.815548	NA
Gm2061	0.0368858	0	7.06756	0	1	NA
Slc30a10	0.570194	1.01313	3.40055	0.297933	0.765755	NA
Gm38093	0	NA	NA	NA	NA	NA
Lyplal1	10.9997	-0.144247	0.746033	-0.193352	0.846684	1
Gm37134	0.135587	0	7.06756	0	1	NA
A730004F24Rik	1.30627	-0.939539	2.55374	-0.367906	0.712943	NA
Tgfb2	544.285	-0.441147	0.437757	-1.00774	0.313578	1
Gm29491	0.826008	0.559806	2.87144	0.194956	0.845427	NA
Rrp15	10.995	-0.370219	0.915412	-0.404429	0.685897	1
A430105J06Rik	6.32921	0.442374	1.36763	0.32346	0.746347	NA
1700023G09Rik	0	NA	NA	NA	NA	NA
Gm37912	0	NA	NA	NA	NA	NA
D1Pas1	0	NA	NA	NA	NA	NA
Spata17	7.97834	0.429398	1.32686	0.32362	0.746226	NA
Gm15509	0.0355814	0	7.06756	0	1	NA
1700007P06Rik	0	NA	NA	NA	NA	NA
Gpatch2	65.9432	0.00722062	0.322667	0.0223779	0.982146	1
Gm38155	3.8907	1.65296	1.6109	1.02611	0.304838	NA
Gm37896	0.520291	-0.0491507	3.9308	-0.012504	0.990024	NA
Esrrg	15.8732	0.710834	0.97025	0.73263	0.463784	1
Gm36388	0.264902	1.63658	7.05063	0.232118	0.816446	NA
9330162B11Rik	0.0964466	0	7.06756	0	1	NA
Gm38064	0	NA	NA	NA	NA	NA
Ush2a	883.032	2.35207	0.961779	2.44555	0.0144633	0.586697
Kctd3	21.1762	0.460948	0.621163	0.742073	0.458043	1
Kcnk2	3.07333	-0.148694	1.62291	-0.0916218	0.926999	NA
2900042K21Rik	0.0368858	0	7.06756	0	1	NA
A430027H14Rik	0	NA	NA	NA	NA	NA
Cenpf	1.9071	0.553517	1.92458	0.287604	0.77365	NA
Ptpn14	32.8508	-0.238964	0.463401	-0.515675	0.606081	1
Gm26574	0.207804	0	7.06756	0	1	NA
Gm37422	0.722509	1.03505	2.90328	0.356509	0.721459	NA
Smyd2	16.9945	-0.0739162	0.694968	-0.106359	0.915297	1
Prox1	162.782	-0.418059	0.451319	-0.926305	0.354287	1
Gm28172	3.2591	0.396842	1.73673	0.2285	0.819258	NA
Prox1os	6.2837	0.133699	1.03507	0.129169	0.897224	NA
Gm29678	0	NA	NA	NA	NA	NA
Gm30725	0.511096	-2.42133	5.45529	-0.44385	0.657151	NA
Gm30932	0.0508374	0	7.06756	0	1	NA
Rps6kc1	18.7537	0.0843455	0.55097	0.153085	0.878331	1
Angel2	26.2446	0.115482	0.534932	0.215881	0.82908	1
Vash2	16.978	-0.27847	0.724758	-0.384225	0.700812	1
Gm31373	0	NA	NA	NA	NA	NA
Flvcr1	16.8608	-0.66527	0.657069	-1.01248	0.311308	1
A230020J21Rik	0.158353	0	7.06756	0	1	NA
Spata45	0.461274	-0.0239127	4.79015	-0.00499206	0.996017	NA
Tatdn3	8.06571	0.218455	0.846558	0.258051	0.796368	NA
Nsl1	0.292141	1.40509	7.06067	0.199003	0.842261	NA
Gm38188	0	NA	NA	NA	NA	NA
Batf3	0.416801	-0.793017	5.3212	-0.14903	0.88153	NA
Gm38161	0	NA	NA	NA	NA	NA
Fam71a	0.0491982	0	7.06756	0	1	NA
Atf3	22.5926	-0.926846	1.47328	-0.629105	0.52928	1
D730003I15Rik	3.45401	-0.167278	1.41449	-0.11826	0.905862	NA
Gm37168	0.506105	0	7.06756	0	1	NA
Nenf	25.3044	-0.118222	0.57334	-0.206199	0.836635	1
Pacc1	11.9666	0.572685	0.91739	0.624255	0.53246	1
Ppp2r5a	21.7032	0.179086	0.563331	0.317906	0.750556	1
Gm32200	0.414491	0	7.06756	0	1	NA
Gm37432	0	NA	NA	NA	NA	NA
Dtl	3.26601	0.7064	1.39842	0.505143	0.613459	NA
Ints7	32.1687	0.238291	0.451394	0.527899	0.597569	1
Lpgat1	20.489	-0.301811	0.543681	-0.555126	0.578809	1
Gm38037	0.323322	0	7.06756	0	1	NA
Nek2	1.24896	-2.39605	3.06518	-0.781699	0.434391	NA
1700034H15Rik	0.579655	0.148031	3.86768	0.0382738	0.969469	NA
Slc30a1	0.983684	1.5521	2.62221	0.591906	0.553913	NA
Rd3	0.0701892	0	7.06756	0	1	NA
Gm26670	1.96043	2.5679	2.1183	1.21225	0.225418	NA
Traf5	5.34581	1.26525	1.13772	1.11209	0.266098	NA
Gm26879	3.23088	0.0575957	1.42448	0.0404329	0.967748	NA
Rcor3	25.3996	0.471595	0.554801	0.850026	0.395311	1
Gm10516	10.1794	0.279487	0.890813	0.313744	0.753715	1
Kcnh1	1.18197	1.53782	2.95299	0.520767	0.602529	NA
Hhat	8.32424	0.385875	0.816089	0.472835	0.636331	NA
1700065J18Rik	0.0491982	0	7.06756	0	1	NA
Sertad4	7.84454	-0.407851	1.15281	-0.35379	0.723496	NA
Gm15867	0.601618	0.165042	4.40405	0.037475	0.970106	NA
Syt14	135.325	0.115851	0.66165	0.175094	0.861005	1
Gm31406	0	NA	NA	NA	NA	NA
Utp25	10.5927	0.739905	0.909554	0.813481	0.415942	1
Irf6	45.5234	-0.319835	0.535626	-0.597125	0.550424	1
A130010J15Rik	11.6125	-1.29782	0.954828	-1.35922	0.174076	1
Traf3ip3	0.944306	0.0984619	3.26774	0.0301315	0.975962	NA
Gm15872	0.0372626	0	7.06756	0	1	NA
4930570N18Rik	0.0983964	0	7.06756	0	1	NA
Lamb3	1.76169	-2.40221	2.41462	-0.99486	0.319804	NA
Hsd11b1	0.492272	1.00977	4.55962	0.22146	0.824735	NA
G0s2	10.939	0.780924	0.877767	0.889671	0.373643	1
Gm37650	0	NA	NA	NA	NA	NA
Camk1g	1.56071	1.65057	2.51429	0.656478	0.511516	NA
Mir205hg	0.263566	0	7.06756	0	1	NA
4930503O07Rik	0	NA	NA	NA	NA	NA
Plxna2	31.8694	0.671728	0.719255	0.933922	0.350344	1
Cd34	1.04035	3.10516	2.59618	1.19605	0.231677	NA
Gm16897	0.331119	0	6.4708	0	1	NA
A330023F24Rik	22.1257	-0.298361	0.571336	-0.522216	0.60152	1
Gm32250	6.19165	-0.669719	1.22867	-0.545076	0.585701	NA
Gm37027	0	NA	NA	NA	NA	NA
Cd46	21.6441	0.209487	0.567113	0.369393	0.711835	1
Cr1l	27.7715	0.289099	0.530158	0.545306	0.585543	1
Cr2	2.06877	-1.13269	1.92381	-0.588775	0.556012	NA
Fam171a1	26.3411	-0.170295	0.655203	-0.259911	0.794932	1
Nmt2	31.3758	-0.342718	0.43623	-0.785635	0.432081	1
Rpp38	4.89532	0.0338723	1.32615	0.0255419	0.979623	NA
Acbd7	41.0476	0.943419	0.731943	1.28892	0.197425	1
Olah	1.3641	0	3.29654	0	1	NA
Gm37525	0.387633	0	7.06756	0	1	NA
Meig1	3.32846	3.01532	2.06241	1.46204	0.143731	NA
Dclre1c	22.132	0.632507	0.542676	1.16553	0.243804	1
Suv39h2	3.73524	0.0178677	1.33558	0.0133783	0.989326	NA
Gm13184	1.33213	-0.0266678	2.08119	-0.0128137	0.989776	NA
Hspa14	18.3873	-0.239769	0.794607	-0.301746	0.762846	1
Gm45902	2.37156	0.369791	1.95825	0.188837	0.850221	NA
Cdnf	0.847483	1.41996	3.15348	0.450283	0.652507	NA
Fam107b	67.1296	0.277413	0.502476	0.552092	0.580885	1
Gm13185	0	NA	NA	NA	NA	NA
Gm13180	0	NA	NA	NA	NA	NA
Gm13191	0	NA	NA	NA	NA	NA
Frmd4a	192.979	-1.76643	0.361057	-4.89238	9.96238e-07	0.000413303
Gm10862	0.0740216	0	7.06756	0	1	NA
Gm38085	0	NA	NA	NA	NA	NA
1700080N15Rik	0	NA	NA	NA	NA	NA
Gm13189	0	NA	NA	NA	NA	NA
Gm37814	0	NA	NA	NA	NA	NA
Gm37107	0.0368858	0	7.06756	0	1	NA
Gm38348	0	NA	NA	NA	NA	NA
Gm13187	1.22837	-2.13243	2.53577	-0.840942	0.40038	NA
Gm36988	6.09961	-1.26593	1.12186	-1.12842	0.259141	NA
Gm13175	0.1741	-1.44931	7.06447	-0.205154	0.837452	NA
Gm13179	0.317655	-2.99545	6.96909	-0.429819	0.667327	NA
Prpf18	30.7771	0.3559	0.60949	0.583931	0.559267	1
Bend7	34.9247	-0.18828	0.460773	-0.408617	0.682821	1
Sephs1	20.7351	-0.208307	0.667934	-0.311867	0.755142	1
Phyh	8.93434	-0.292256	0.762332	-0.383372	0.701444	1
Ucma	2.088	2.89007	2.32922	1.24079	0.214683	NA
Mcm10	0.377475	0.0335898	6.0324	0.00556823	0.995557	NA
Optn	4.97899	-0.517736	1.06664	-0.485388	0.627401	NA
4930551O13Rik	0.208682	0	7.06756	0	1	NA
Ccdc3	1.12362	1.59467	2.25289	0.707833	0.479049	NA
Camk1d	299.956	0.436932	0.868757	0.502939	0.615007	1
Cdc123	43.6558	-0.374564	0.39274	-0.953718	0.340226	1
Nudt5	26.2687	-0.0679106	0.479473	-0.141636	0.887368	1
Gm13199	0.251101	0	7.06756	0	1	NA
Sec61a2	47.0252	-0.203043	0.377558	-0.537779	0.59073	1
Gm13267	0.0355814	0	7.06756	0	1	NA
Dhtkd1	7.32372	-0.680082	0.926412	-0.734103	0.462886	NA
Upf2	133.973	-0.264553	0.407585	-0.649074	0.51629	1
Proser2	11.2298	-0.571958	0.759865	-0.75271	0.451624	1
Gm10857	0.298439	-1.44932	7.06447	-0.205156	0.83745	NA
Echdc3	4.2964	-0.293013	1.12805	-0.259751	0.795056	NA
A230108P19Rik	0.992187	-0.907687	2.72653	-0.332909	0.739203	NA
Gm13383	0	NA	NA	NA	NA	NA
AL845275.1	0	NA	NA	NA	NA	NA
Usp6nl	56.0262	-0.855747	0.416946	-2.05242	0.0401291	1
Gm13388	0.562997	-1.41128	4.9833	-0.283202	0.777022	NA
Gm13391	1.3841	-2.8634	2.77358	-1.03238	0.301893	NA
Celf2	961.037	-0.616457	0.24192	-2.54819	0.0108284	0.472096
Gm13389	0.237689	0	7.06756	0	1	NA
Gm10855	0.813332	-0.0349449	2.90147	-0.0120438	0.990391	NA
Gm10115	6.16009	0.276039	0.906128	0.304636	0.760644	NA
Gm28641	0	NA	NA	NA	NA	NA
Gm13211	0.0355814	0	7.06756	0	1	NA
1700061F12Rik	0	NA	NA	NA	NA	NA
Gm13219	0.133685	1.4051	7.06068	0.199004	0.842259	NA
Gm13218	0	NA	NA	NA	NA	NA
Gata3	332.42	0.532905	0.271801	1.96065	0.0499203	1
Gm13256	4.44838	0.652301	1.25534	0.519623	0.603326	NA
4930412O13Rik	3.97901	0.67336	1.45739	0.462031	0.644059	NA
9230102O04Rik	12.74	0.879562	0.793243	1.10882	0.267508	1
Gm13262	7.33077	1.2525	0.917686	1.36485	0.1723	NA
Taf3	80.0687	0.325522	0.373502	0.871539	0.38346	1
Atp5c1	85.2051	0.11267	0.325194	0.34647	0.728989	1
Kin	21.993	-0.0514675	0.743919	-0.0691843	0.944843	1
Itih2	0.430961	0.0318685	4.13916	0.00769928	0.993857	NA
Itih5	261.256	2.35194	0.516476	4.55382	5.26817e-06	0.00155105
Gm13261	0.182531	0	7.06756	0	1	NA
Sfmbt2	3.28294	-1.09286	1.32168	-0.826871	0.40831	NA
Gm13264	0	NA	NA	NA	NA	NA
Prkcq	76.5097	0.157721	0.404611	0.389809	0.696678	1
Gm38171	0	NA	NA	NA	NA	NA
8030442B05Rik	0.0565887	0	7.06756	0	1	NA
Gm13293	0.0368858	0	7.06756	0	1	NA
Gm13291	0	NA	NA	NA	NA	NA
Pfkfb3	6.00776	0.95005	1.09049	0.871213	0.383638	NA
Gm10851	0.291969	0.201875	6.75168	0.0299	0.976147	NA
Rbm17	31.7271	0.0564105	0.471039	0.119758	0.904675	1
Gm17490	0	NA	NA	NA	NA	NA
Il2ra	0.0759109	0	7.06756	0	1	NA
Il15ra	3.32691	1.9612	1.99984	0.980678	0.326752	NA
Fbh1	22.7405	-0.254492	0.593825	-0.428565	0.66824	1
Ankrd16	11.6438	0.0729061	0.909599	0.0801519	0.936116	1
Itga8	370.443	0.17969	0.482574	0.372358	0.709626	1
E030013I19Rik	4.38063	0.101426	1.11424	0.091027	0.927471	NA
Mindy3	44.849	-0.0179594	0.475369	-0.0377799	0.969863	1
Gm37565	0	NA	NA	NA	NA	NA
Pter	8.00922	-0.506827	1.05618	-0.479869	0.631321	NA
C1ql3	1.23507	-0.287583	2.10621	-0.13654	0.891394	NA
Rsu1	47.128	-0.108592	0.488578	-0.222262	0.82411	1
Gm13270	6.18976	0.649876	1.04552	0.621582	0.534217	NA
Cubn	8.91262	0.728742	1.19302	0.610837	0.541308	1
Trdmt1	5.16819	-1.43115	1.46446	-0.977249	0.328446	NA
Vim	51.3076	0.540801	0.414203	1.30564	0.191674	1
St8sia6	0.12443	-1.41061	7.06639	-0.199623	0.841776	NA
Gm37126	0	NA	NA	NA	NA	NA
Hacd1	30.9234	-0.323026	0.500942	-0.644837	0.519033	1
Stamos	0.479624	0.139922	4.70187	0.0297588	0.976259	NA
Stam	27.3391	0.135539	0.63903	0.212101	0.832028	1
Tmem236	0.319662	0	7.06756	0	1	NA
Mrc1	0.461443	0	7.06756	0	1	NA
Slc39a12	0.0335793	0	7.06756	0	1	NA
Gm13266	0.0508374	0	7.06756	0	1	NA
Cacnb2	214.793	0.446673	0.435679	1.02523	0.305253	1
Gm10848	9.41959	2.05654	1.37332	1.4975	0.134263	1
Gm13269	24.1452	-1.14546	1.0287	-1.1135	0.265492	1
Nsun6	13.406	0.03427	0.831787	0.0412005	0.967136	1
Arl5b	43.0737	-0.226933	0.424402	-0.534713	0.592849	1
Malrd1	1.03114	-2.03927	3.05904	-0.666639	0.505003	NA
Plxdc2	39.362	0.353683	0.631109	0.560416	0.575196	1
Gm13322	0	NA	NA	NA	NA	NA
Nebl	88.0776	0.391981	0.610599	0.641962	0.520898	1
Gm13324	0	NA	NA	NA	NA	NA
H2al2a	0	NA	NA	NA	NA	NA
A930004D18Rik	2.25115	-2.1289	1.69087	-1.25905	0.208011	NA
Gm13330	0.328884	0	7.06756	0	1	NA
Skida1	8.89628	-1.90753	0.931781	-2.04719	0.0406395	1
1810059C17Rik	0.757452	-3.98582	3.13738	-1.27043	0.203932	NA
Mllt10	185.469	-0.594844	0.395916	-1.50245	0.132981	1
Dnajc1	128.771	-0.444241	0.410396	-1.08247	0.279045	1
Commd3	30.0565	0.156613	0.471002	0.33251	0.739504	1
Bmi1	7.49688	0.399681	1.22171	0.327149	0.743555	NA
Spag6	1.00369	0.0899728	3.08455	0.0291689	0.97673	NA
Gm20539	1.06728	3.10988	2.84612	1.09267	0.274537	NA
Carlr	0	NA	NA	NA	NA	NA
Pip4k2a	87.5472	0.196265	0.459624	0.427011	0.669371	1
4930426L09Rik	0.251927	0	7.06756	0	1	NA
Armc3	9.338	1.44665	2.17213	0.666004	0.505408	1
4930447M23Rik	0	NA	NA	NA	NA	NA
Msrb2	8.72371	-0.136686	1.08969	-0.125435	0.900179	1
Gm33940	0.144098	0	7.06756	0	1	NA
Gm13344	0.453008	0	7.06756	0	1	NA
Ptf1aos	0	NA	NA	NA	NA	NA
Ptf1a	0	NA	NA	NA	NA	NA
1810010K12Rik	0	NA	NA	NA	NA	NA
4921504E06Rik	0.170407	-1.41061	7.06639	-0.199623	0.841776	NA
Gm13348	0	NA	NA	NA	NA	NA
Otud1	2.88975	0.9763	1.54693	0.631122	0.527961	NA
Gm13346	0.442294	-0.0267649	6.58774	-0.00406283	0.996758	NA
Etl4	221.161	-0.228337	0.324124	-0.704474	0.481137	1
Gm17171	0	NA	NA	NA	NA	NA
Gm13335	0	NA	NA	NA	NA	NA
Gm13362	2.03874	-1.49404	2.30206	-0.649001	0.516338	NA
Arhgap21	40.8152	0.124806	0.41435	0.301208	0.763256	1
Gm13380	0.0335793	0	7.06756	0	1	NA
Gm13375	0.665269	-1.45091	3.30581	-0.438898	0.660735	NA
Gm13376	0.0491982	0	7.06756	0	1	NA
Enkur	19.6862	1.04799	0.890953	1.17626	0.23949	1
Thnsl1	13.5882	0.16733	0.834186	0.20059	0.841019	1
Gm13327	0.174185	-1.4106	7.06639	-0.199621	0.841777	NA
Gpr158	4.40065	1.49052	2.33576	0.638128	0.523391	NA
Myo3a	493.3	0.430008	1.20763	0.356077	0.721783	1
Gad2	32.3533	2.48036	1.84822	1.34203	0.179587	1
1700092C17Rik	0	NA	NA	NA	NA	NA
Apbb1ip	1.02851	0	7.06756	0	1	NA
Pdss1	11.666	0.807687	1.05345	0.766707	0.443256	1
Abi1	54.8221	-0.211985	0.52649	-0.402639	0.687214	1
Acbd5	46.9852	-0.0149399	0.441029	-0.0338752	0.972977	1
Mastl	1.79822	-0.419658	1.80549	-0.232434	0.816201	NA
Yme1l1	73.64	-0.00610587	0.480281	-0.0127131	0.989857	1
4931423N10Rik	2.65174	-0.294621	1.5021	-0.196139	0.844501	NA
Nxph2	0	NA	NA	NA	NA	NA
Spopl	45.064	-0.262408	1.12632	-0.232978	0.815779	1
Hnmt	0.0881	0	7.06756	0	1	NA
Tbpl2	0	NA	NA	NA	NA	NA
Il1f8	0	NA	NA	NA	NA	NA
Il1f9	0	NA	NA	NA	NA	NA
Il1f6	0	NA	NA	NA	NA	NA
Il1f5	0	NA	NA	NA	NA	NA
Il1f10	0	NA	NA	NA	NA	NA
Gm13411	0	NA	NA	NA	NA	NA
Il1rn	0	NA	NA	NA	NA	NA
Psd4	0	NA	NA	NA	NA	NA
Pax8	0	NA	NA	NA	NA	NA
Gm13415	0.0491982	0	7.06756	0	1	NA
Gm13417	0.278958	1.5642	6.96985	0.224423	0.822428	NA
Cacna1b	24.2705	-0.598823	0.79664	-0.751686	0.45224	1
Ehmt1	118.2	-0.050848	0.334298	-0.152104	0.879105	1
Arrdc1	16.6787	-0.433255	0.70094	-0.618106	0.536506	1
Zmynd19	6.30093	0.590156	1.18329	0.498743	0.61796	NA
Dph7	7.88511	-0.452605	0.981456	-0.461157	0.644686	NA
Mrpl41	16.3551	-0.0132555	0.647454	-0.0204732	0.983666	1
Pnpla7	14.0504	0.398634	0.652772	0.610679	0.541412	1
Nsmf	16.3333	-0.811808	0.689212	-1.17788	0.238845	1
Entpd8	0.0964466	0	7.06756	0	1	NA
Noxa1	0.367281	1.4051	7.06068	0.199004	0.842259	NA
Gm13387	1.97025	-2.02557	2.31236	-0.875976	0.381043	NA
Nrarp	4.60563	-3.93541	1.42245	-2.76664	0.00566377	NA
Gm38287	0.288109	-2.45296	6.99194	-0.350826	0.725719	NA
Tor4a	0.438017	2.27843	5.82848	0.390913	0.695861	NA
Nelfb	14.4827	0.325656	0.724806	0.449302	0.653214	1
Stpg3	0.245641	0	7.06756	0	1	NA
Fam166a	0.513268	1.62258	5.67503	0.285916	0.774942	NA
[truncated: 30,286 more rows]

## Sheet: PC-CompE_vs_PC-DMSO
gene	baseMean	log2FoldChange	lfcSE	stat	pvalue	padj
Xkr4	59.203	-0.644633	0.444377	-1.45065	0.146879	1
Gm1992	2.14866	-2.75359	2.27958	-1.20794	0.227072	NA
Gm19938	3.13786	-2.05628	1.99551	-1.03046	0.302796	NA
Gm37381	0.561173	-1.21304	4.83418	-0.25093	0.801868	NA
Rp1	0.0911668	1.90234	7.04831	0.269901	0.787237	NA
Sox17	0	NA	NA	NA	NA	NA
Gm37587	0	NA	NA	NA	NA	NA
Gm37323	0.271219	0	7.06756	0	1	NA
Mrpl15	14.4969	0.622145	0.672381	0.925286	0.354817	1
Lypla1	30.1369	0.14377	0.483746	0.297201	0.766313	1
Tcea1	49.0347	0.225513	0.375339	0.600825	0.547957	1
Rgs20	11.9928	-1.32865	0.940227	-1.41311	0.157622	1
Gm16041	0	NA	NA	NA	NA	NA
Atp6v1h	43.9009	-0.0295463	0.488964	-0.0604264	0.951816	1
Oprk1	0.122876	1.63494	7.05962	0.23159	0.816856	NA
Npbwr1	0	NA	NA	NA	NA	NA
Rb1cc1	90.9108	0.333122	0.359734	0.926025	0.354433	1
4732440D04Rik	7.7787	0.476729	0.816947	0.58355	0.559523	NA
Alkal1	0	NA	NA	NA	NA	NA
St18	1.05011	-0.679174	2.86517	-0.237045	0.812622	NA
Pcmtd1	56.2926	-0.281295	0.516006	-0.545138	0.585658	1
Gm26901	6.10779	-0.0931673	1.32092	-0.0705318	0.94377	NA
Gm30414	0	NA	NA	NA	NA	NA
Sntg1	0.786335	-0.176318	3.01887	-0.0584054	0.953426	NA
Rrs1	7.23273	0.0710605	0.96922	0.0733172	0.941554	NA
Adhfe1	1.37332	1.31486	2.23972	0.587065	0.55716	NA
2610203C22Rik	0.597889	-1.13803	5.23179	-0.217523	0.827801	NA
Vxn	0.148674	-1.43471	6.95925	-0.206158	0.836667	NA
Gm29520	0	NA	NA	NA	NA	NA
Mybl1	1.67315	-0.455276	1.79036	-0.254293	0.799269	NA
Vcpip1	32.9985	0.0422482	0.551277	0.0766369	0.938912	1
1700034P13Rik	0.789425	0.236737	2.86203	0.0827164	0.934077	NA
Sgk3	13.0392	-0.336752	0.80307	-0.419331	0.674974	1
Mcmdc2	2.98466	1.07404	1.62726	0.660026	0.509237	NA
Snhg6	18.498	-0.0185522	0.502998	-0.0368832	0.970578	1
Tcf24	0.196484	-2.22406	6.99148	-0.31811	0.750401	NA
Ppp1r42	2.63824	-1.26504	1.56445	-0.808617	0.418735	NA
Gm15818	0.0368858	1.63494	7.05962	0.23159	0.816856	NA
Cops5	48.458	-0.0199727	0.33721	-0.0592293	0.952769	1
Cspp1	186.578	-0.46397	0.270694	-1.714	0.0865282	1
Arfgef1	161.875	0.118971	0.422435	0.281632	0.778226	1
Cpa6	104.174	0.313015	0.511231	0.612277	0.540354	1
Prex2	7.66842	-0.982072	1.08092	-0.908548	0.363589	NA
A830018L16Rik	3.39539	-0.45953	1.72899	-0.26578	0.790409	NA
Gm17644	0	NA	NA	NA	NA	NA
Gm29663	0	NA	NA	NA	NA	NA
Sulf1	41.8737	0.449775	0.78319	0.574286	0.565774	1
Slco5a1	52.5042	1.69643	0.577841	2.93581	0.00332678	0.33672
Gm29283	0.0508374	1.90234	7.04831	0.269901	0.787237	NA
Prdm14	0.0491982	0	7.06756	0	1	NA
Ncoa2	155.768	-0.00672477	0.250434	-0.0268525	0.978577	1
Gm29570	1.21903	0.237477	2.3784	0.0998476	0.920465	NA
Tram1	43.679	-0.47526	0.356306	-1.33385	0.182252	1
Lactb2	25.4509	0.615186	0.768109	0.80091	0.423184	1
Xkr9	0.0691607	0	7.06756	0	1	NA
Eya1	681.366	-0.567239	0.253443	-2.23814	0.0252121	0.832274
Gm9947	0.140365	1.90234	7.04831	0.269901	0.787237	NA
Msc	0.0508374	1.90234	7.04831	0.269901	0.787237	NA
Trpa1	0.194843	0	7.06756	0	1	NA
Kcnb2	195.744	0.29133	0.544641	0.534902	0.592717	1
Terf1	28.3981	0.204565	0.543164	0.376618	0.706457	1
Sbspon	1.32546	0.605494	2.16576	0.279575	0.779803	NA
4930444P10Rik	1.97995	1.65148	3.16019	0.522589	0.60126	NA
Rpl7	377.902	0.00214173	0.270761	0.00791004	0.993689	1
Rdh10	23.798	-1.9074	0.597112	-3.19438	0.0014013	0.210347
Gm28095	0.750019	-2.3651	3.74701	-0.631197	0.527912	NA
Stau2	65.0818	0.284093	0.519999	0.546333	0.584837	1
Gm7568	0.417587	0.40551	5.33901	0.0759524	0.939457	NA
Ube2w	95.7882	-0.327651	0.360597	-0.908635	0.363543	1
Eloc	36.616	0.0263767	0.456899	0.0577297	0.953964	1
D030040B21Rik	3.13488	0	2.33028	0	1	NA
Tmem70	44.7305	-0.127331	0.531772	-0.239447	0.810759	1
Ly96	6.36847	-0.402847	1.31172	-0.307115	0.758756	NA
Gm28376	16.5978	-0.465998	0.913582	-0.510078	0.609997	1
Jph1	28.8993	-0.227337	0.459587	-0.494655	0.620844	1
Gm28783	0	NA	NA	NA	NA	NA
Gdap1	14.746	0.240937	1.57325	0.153146	0.878283	1
Gm28784	0.229848	0	7.06756	0	1	NA
Pi15	0.544136	2.71603	3.97571	0.683157	0.494508	NA
Gm28154	5.87036	0.0156015	1.33297	0.0117043	0.990662	NA
Gm16070	46.8744	-0.208955	0.452159	-0.462129	0.643989	1
Crispld1	55.908	0.0821559	0.493476	0.166484	0.867776	1
Gm28153	14.3152	0.666641	0.61635	1.08159	0.279433	1
Gm28756	0.110657	3.06414	6.97774	0.43913	0.660567	NA
Crisp4	0.0701892	0	7.06756	0	1	NA
Defb18	0	NA	NA	NA	NA	NA
Defb41	0	NA	NA	NA	NA	NA
Gm15825	0	NA	NA	NA	NA	NA
Tfap2d	0.0671879	0	7.06756	0	1	NA
Tfap2b	0	NA	NA	NA	NA	NA
Gm28340	0	NA	NA	NA	NA	NA
Pkhd1	0.194266	0	7.06756	0	1	NA
4930486I03Rik	0	NA	NA	NA	NA	NA
Gm28653	0.0403295	0	7.06756	0	1	NA
Il17a	0	NA	NA	NA	NA	NA
Il17f	0	NA	NA	NA	NA	NA
Mcm3	1.84943	1.77461	1.84867	0.959941	0.337085	NA
Gm28065	0	NA	NA	NA	NA	NA
6720483E21Rik	1.39114	-0.943369	2.28935	-0.412069	0.680289	NA
Paqr8	59.4482	-0.532623	0.497949	-1.06963	0.284784	1
Efhc1	17.2571	0.199099	0.805173	0.247274	0.804696	1
Tram2	47.7055	-1.37433	0.477803	-2.87634	0.00402312	0.350447
Gm28287	0.0876712	-1.21937	7.06357	-0.172628	0.862943	NA
Tmem14a	5.20346	0.132623	0.976317	0.13584	0.891948	NA
Gsta3	1.66522	-2.65012	2.29913	-1.15266	0.249049	NA
Gm28836	0.50924	0.393254	4.65286	0.0845187	0.932644	NA
Khdc1a	0	NA	NA	NA	NA	NA
Khdc1c	0	NA	NA	NA	NA	NA
Khdc1b	0	NA	NA	NA	NA	NA
Kcnq5	16.6614	0.170075	0.895053	0.190016	0.849296	1
Rims1	3.24795	1.14869	1.48393	0.774085	0.43888	NA
Gm29506	0.493956	0	5.80743	0	1	NA
4933415F23Rik	0	NA	NA	NA	NA	NA
Gm27028	0.0355814	0	7.06756	0	1	NA
Gm29107	0.791688	1.25043	3.12251	0.400456	0.68882	NA
Ogfrl1	5.53909	0.183324	1.04881	0.174793	0.861242	NA
Gm28822	0	NA	NA	NA	NA	NA
B3gat2	3.61091	1.44666	1.46962	0.984382	0.324928	NA
Smap1	52.12	0.251933	0.433064	0.581745	0.560739	1
Sdhaf4	12.5847	-0.037269	0.653749	-0.0570081	0.954539	1
Fam135a	112.067	-0.336778	0.392482	-0.858073	0.390852	1
Col9a1	153.951	0.00581218	0.44147	0.0131655	0.989496	1
Col19a1	0.72677	-1.2051	3.60354	-0.334422	0.738061	NA
Lmbrd1	43.9068	0.258676	0.588348	0.439664	0.66018	1
Gm28237	0	NA	NA	NA	NA	NA
Gm29414	0	NA	NA	NA	NA	NA
Adgrb3	7.15293	-0.0989769	1.3041	-0.0758969	0.939501	NA
4931408C20Rik	0	NA	NA	NA	NA	NA
Gm5524	0	NA	NA	NA	NA	NA
Gm597	0	NA	NA	NA	NA	NA
Gm9898	0	NA	NA	NA	NA	NA
Phf3	109.81	0.115001	0.385635	0.298213	0.765541	1
Ptp4a1	3.45033	-1.98483	1.48648	-1.33525	0.181793	NA
Ptp4a1.1	0.226955	-1.21938	7.06357	-0.172629	0.862943	NA
Gm5698	0	NA	NA	NA	NA	NA
4931428L18Rik	0.823796	0.167234	4.70554	0.0355398	0.971649	NA
Gm28644	0	NA	NA	NA	NA	NA
Gm29128	0.153615	0	7.06756	0	1	NA
Lgsn	0	NA	NA	NA	NA	NA
Pih1d3	0	NA	NA	NA	NA	NA
Khdrbs2	100.908	0.484575	1.00532	0.482011	0.629798	1
Gm5415	0.181462	0	7.06756	0	1	NA
Gm37724	0.138132	2.71957	6.99356	0.388868	0.697374	NA
Gm37591	0	NA	NA	NA	NA	NA
Prim2	9.06838	0.421899	0.952866	0.442769	0.657933	NA
Rab23	7.43733	0.646767	0.917424	0.704982	0.480821	NA
Bag2	41.4478	-0.862508	0.521818	-1.65289	0.0983532	1
Zfp451	51.0227	0.0586704	0.434819	0.134931	0.892667	1
Bend6	2.8638	4.1807	2.09485	1.99571	0.0459659	NA
Dst	226.745	-0.261254	0.241988	-1.07961	0.280314	1
Gm26788	1.3089	0.237421	2.4062	0.0986705	0.9214	NA
Gm37958	0	NA	NA	NA	NA	NA
Gm37233	1.29435	3.24221	2.34952	1.37994	0.167604	NA
Ccdc115	4.59037	1.93444	1.33947	1.44418	0.148687	NA
Gm28306	0	NA	NA	NA	NA	NA
Imp4	6.49359	0.141821	1.10287	0.128592	0.89768	NA
Ptpn18	3.36015	1.83339	1.75587	1.04415	0.296418	NA
Gm28417	0.166858	1.90234	7.04831	0.269901	0.787237	NA
4930568A12Rik	0	NA	NA	NA	NA	NA
Prss39	0	NA	NA	NA	NA	NA
Cfc1	0	NA	NA	NA	NA	NA
Prss40	0	NA	NA	NA	NA	NA
1700101I19Rik	0	NA	NA	NA	NA	NA
Amer3	0	NA	NA	NA	NA	NA
Arhgef4	13.6337	-0.773034	0.67212	-1.15014	0.250085	1
Arhgef4.1	0	NA	NA	NA	NA	NA
Gm38336	0.482478	0.171239	4.29623	0.039858	0.968206	NA
Fam168b	55.6402	0.006685	0.404461	0.0165281	0.986813	1
Plekhb2	5.24462	1.53712	1.2693	1.21101	0.225893	NA
Gm37068	0	NA	NA	NA	NA	NA
Gm28415	0	NA	NA	NA	NA	NA
1110002O04Rik	0	NA	NA	NA	NA	NA
Gm37146	0	NA	NA	NA	NA	NA
Gm33222	0	NA	NA	NA	NA	NA
4930535G08Rik	0.0508374	1.90234	7.04831	0.269901	0.787237	NA
Hs6st1	23.3806	-0.666399	0.554639	-1.2015	0.229558	1
Gm37335	0.0508374	1.90234	7.04831	0.269901	0.787237	NA
Gm33280	1.03607	2.71122	2.95094	0.918767	0.358218	NA
Uggt1	65.7116	0.372814	0.456965	0.815849	0.414586	1
Neurl3	0.816691	1.25165	2.75649	0.454075	0.649775	NA
Arid5a	2.31999	0.500525	1.80227	0.277718	0.781229	NA
4930403P22Rik	1.06861	1.7891	2.96515	0.603375	0.54626	NA
Kansl3	21.1661	0.382812	0.527908	0.725149	0.468361	1
Fer1l5	3.24523	2.41372	2.19059	1.10186	0.270523	NA
Lman2l	22.5787	-0.027041	0.531515	-0.0508753	0.959425	1
Cnnm4	4.55479	0.500781	1.32384	0.378279	0.705223	NA
Cnnm3	10.2313	1.59168	0.988922	1.60951	0.107504	NA
Gm38033	0.206022	0	7.06756	0	1	NA
Ankrd23	2.85344	-0.96269	1.44927	-0.66426	0.506524	NA
Ankrd39	6.408	-0.191155	1.09702	-0.174249	0.861669	NA
Sema4c	11.265	1.40026	1.14083	1.2274	0.21967	NA
D430040D24Rik	2.27375	1.47357	1.5612	0.943868	0.345237	NA
Fam178b	0.435914	3.71997	5.77721	0.643904	0.519637	NA
Cox5b	33.9718	-0.151222	0.617957	-0.244713	0.806678	1
Actr1b	12.1403	1.1495	0.776449	1.48046	0.138751	1
4933424G06Rik	0.488504	1.64011	4.6244	0.354665	0.722841	NA
Gm33533	0.114855	-2.22406	6.99148	-0.31811	0.750401	NA
Zap70	0.0372626	-1.21938	7.06357	-0.172629	0.862943	NA
Tmem131	82.7125	0.131283	0.346213	0.379196	0.704542	1
Gm38115	3.97532	-0.642019	1.27974	-0.501681	0.615892	NA
Vwa3b	8.8108	1.71164	2.14678	0.797303	0.425275	NA
Gm37020	0.0701892	0	7.06756	0	1	NA
Cnga3	0	NA	NA	NA	NA	NA
Inpp4a	13.7154	-0.651052	0.638517	-1.01963	0.307903	1
4930439A04Rik	0	NA	NA	NA	NA	NA
Coa5	4.69964	0.396726	0.955135	0.415362	0.677877	NA
Unc50	25.6431	-0.186867	0.483727	-0.386306	0.69927	1
Mgat4a	10.5413	0.452699	0.743202	0.60912	0.542445	NA
2010300C02Rik	59.5559	-0.402564	0.35798	-1.12454	0.260783	1
4930556I23Rik	0.335815	0.411108	5.75637	0.0714179	0.943065	NA
Tsga10	16.4692	-0.421518	0.956743	-0.440576	0.65952	1
Gm26805	0.414491	0	7.06756	0	1	NA
Lipt1	1.42749	1.45984	2.02538	0.720772	0.47105	NA
Mitd1	13.0246	0.513191	0.664641	0.772133	0.440036	1
Mrpl30	29.9186	0.189437	0.574899	0.329514	0.741767	1
Lyg2	0.0335793	0	7.06756	0	1	NA
Gm15457	0	NA	NA	NA	NA	NA
Lyg1	0.0671879	0	7.06756	0	1	NA
Txndc9	29.8601	-0.324823	0.538175	-0.603564	0.546134	1
Eif5b	74.1576	0.266804	0.3449	0.773567	0.439187	1
Rev1	83.5952	-0.581122	0.369902	-1.57101	0.116179	1
Gm37062	0	NA	NA	NA	NA	NA
Gm5099	0.300921	1.9024	7.04831	0.269909	0.78723	NA
Aff3	126.329	0.552122	0.427245	1.29229	0.196258	1
Gm16150	1.63641	0.31627	2.73903	0.115468	0.908074	NA
Gm16151	0.276628	1.63494	7.05962	0.23159	0.816856	NA
Gm16152	2.99633	4.39426	1.93449	2.27153	0.023115	NA
Lonrf2	7.88757	0.780339	1.04653	0.745645	0.455882	NA
Chst10	2.79619	-0.0867754	1.76021	-0.0492982	0.960682	NA
Gm37707	0	NA	NA	NA	NA	NA
Nms	0	NA	NA	NA	NA	NA
Pdcl3	20.2527	-0.46685	0.530246	-0.880441	0.37862	1
Gm37821	0.0491982	0	7.06756	0	1	NA
Npas2	2.12052	-0.477894	2.07327	-0.230502	0.817702	NA
Rpl31	100.658	0.442977	0.45977	0.963475	0.335309	1
Tbc1d8	17.3252	-0.238663	0.664604	-0.359105	0.719516	1
Cnot11	8.09265	-0.26268	1.00008	-0.262658	0.792815	NA
Gm15832	2.25222	-1.70634	1.59263	-1.07139	0.283993	NA
Rnf149	24.3081	-0.388696	0.521674	-0.745094	0.456215	1
Creg2	0.314329	1.90234	7.04831	0.269901	0.787237	NA
D930019O06Rik	0	NA	NA	NA	NA	NA
Rfx8	0.107728	0.155537	7.05564	0.0220443	0.982413	NA
Gm3646	0	NA	NA	NA	NA	NA
1700066B17Rik	0.212687	0	7.06756	0	1	NA
Map4k4	105.228	-0.201814	0.345696	-0.583791	0.559361	1
Il1r2	0.0741484	0.155522	7.05564	0.0220422	0.982414	NA
Gm16894	0.182204	1.63494	7.05962	0.23159	0.816856	NA
Il1r1	1.34495	-1.71027	2.01701	-0.847925	0.39648	NA
Il1rl2	0.428865	2.71836	5.28842	0.514021	0.607237	NA
Il1rl1	0	NA	NA	NA	NA	NA
Il18r1	0.0508374	1.90234	7.04831	0.269901	0.787237	NA
Il18rap	0	NA	NA	NA	NA	NA
Gm35801	0.070123	0	7.06756	0	1	NA
Slc9a4	1.67342	-1.19849	2.98569	-0.401411	0.688117	NA
Slc9a2	15.4304	-0.219074	0.723765	-0.302686	0.762129	1
Gm37623	0.778647	0	4.37755	0	1	NA
Gm37915	0.347708	-2.22307	5.64963	-0.393489	0.693958	NA
Mfsd9	2.01635	-1.80885	2.22392	-0.813359	0.416012	NA
Tmem182	0.0368858	1.63494	7.05962	0.23159	0.816856	NA
4930448I06Rik	0	NA	NA	NA	NA	NA
Gm28634	0	NA	NA	NA	NA	NA
Gm29260	3.62636	-0.897849	1.3304	-0.674872	0.499757	NA
Gm9915	0	NA	NA	NA	NA	NA
Gm29664	0	NA	NA	NA	NA	NA
Gm28175	23.7601	-0.726771	0.888943	-0.817568	0.413604	1
Gm28140	0.173758	1.90234	7.04831	0.269901	0.787237	NA
Pantr1	44.6171	-0.683053	0.458645	-1.48929	0.136412	1
Gm20646	28.3478	-0.218655	0.515606	-0.424074	0.671512	1
Pou3f3	51.7396	-0.68466	0.59714	-1.14656	0.251562	1
Pantr2	7.99939	-1.16959	0.988614	-1.18306	0.236785	NA
Dalir	0.230016	1.63494	7.05962	0.23159	0.816856	NA
Mrps9	39.023	-0.150197	0.479615	-0.313162	0.754158	1
Gpr45	12.1619	-0.856512	0.771729	-1.10986	0.267059	1
Tgfbrap1	17.5946	-0.370313	0.615562	-0.601584	0.547451	1
Gm28782	0	NA	NA	NA	NA	NA
8430432A02Rik	0.978781	1.41466	2.90841	0.486404	0.626681	NA
AI597479	5.95471	-0.0813907	1.49908	-0.0542939	0.956701	NA
Fhl2	58.7231	-0.884092	0.719019	-1.22958	0.218854	1
Gm29040	0.181622	0	7.06756	0	1	NA
Nck2	125.737	-0.268403	0.296611	-0.904898	0.36552	1
Ecrg4	95.7442	0.433141	0.678289	0.638579	0.523097	1
Gm29155	0.203653	1.63494	7.05962	0.23159	0.816856	NA
Gm29157	0.0421123	0	7.06756	0	1	NA
Gm29156	0	NA	NA	NA	NA	NA
Uxs1	32.1691	-0.433985	0.435379	-0.996799	0.318862	1
Tpp2	64.5973	0.25347	0.486414	0.521099	0.602298	1
Mettl21c	1.07659	2.04337	3.06959	0.665681	0.505615	NA
Gm8251	0.512024	-1.48981	4.84842	-0.307278	0.758632	NA
Tex30	7.78642	1.03872	1.15485	0.899442	0.368418	NA
Poglut2	17.8485	0.515024	0.811914	0.634333	0.525863	1
Bivm	10.4512	-0.415792	0.923094	-0.450433	0.652398	NA
Ercc5	24.3974	0.0352071	0.797804	0.04413	0.964801	1
Mettl21e	0	NA	NA	NA	NA	NA
Gm28893	0	NA	NA	NA	NA	NA
Gulp1	87.6052	0.311343	0.559328	0.556638	0.577775	1
4930521E06Rik	0.226758	1.90234	7.04831	0.269901	0.787237	NA
Col3a1	46.1052	0.650642	1.23637	0.526252	0.598713	1
Col5a2	14.4443	0.894565	0.929338	0.962583	0.335757	1
Wdr75	23.7434	0.573628	0.556166	1.0314	0.302354	1
Gm5269	0	NA	NA	NA	NA	NA
Slc40a1	0.652715	1.23867	3.62427	0.341771	0.732523	NA
Dnah7b	7.4982	1.06914	1.1698	0.91395	0.360743	NA
Dnah7c	17.1504	-0.760721	1.81253	-0.419701	0.674704	1
Slc39a10	56.3286	0.00467264	0.395984	0.0118001	0.990585	1
Gm28151	0.863083	-5.05297	3.81284	-1.32525	0.185088	NA
Gm28826	0	NA	NA	NA	NA	NA
C230029F24Rik	0	NA	NA	NA	NA	NA
4933411E06Rik	0.0508374	1.90234	7.04831	0.269901	0.787237	NA
Gm29665	0	NA	NA	NA	NA	NA
Gm28321	0	NA	NA	NA	NA	NA
Tmeff2	22.9825	1.97749	1.03194	1.91629	0.0553285	1
Gm28322	0	NA	NA	NA	NA	NA
Gm28319	0.0355814	0	7.06756	0	1	NA
Gm28320	0.404129	-1.21908	6.85627	-0.177805	0.858876	NA
Gm29325	0	NA	NA	NA	NA	NA
9330175M20Rik	1.09	1.78423	2.89985	0.615283	0.538368	NA
Cavin2	4.27886	0.32117	1.51104	0.212549	0.831679	NA
1700072G22Rik	0	NA	NA	NA	NA	NA
Nabp1	5.15965	1.41211	1.26139	1.11949	0.262932	NA
Gm17767	0.0508374	1.90234	7.04831	0.269901	0.787237	NA
Gm28055	3.10304	-1.72946	1.35256	-1.27865	0.20102	NA
Myo1b	61.9322	-0.763556	0.449854	-1.69734	0.089632	1
Gm29453	0.871724	-0.767305	3.22413	-0.237988	0.81189	NA
Gm28323	0.549533	-1.48913	5.28839	-0.281584	0.778262	NA
Stat4	0.510861	1.88404	5.53275	0.340524	0.733462	NA
Gm31812	0.20086	0.155522	7.05564	0.0220422	0.982414	NA
Stat1	5.18069	-0.911745	1.34909	-0.675823	0.499153	NA
Gls	225.641	-0.132317	0.428947	-0.30847	0.757725	1
Nab1	19.9587	0.428102	0.735996	0.581663	0.560794	1
Gm553	1.57007	0.102663	2.24062	0.045819	0.963455	NA
Gm28178	0.070123	0	7.06756	0	1	NA
Nemp2	8.77074	-0.550247	0.937674	-0.586821	0.557324	NA
Mfsd6	47.2338	-0.283627	0.465761	-0.608954	0.542555	1
Gm29670	0.500323	1.63494	7.05962	0.23159	0.816856	NA
Inpp1	14.9458	-0.374624	0.881684	-0.424897	0.670912	1
Hibch	20.6303	0.862972	0.899033	0.959889	0.337111	1
1700019D03Rik	4.57865	0.809321	1.21811	0.664406	0.50643	NA
Mstn	0	NA	NA	NA	NA	NA
1700019A02Rik	3.05303	-1.5749	1.38876	-1.13403	0.256782	NA
Pms1	14.0116	-0.332167	0.594971	-0.558291	0.576646	1
Gm28777	0.12679	-1.21938	7.06357	-0.172629	0.862943	NA
Ormdl1	13.0419	-0.117722	0.781254	-0.150683	0.880226	1
Osgepl1	12.6894	0.914992	1.10648	0.82694	0.408271	1
Asnsd1	9.18401	0.900494	0.936928	0.961113	0.336495	NA
Asdurf	0	NA	NA	NA	NA	NA
Dnah7a	3.54792	1.67298	2.32927	0.718245	0.472606	NA
Stk17b	3.67592	-2.18636	1.41237	-1.548	0.121622	NA
Hecw2	131.983	0.462373	0.35271	1.31092	0.189886	1
Ccdc150	1.05999	2.53543	3.02901	0.837048	0.402566	NA
Gtf3c3	25.9193	-0.715443	0.524481	-1.3641	0.172537	1
Gm34066	0	NA	NA	NA	NA	NA
Pgap1	21.1659	-0.769458	0.649614	-1.18449	0.236221	1
Ankrd44	15.5658	0.853858	0.695187	1.22824	0.219356	1
4930444A19Rik	2.04637	1.49242	2.15353	0.693012	0.488302	NA
Sf3b1	132.983	-0.0368169	0.398331	-0.0924279	0.926358	1
Coq10b	34.1907	-0.224124	0.692431	-0.323677	0.746182	1
Hspd1	70.0962	-0.0671774	0.379848	-0.176853	0.859624	1
Hspe1	55.6335	0.110878	0.652716	0.169871	0.865111	1
Mob4	57.3854	-0.499491	0.362488	-1.37795	0.168218	1
Rftn2	2.7175	0.12016	1.36656	0.0879287	0.929933	NA
Gm10561	0.367066	3.37762	6.96627	0.484853	0.62778	NA
Mars2	2.93927	-0.273216	1.60757	-0.169956	0.865045	NA
Boll	0.274907	2.7195	6.84674	0.397197	0.691222	NA
Plcl1	6.93109	-1.3566	1.5319	-0.885566	0.375852	NA
9130227L01Rik	0	NA	NA	NA	NA	NA
1700003I22Rik	0	NA	NA	NA	NA	NA
Gm28240	0	NA	NA	NA	NA	NA
Hsfy2	0	NA	NA	NA	NA	NA
Satb2	5.74937	0.510834	1.15237	0.443291	0.657555	NA
9130024F11Rik	0.320795	1.90234	7.04831	0.269901	0.787237	NA
1700126A01Rik	0	NA	NA	NA	NA	NA
BC055402	0	NA	NA	NA	NA	NA
4930558J18Rik	0.0772153	1.63494	7.05962	0.23159	0.816856	NA
1700066M21Rik	1.69173	0.780634	1.95124	0.40007	0.689105	NA
Tyw5	17.2151	1.07193	1.08167	0.990991	0.32169	1
Maip1	11.4861	0.137395	0.748121	0.183653	0.854285	NA
Spats2l	74.4419	0.649868	0.422835	1.53693	0.124311	1
Gm17234	0.629951	1.24917	3.43297	0.363876	0.715951	NA
Kctd18	14.5673	0.674451	0.740053	0.911355	0.362108	1
Sgo2a	0.506065	2.71638	4.10669	0.661453	0.508322	NA
Aox1	2.45989	0.257803	1.75694	0.146734	0.883342	NA
Aox3	0.814944	2.51508	3.64317	0.690355	0.489971	NA
Aox4	0.537233	2.71619	4.03181	0.67369	0.500508	NA
Gm15759	1.27416	-1.70518	2.33717	-0.729594	0.465638	NA
Aox2	1.59908	2.02684	2.05206	0.987708	0.323296	NA
Bzw1	76.2499	-0.357979	0.397469	-0.900646	0.367777	1
Clk1	108.257	-0.244288	0.403143	-0.605959	0.544542	1
Ppil3	19.9639	-0.335238	0.535762	-0.625723	0.531496	1
Nif3l1	15.2755	-0.970956	0.723781	-1.3415	0.179757	1
Orc2	21.8667	0.259817	0.511057	0.508391	0.611179	1
Gm15834	5.13023	1.98619	1.18245	1.67973	0.0930099	NA
Fam126b	33.4308	-0.499735	0.507404	-0.984885	0.32468	1
Ndufb3	31.3445	0.346157	0.469568	0.737181	0.461012	1
Flacc1	0.0403295	0	7.06756	0	1	NA
Cflar	20.3264	0.328563	0.564	0.582559	0.56019	1
Casp8	9.63946	-0.93136	0.915228	-1.01763	0.308856	NA
Trak2	40.1737	-0.424643	0.390606	-1.08714	0.276976	1
Stradb	11.6734	-0.0928373	0.734917	-0.126323	0.899476	NA
C2cd6	0.583725	-3.94791	4.78155	-0.825654	0.409	NA
AC169382.1	0	NA	NA	NA	NA	NA
Gm29018	0.0691607	0	7.06756	0	1	NA
Tmem237	22.8329	0.860927	0.669047	1.2868	0.198165	1
G730003C15Rik	1.49215	0.653883	2.2074	0.296223	0.76706	NA
Mpp4	1.59628	1.77022	2.72561	0.649477	0.51603	NA
Gm29017	0.688565	0	3.90221	0	1	NA
Als2	26.6657	-0.119894	0.500531	-0.239534	0.810692	1
Cdk15	21.4974	-1.06367	0.736124	-1.44496	0.148469	1
Gm29016	0.912	0	3.8418	0	1	NA
Fzd7	21.6012	0.03541	0.572685	0.0618317	0.950697	1
Gm26813	1.00184	-0.673266	2.97356	-0.226417	0.820877	NA
Gm973	1.27841	0.296077	2.50963	0.117976	0.906086	NA
Gm28411	0.0508374	1.90234	7.04831	0.269901	0.787237	NA
1700122D07Rik	0	NA	NA	NA	NA	NA
Sumo1	80.0783	-0.272485	0.523368	-0.520638	0.602619	1
Nop58	38.5818	0.0466665	0.418414	0.111532	0.911195	1
Bmpr2	86.3792	-0.507399	0.443753	-1.14343	0.252862	1
Fam117b	52.2647	-0.5167	0.402562	-1.28353	0.199307	1
Ica1l	18.1295	2.07536	1.10756	1.87382	0.0609553	1
Wdr12	29.9743	0.692487	0.551642	1.25532	0.209362	1
Carf	46.5814	-0.480644	0.494923	-0.971148	0.331474	1
Nbeal1	149.892	-0.557235	0.446979	-1.24667	0.212518	1
Cyp20a1	20.301	-0.449774	0.596617	-0.753873	0.450926	1
Abi2	76.5125	-0.206008	0.353295	-0.583106	0.559822	1
Raph1	76.4844	-0.562985	0.457714	-1.22999	0.218699	1
Cd28	0.0403295	0	7.06756	0	1	NA
Gm11579	0	NA	NA	NA	NA	NA
2310016D23Rik	0	NA	NA	NA	NA	NA
Ctla4	0.0355814	0	7.06756	0	1	NA
Icos	1.04434	0	5.38426	0	1	NA
Gm28083	0	NA	NA	NA	NA	NA
Gm11587	0	NA	NA	NA	NA	NA
9530026F06Rik	0	NA	NA	NA	NA	NA
Gm11588	0	NA	NA	NA	NA	NA
Gm28449	0	NA	NA	NA	NA	NA
4930587A21Rik	0	NA	NA	NA	NA	NA
Pard3b	226.829	0.246562	0.370609	0.66529	0.505865	1
Pard3bos1	13.2086	1.17549	0.995086	1.1813	0.237484	1
Pard3bos2	0.161776	1.63494	7.05962	0.23159	0.816856	NA
Pard3bos3	1.46962	0.322763	2.83557	0.113826	0.909375	NA
Gm29084	0	NA	NA	NA	NA	NA
Nrp2	34.3283	0.481871	0.884421	0.544844	0.585861	1
Gm29083	0.0740216	0	7.06756	0	1	NA
Gm4208	0	NA	NA	NA	NA	NA
Ino80d	58.6086	-0.759796	0.378374	-2.00806	0.0446373	0.968194
Ino80dos	17.7552	-0.456521	0.698977	-0.653127	0.513674	1
Gm20342	17.311	-0.67841	0.66061	-1.02695	0.304446	1
Ndufs1	42.0739	0.36781	0.826695	0.444917	0.65638	1
Eef1b2	162.009	-0.12714	0.278897	-0.455866	0.648486	1
Gpr1	0.0983964	0	7.06756	0	1	NA
Platr12	0	NA	NA	NA	NA	NA
Gm11608	0	NA	NA	NA	NA	NA
Zdbf2	31.547	-0.69956	0.601659	-1.16272	0.244943	1
Adam23	4.66379	-0.0377393	1.20134	-0.0314143	0.974939	NA
Gm39653	2.92791	0	7.06756	0	1	NA
Dytn	57.5482	0	2.09088	0	1	1
Mdh1b	0.898454	1.64036	4.56527	0.359312	0.719362	NA
Fastkd2	6.44163	-0.258535	0.961068	-0.269008	0.787924	NA
4933402D24Rik	0.155288	0.422925	7.04431	0.0600378	0.952126	NA
Gm13749	0	NA	NA	NA	NA	NA
Klf7	60.9347	-0.537837	0.424496	-1.267	0.205155	1
Gm13748	1.31197	2.86667	2.7718	1.03423	0.30103	NA
Gm28981	0.614588	1.24932	3.39478	0.368013	0.712864	NA
Creb1	79.3648	-0.173556	0.452905	-0.383206	0.701567	1
Mettl21a	10.3531	0.208065	0.701111	0.296764	0.766647	NA
Gm28982	1.69645	0.285647	1.91238	0.149368	0.881263	NA
Gm29152	0	NA	NA	NA	NA	NA
2810408I11Rik	0.258819	1.90234	7.04831	0.269901	0.787237	NA
Ccnyl1	27.8794	-0.697198	0.5257	-1.32623	0.184764	1
Fzd5	1.20272	3.91934	2.53943	1.54339	0.122736	NA
Plekhm3	34.6409	-0.537752	0.441603	-1.21773	0.223328	1
Akr1cl	1.71798	1.25186	2.37218	0.527728	0.597688	NA
Cryge	0.37075	-3.94718	6.94086	-0.568687	0.569569	NA
Crygd	0.0335793	0	7.06756	0	1	NA
Crygc	2.40716	0.237289	2.47555	0.0958531	0.923637	NA
Crygb	0.166542	0	7.06756	0	1	NA
Cryga	1.26068	-1.50076	2.54389	-0.589945	0.555227	NA
D630023F18Rik	4.66662	0.956463	1.42229	0.672482	0.501277	NA
Idh1	21.0512	0.210291	0.734354	0.286362	0.774601	1
Pikfyve	52.2456	-0.190383	0.524844	-0.362743	0.716797	1
Pth2r	1.8968	2.70465	2.38354	1.13472	0.256492	NA
Crygf	0	NA	NA	NA	NA	NA
Map2	84.5745	-0.638098	0.68512	-0.931368	0.351663	1
Gm10558	0.733415	-1.20673	3.79791	-0.317736	0.750686	NA
Unc80	21.0038	1.68613	2.09731	0.803949	0.421426	1
Rpe	38.0778	-0.243495	0.533556	-0.456363	0.648129	1
Kansl1l	148.142	0.287464	0.363746	0.790287	0.42936	1
Acadl	23.0027	-0.156596	0.518372	-0.302092	0.762582	1
Myl1	0.15529	0	7.06756	0	1	NA
Lancl1	24.9345	0.336762	0.538815	0.625004	0.531968	1
Cps1	0.108365	0	7.06756	0	1	NA
Gm15668	0	NA	NA	NA	NA	NA
Gm15669	0	NA	NA	NA	NA	NA
Gm15671	0	NA	NA	NA	NA	NA
Erbb4	712.189	-1.39199	0.935882	-1.48735	0.136922	1
Gm16076	0.111411	-0.849165	6.98346	-0.121597	0.903218	NA
Gm28497	0	NA	NA	NA	NA	NA
Gm29113	0	NA	NA	NA	NA	NA
Gm29114	1.49151	2.70669	2.51539	1.07605	0.281905	NA
Ikzf2	39.566	0.559646	0.734814	0.761616	0.446289	1
Gm29112	0.45139	0	6.5691	0	1	NA
Gm28112	0.217034	0	7.06756	0	1	NA
Spag16	10.7581	3.37769	1.84416	1.83156	0.0670163	NA
Vwc2l	0.472163	1.90234	7.04831	0.269901	0.787237	NA
Bard1	1.32536	-0.818234	2.77778	-0.294564	0.768327	NA
Abca12	0.0372626	-1.21938	7.06357	-0.172629	0.862943	NA
Atic	16.4853	0.0110529	0.761678	0.0145112	0.988422	1
Fn1	41.8156	0.735519	0.85103	0.864269	0.38744	1
Apol7d	1.10988	1.89919	2.81077	0.675683	0.499242	NA
Gm8883	0	NA	NA	NA	NA	NA
Gm28818	0	NA	NA	NA	NA	NA
4933417E11Rik	0	NA	NA	NA	NA	NA
4930556G22Rik	0	NA	NA	NA	NA	NA
Gm4319	0.0504086	0	7.06756	0	1	NA
Mreg	51.8412	0.672876	0.888536	0.757286	0.448879	1
Pecr	25.4666	-0.65457	0.483997	-1.35243	0.176239	1
Tmem169	0.266077	1.90169	6.97333	0.272709	0.785077	NA
Xrcc5	75.248	-0.219135	0.394711	-0.555177	0.578774	1
March4	19.4303	-2.54922	0.684876	-3.72216	0.000197525	0.0471367
Smarcal1	10.4515	-0.527922	0.909654	-0.580354	0.561676	NA
Gm39662	0.705845	0	5.12307	0	1	NA
Ankar	0.282134	0.156073	6.869	0.0227214	0.981873	NA
Rpl37a	202.571	0.278257	0.432369	0.643563	0.519859	1
Igfbp2	57.8681	0.675856	0.508452	1.32924	0.183768	1
Igfbp5	786.269	-1.3162	0.488483	-2.69446	0.00705031	0.487028
1700027A15Rik	0.291022	0	7.06756	0	1	NA
Tnp1	0	NA	NA	NA	NA	NA
Gm29185	0.397697	2.7195	6.84911	0.39706	0.691323	NA
Pinc	0	NA	NA	NA	NA	NA
D530049I02Rik	0	NA	NA	NA	NA	NA
C530043A13Rik	0	NA	NA	NA	NA	NA
Gm29186	0	NA	NA	NA	NA	NA
6030407O03Rik	2.24543	-1.56578	1.51637	-1.03258	0.3018	NA
Gm29183	0	NA	NA	NA	NA	NA
Tns1	61.5158	-0.494851	0.405493	-1.22037	0.222325	1
Rufy4	6.02152	-1.15191	0.978094	-1.17771	0.238914	NA
Cxcr2	0.120874	1.63494	7.05962	0.23159	0.816856	NA
Cxcr1	0	NA	NA	NA	NA	NA
Arpc2	59.31	0.0665282	0.374438	0.177674	0.858979	1
Gpbar1	0	NA	NA	NA	NA	NA
Aamp	21.7188	-0.240986	0.59233	-0.406844	0.684122	1
Gm28364	0	NA	NA	NA	NA	NA
Pnkd	30.3554	-0.200635	0.537383	-0.373356	0.708883	1
Tmbim1	26.6521	0.464766	0.520539	0.892856	0.371935	1
Gm29358	2.43674	-1.71524	1.80148	-0.952127	0.341032	NA
Catip	1.10768	1.8649	4.6318	0.40263	0.687221	NA
Slc11a1	0.319156	0	7.06756	0	1	NA
Ctdsp1	3.03801	2.78916	2.05897	1.35464	0.175534	NA
Vil1	0.847332	0.236451	3.15924	0.0748443	0.940339	NA
Usp37	80.5028	0.00258483	0.35891	0.00720189	0.994254	1
Cnot9	13.1281	0.175347	0.700137	0.250447	0.802241	1
Plcd4	35.3198	0.134048	0.513703	0.260944	0.794136	1
Zfp142	10.6311	0.146847	0.869414	0.168904	0.865872	NA
Bcs1l	4.48218	-0.128111	1.11574	-0.114821	0.908587	NA
Rnf25	28.4605	-0.0350513	0.555647	-0.063082	0.949701	1
Stk36	11.4546	-0.289009	0.945872	-0.305547	0.759949	NA
Ttll4	20.986	0.289777	0.828783	0.349641	0.726608	1
Cyp27a1	0.743797	0.236516	3.08319	0.0767112	0.938853	NA
Prkag3	0.124859	1.90234	7.04831	0.269901	0.787237	NA
Wnt6	0.505328	2.71641	4.11633	0.659909	0.509312	NA
Gm29539	0	NA	NA	NA	NA	NA
Wnt10a	0.0964466	0	7.06756	0	1	NA
Gm16582	0	NA	NA	NA	NA	NA
Cdk5r2	0.0355814	0	7.06756	0	1	NA
Fev	0	NA	NA	NA	NA	NA
Cryba2	0.191932	0	7.06756	0	1	NA
Cfap65	10.8587	0	2.20211	0	1	NA
Gm15841	0.18621	0	7.06756	0	1	NA
Ihh	0	NA	NA	NA	NA	NA
Nhej1	5.27659	-0.892796	1.15	-0.776345	0.437545	NA
Slc23a3	0.700895	1.83056	3.66873	0.498963	0.617805	NA
Cnppd1	10.0466	-0.664417	0.952535	-0.697525	0.485474	NA
Retreg2	10.8305	1.20001	0.728077	1.6482	0.0993124	NA
Zfand2b	6.57461	-0.0335315	1.0737	-0.0312299	0.975086	NA
Abcb6	3.22324	4.00061	1.91702	2.08689	0.0368981	NA
Atg9a	7.49003	0.978511	1.03383	0.946494	0.343897	NA
Ankzf1	5.02103	1.07207	1.21484	0.882476	0.377519	NA
Glb1l	6.50596	2.0116	1.15547	1.74093	0.081696	NA
Stk16	9.97451	0.18953	0.74819	0.253318	0.800022	NA
Tuba4a	14.2134	0.0744626	0.798292	0.0932774	0.925683	1
A630095N17Rik	0.393488	-3.94717	6.94086	-0.568686	0.569569	NA
Dnajb2	25.873	0.0868794	0.65151	0.133351	0.893916	1
Ptprn	1.29099	0	7.06756	0	1	NA
Gm28294	0.0827775	0	7.06756	0	1	NA
Resp18	0.13935	0	7.06756	0	1	NA
Gm28902	0	NA	NA	NA	NA	NA
Dnpep	10.7478	1.22165	0.791557	1.54335	0.122745	NA
Des	2.09363	2.70659	2.50883	1.07883	0.280666	NA
Gm15179	0.442213	0	5.27788	0	1	NA
Speg	17.8698	0.714363	0.694984	1.02788	0.304004	1
Gm15178	0.221995	0.155472	7.05563	0.0220352	0.98242	NA
Gmppa	5.22307	-0.540234	1.10187	-0.490287	0.623931	NA
Asic4	3.44919	1.75176	2.52131	0.69478	0.487193	NA
Chpf	8.38102	-0.347912	0.915076	-0.3802	0.703797	NA
Obsl1	9.81655	0.0965266	0.761908	0.126691	0.899185	NA
Tmem198	2.00757	2.70448	2.37392	1.13925	0.254601	NA
Inha	12.2912	-0.0929298	0.755885	-0.122942	0.902153	1
Stk11ip	3.5919	3.77298	2.00547	1.88134	0.0599258	NA
Slc4a3	5.87152	2.42763	1.26187	1.92384	0.0543753	NA
Gm29065	0	NA	NA	NA	NA	NA
Gm29069	0	NA	NA	NA	NA	NA
Gm17751	0	NA	NA	NA	NA	NA
Gm816	0.0368858	1.63494	7.05962	0.23159	0.816856	NA
Epha4	107.578	-0.217062	0.36993	-0.586765	0.557362	1
Gm28386	0.0335793	0	7.06756	0	1	NA
Gm28387	0	NA	NA	NA	NA	NA
Pax3	0.0355814	0	7.06756	0	1	NA
Sgpp2	42.9844	1.74468	0.590172	2.95622	0.00311438	0.335969
Gm28410	2.43539	1.38257	2.39026	0.578418	0.562982	NA
Farsb	27.5706	-0.209977	0.611962	-0.343122	0.731507	1
BC035947	0.225961	0	7.06756	0	1	NA
Mogat1	15.9822	1.68712	2.0834	0.809794	0.418059	1
5730419F03Rik	4.89062	0.903334	1.46757	0.615529	0.538205	NA
Gm29611	0.291065	0	7.06756	0	1	NA
Acsl3	151.142	0.500334	0.395283	1.26576	0.205598	1
Utp14b	20.568	0.180698	0.866561	0.208524	0.83482	1
Gm29536	0.181226	0	7.06756	0	1	NA
Kcne4	0	NA	NA	NA	NA	NA
Gm29187	0	NA	NA	NA	NA	NA
Scg2	0.388085	0	7.06756	0	1	NA
Ap1s3	10.821	-1.08669	0.680105	-1.59782	0.110082	NA
Wdfy1	34.6966	-0.34931	0.720737	-0.484656	0.62792	1
Mrpl44	9.05303	-0.252969	0.966355	-0.261777	0.793493	NA
Serpine2	104.727	-0.644321	0.549813	-1.17189	0.241241	1
9830004L10Rik	0.383921	0.158692	6.12227	0.0259204	0.979321	NA
Fam124b	6.83015	-1.07795	1.08236	-0.995926	0.319286	NA
2310015K22Rik	0	NA	NA	NA	NA	NA
Cul3	102.488	-0.0926711	0.491368	-0.188598	0.850408	1
Gm29125	0	NA	NA	NA	NA	NA
1700016L21Rik	0.102769	0	7.06756	0	1	NA
Gm45261	0	NA	NA	NA	NA	NA
Dock10	17.7807	0.657492	1.26141	0.521234	0.602204	1
Nyap2	0.207126	-1.21938	7.06357	-0.172629	0.862943	NA
Irs1	8.652	-0.742628	0.90821	-0.817683	0.413538	NA
Gm9747	0.231152	1.63494	7.05962	0.23159	0.816856	NA
Rhbdd1	17.9295	-0.436246	0.588438	-0.741363	0.458473	1
Gm28940	0.59249	1.24847	3.60307	0.346501	0.728966	NA
Col4a4	10.4628	-0.648685	1.11218	-0.583254	0.559723	NA
Col4a3	2.58346	0.660635	2.12655	0.310661	0.756058	NA
C430014B12Rik	0.498734	0.175431	3.95803	0.0443228	0.964647	NA
Mff	49.4726	0.459637	0.594531	0.773109	0.439458	1
Gm28941	0.68232	-1.84214	4.20832	-0.437737	0.661577	NA
Tm4sf20	0.603416	0.177536	3.81293	0.0465616	0.962863	NA
Gm47791	0	NA	NA	NA	NA	NA
Gm28942	0	NA	NA	NA	NA	NA
Agfg1	44.391	0.100703	0.542113	0.185761	0.852632	1
A030005L19Rik	0.203455	1.63492	7.05962	0.231588	0.816858	NA
A030014E15Rik	0	NA	NA	NA	NA	NA
Gm6217	0	NA	NA	NA	NA	NA
A030003K21Rik	0	NA	NA	NA	NA	NA
Gm7544	0.0508374	1.90234	7.04831	0.269901	0.787237	NA
Gm47955	0	NA	NA	NA	NA	NA
Gm47959	0	NA	NA	NA	NA	NA
Slc19a3	0.562901	-0.766648	3.87033	-0.198084	0.84298	NA
Krtap28-10	0	NA	NA	NA	NA	NA
Gm47969	0	NA	NA	NA	NA	NA
A030005K14Rik	0	NA	NA	NA	NA	NA
Krtap28-13	0	NA	NA	NA	NA	NA
Ccl20	0	NA	NA	NA	NA	NA
Daw1	2.5258	-2.55534	2.50885	-1.01853	0.308424	NA
Sphkap	0.107601	0	7.06756	0	1	NA
4933436I20Rik	0.278247	1.90087	6.88229	0.276198	0.782396	NA
Pid1	45.2835	0.41808	0.60827	0.687326	0.491878	1
Dner	7.39634	3.65464	1.80121	2.02899	0.0424592	NA
Trip12	202.117	-0.300486	0.462594	-0.649568	0.515971	1
Fbxo36	22.8275	0.21079	0.558107	0.377688	0.705662	1
Slc16a14	0.566185	1.64285	4.07255	0.403396	0.686657	NA
C130026I21Rik	0.0701892	0	7.06756	0	1	NA
A530032D15Rik	0	NA	NA	NA	NA	NA
Gm10553	0	NA	NA	NA	NA	NA
A530040E14Rik	0	NA	NA	NA	NA	NA
Gm16028	0.0508374	1.90234	7.04831	0.269901	0.787237	NA
Gm16025	0	NA	NA	NA	NA	NA
Gm16092	0	NA	NA	NA	NA	NA
G530012D18Rik	0	NA	NA	NA	NA	NA
Sp110	0.0701892	0	7.06756	0	1	NA
Gm16094	0	NA	NA	NA	NA	NA
Sp140	2.43503	-1.55999	1.61406	-0.966501	0.333794	NA
Gm10552	0	NA	NA	NA	NA	NA
Gm17017	0	NA	NA	NA	NA	NA
Sp100	0.141578	0	7.06756	0	1	NA
A630001G21Rik	0.212683	1.24015	6.98953	0.17743	0.859171	NA
9930111H07Rik	0	NA	NA	NA	NA	NA
Cab39	40.567	0.51501	0.483113	1.06602	0.286413	1
Itm2c	41.8158	-0.343927	0.418909	-0.821006	0.411643	1
4933407L21Rik	0	NA	NA	NA	NA	NA
Gm28884	0.0335793	0	7.06756	0	1	NA
Gpr55	0.185514	0	7.06756	0	1	NA
Gm28100	0.119321	0	7.06756	0	1	NA
Spata3	0.0335793	0	7.06756	0	1	NA
2810459M11Rik	0.154911	2.71957	6.99355	0.388868	0.697374	NA
Psmd1	63.3858	-0.440457	0.301855	-1.45917	0.144519	1
Htr2b	5.24282	-0.0764356	1.37425	-0.0556199	0.955645	NA
Armc9	39.9387	-0.404017	0.455071	-0.887809	0.374643	1
Gm16341	0.430573	1.89877	6.66082	0.285066	0.775594	NA
B3gnt7	2.89012	-0.785192	2.06592	-0.380068	0.703895	NA
Gm28626	0.137311	0	7.06756	0	1	NA
Ncl	99.6844	0.380514	0.405903	0.93745	0.348527	1
C130036L24Rik	2.34655	3.33238	2.1139	1.57641	0.114931	NA
Nmur1	0.559012	1.86246	4.54202	0.410051	0.681768	NA
Tex44	0	NA	NA	NA	NA	NA
Ptma	246.208	0.255298	0.294029	0.868273	0.385245	1
Pde6d	31.6902	0.684744	0.542359	1.26253	0.206758	1
Cops7b	12.8155	0.72961	0.697447	1.04611	0.295508	1
Nppc	1.67036	0.876958	2.08201	0.421208	0.673603	NA
Dis3l2	52.4077	-0.359092	0.475904	-0.754547	0.450521	1
Gm29055	0.197703	0.422922	7.04432	0.0600374	0.952126	NA
Gm28375	10.926	-0.308893	0.970073	-0.318422	0.750165	NA
Gm29371	0	NA	NA	NA	NA	NA
Alppl2	0	NA	NA	NA	NA	NA
Alpi	0	NA	NA	NA	NA	NA
Akp3	0	NA	NA	NA	NA	NA
Gm29374	1.93533	0	3.66189	0	1	NA
Ecel1	16.9825	-0.289177	1.54676	-0.186956	0.851695	1
Prss56	0.113177	0	7.06756	0	1	NA
Chrnd	0.678228	1.6404	4.55134	0.360422	0.718532	NA
Chrng	20.6112	0.245032	0.857995	0.285587	0.775195	1
Eif4e2	27.741	0.262651	0.489492	0.536578	0.591559	1
Efhd1	94.0088	-0.352177	0.484939	-0.72623	0.467698	1
Efhd1os	0	NA	NA	NA	NA	NA
Gigyf2	129.937	0.0585839	0.450429	0.130062	0.896517	1
Kcnj13	18.435	-0.701517	0.8598	-0.815907	0.414553	1
Snorc	0	NA	NA	NA	NA	NA
Ngef	0.230646	1.90234	7.04831	0.269901	0.787237	NA
Neu2	0.0368858	1.63494	7.05962	0.23159	0.816856	NA
Inpp5d	0.446164	0.412972	5.91598	0.0698061	0.944348	NA
Atg16l1	29.7105	0.0625964	0.525971	0.119011	0.905267	1
Sag	10.9825	-1.02597	0.815598	-1.25793	0.208416	NA
Dgkd	26.8237	0.254293	0.542946	0.468358	0.639529	1
Gm19582	0	NA	NA	NA	NA	NA
Usp40	36.4295	0.103324	0.433261	0.238481	0.811508	1
Ugt1a10	0	NA	NA	NA	NA	NA
Gm20528	0.328066	-2.8096	6.9673	-0.403256	0.68676	NA
Ugt1a9	0	NA	NA	NA	NA	NA
Ugt1a8	0	NA	NA	NA	NA	NA
Ugt1a7c	0	NA	NA	NA	NA	NA
Ugt1a6b	0	NA	NA	NA	NA	NA
Ugt1a6a	0	NA	NA	NA	NA	NA
Ugt1a5	0	NA	NA	NA	NA	NA
Ugt1a2	0	NA	NA	NA	NA	NA
Dnajb3	0.4893	3.23167	4.04925	0.798092	0.424817	NA
Ugt1a1	0	NA	NA	NA	NA	NA
Mroh2a	0.443878	0.165908	4.86393	0.0341099	0.97279	NA
Hjurp	21.8441	-0.0031048	0.578361	-0.00536827	0.995717	1
Trpm8	0.265171	1.90234	7.04831	0.269901	0.787237	NA
4930453O03Rik	0	NA	NA	NA	NA	NA
Spp2	0.0740216	0	7.06756	0	1	NA
Gm29538	0.200801	0	7.06756	0	1	NA
Gm28888	0.0355814	0	7.06756	0	1	NA
Glrp1	0.123305	2.71957	6.99356	0.388868	0.697374	NA
Gm19589	0	NA	NA	NA	NA	NA
Gm29336	0	NA	NA	NA	NA	NA
Arl4c	8.52845	-0.163993	1.08323	-0.151393	0.879666	NA
Platr5	0	NA	NA	NA	NA	NA
Gm29337	0	NA	NA	NA	NA	NA
1700067G17Rik	0	NA	NA	NA	NA	NA
Sh3bp4	35.9799	-0.765135	0.464645	-1.64671	0.0996178	1
Gm28342	0	NA	NA	NA	NA	NA
C030007H22Rik	0	NA	NA	NA	NA	NA
Agap1	243.598	0.0614637	0.220097	0.279258	0.780047	1
Gm28499	0	NA	NA	NA	NA	NA
4933400F21Rik	12.463	0.208381	0.801504	0.259988	0.794873	1
Gbx2	0.0671879	0	7.06756	0	1	NA
D130058E05Rik	0	NA	NA	NA	NA	NA
Asb18	0.0508374	1.90234	7.04831	0.269901	0.787237	NA
Iqca	1.77903	1.66315	2.5976	0.640265	0.522001	NA
4930434B07Rik	0.301867	0	7.06756	0	1	NA
Ackr3	45.2932	-1.69616	0.646553	-2.62339	0.00870602	0.520053
Gm28721	0	NA	NA	NA	NA	NA
Gm28723	0.313124	1.89792	6.58022	0.288427	0.77302	NA
Gm28722	0	NA	NA	NA	NA	NA
Cops8	17.707	0.828416	0.584637	1.41698	0.15649	1
Gm9991	0	NA	NA	NA	NA	NA
Col6a3	10.3235	0.697997	1.03211	0.676283	0.498861	NA
Mlph	0.246105	1.63492	7.05962	0.231587	0.816858	NA
Prlh	0	NA	NA	NA	NA	NA
Rab17	0.328549	0	7.06756	0	1	NA
Gm28199	0	NA	NA	NA	NA	NA
Lrrfip1	68.2885	-0.034438	0.398883	-0.0863361	0.931199	1
Rbm44	0.276708	0	7.06756	0	1	NA
Ramp1	1.12787	-0.351334	2.42685	-0.14477	0.884892	NA
Ube2f	28.4685	-0.444444	0.572132	-0.776821	0.437265	1
Scly	19.396	0.357128	0.608385	0.587011	0.557196	1
Gm17090	3.98047	1.77651	1.79655	0.988846	0.322738	NA
Espnl	43.0421	0.79861	1.39619	0.571992	0.567328	1
Klhl30	5.30132	0	3.34747	0	1	NA
Erfe	0.313262	0	7.06756	0	1	NA
Ilkap	25.3012	-0.546407	0.524159	-1.04245	0.297205	1
1700020N18Rik	0	NA	NA	NA	NA	NA
Hes6	48.9505	2.85286	0.559328	5.10051	3.38737e-07	0.000444592
Per2	8.17896	-0.125508	0.887375	-0.141438	0.887524	NA
Gm28382	0	NA	NA	NA	NA	NA
Traf3ip1	10.0101	0.215442	0.82942	0.25975	0.795057	NA
Asb1	6.24487	-2.34158	1.38006	-1.69672	0.0897492	NA
Gm28380	0	NA	NA	NA	NA	NA
Gm29100	0.0455846	0	7.06756	0	1	NA
Twist2	3.22275	-0.7684	1.42962	-0.537486	0.590932	NA
Gm29101	0.197476	0	7.06756	0	1	NA
Hdac4	82.2088	0.432559	0.347405	1.24511	0.21309	1
Gm29099	0	NA	NA	NA	NA	NA
Ndufa10	41.2178	-0.254786	0.407189	-0.62572	0.531499	1
Olfr1416	0.0403295	0	7.06756	0	1	NA
Olfr1415	0	NA	NA	NA	NA	NA
Olfr1414	0	NA	NA	NA	NA	NA
Olfr1413	0	NA	NA	NA	NA	NA
1700054K02Rik	0	NA	NA	NA	NA	NA
Olfr1412	0	NA	NA	NA	NA	NA
Olfr1411	0	NA	NA	NA	NA	NA
Olfr1410	0	NA	NA	NA	NA	NA
Olfr12	0	NA	NA	NA	NA	NA
Cops9	18.192	0.813667	0.743378	1.09455	0.273712	1
Otos	0.624709	2.0164	4.29907	0.469032	0.639047	NA
Gm29483	2.30432	2.70565	2.44478	1.10671	0.268421	NA
Gm29482	0	NA	NA	NA	NA	NA
Gm29481	0.634606	0.175738	3.93605	0.0446483	0.964388	NA
Gpc1	43.5119	0.178086	0.522049	0.341128	0.733007	1
Gm29480	1.93327	2.70232	2.26071	1.19534	0.231955	NA
Ankmy1	7.85941	1.31512	1.24854	1.05333	0.292189	NA
Dusp28	1.62205	-1.71121	1.97083	-0.868265	0.385249	NA
5033417F24Rik	0.604317	2.71759	4.70914	0.577089	0.563879	NA
Rnpepl1	10.6548	0.447799	0.840299	0.532905	0.5941	NA
9430060I03Rik	5.65002	1.88457	1.22953	1.53276	0.125335	NA
Capn10	12.8558	2.18776	1.06298	2.05815	0.0395762	0.95019
Gpr35	3.05603	2.70073	2.19034	1.23302	0.217569	NA
Aqp12	0.0491982	0	7.06756	0	1	NA
Kif1a	37.351	-0.18541	0.477262	-0.388487	0.697655	1
Gm28086	0	NA	NA	NA	NA	NA
Agxt	0	NA	NA	NA	NA	NA
Mab21l4	0	NA	NA	NA	NA	NA
Crocc2	0.7491	2.7094	2.74415	0.987334	0.323479	NA
Sned1	58.1731	0.984163	0.541965	1.81592	0.0693831	1
Mterf4	12.7009	-0.116177	0.638751	-0.181882	0.855676	1
Gm28535	1.15709	1.67607	2.44283	0.686117	0.492639	NA
Pask	3.01077	1.3428	1.63972	0.818925	0.412829	NA
Ppp1r7	11.4542	-0.305569	0.654335	-0.466992	0.640506	NA
Ano7	0	NA	NA	NA	NA	NA
Hdlbp	79.5551	0.066553	0.355358	0.187284	0.851438	1
Sept2	5.33012	0.851198	1.35884	0.626416	0.531042	NA
Sept2.1	0	NA	NA	NA	NA	NA
Farp2	19.0408	-1.24111	0.829119	-1.4969	0.134419	1
Stk25	26.9722	-0.330271	0.486341	-0.679093	0.497079	1
Gm28536	0	NA	NA	NA	NA	NA
Bok	2.01179	-1.01043	1.61824	-0.624402	0.532364	NA
Thap4	8.63149	-0.328322	1.02488	-0.320352	0.748701	NA
Gm10550	1.831	2.17762	2.20178	0.989025	0.322651	NA
Atg4b	17.6371	0.14192	0.726776	0.195274	0.845179	1
Dtymk	18.7192	-0.0735853	0.565139	-0.130207	0.896402	1
Ing5	7.98467	-1.16141	0.998276	-1.16342	0.24466	NA
D2hgdh	8.28855	-0.438365	0.733853	-0.597347	0.550276	NA
Gal3st2	0.0355814	0	7.06756	0	1	NA
Gal3st2b	0	NA	NA	NA	NA	NA
Gal3st2c	0	NA	NA	NA	NA	NA
Neu4	0	NA	NA	NA	NA	NA
Pdcd1	0	NA	NA	NA	NA	NA
4930440C22Rik	0	NA	NA	NA	NA	NA
Fam174a	20.2882	-0.581059	0.608735	-0.954536	0.339813	1
St8sia4	0.945411	-2.27107	2.74747	-0.826602	0.408463	NA
4930598F16Rik	0	NA	NA	NA	NA	NA
1700063A18Rik	0	NA	NA	NA	NA	NA
Gm29601	0	NA	NA	NA	NA	NA
4930533P14Rik	0	NA	NA	NA	NA	NA
Slco4c1	0.371093	-2.22406	6.99148	-0.31811	0.750401	NA
Panct2	0.365087	0	7.06756	0	1	NA
Gm28901	0	NA	NA	NA	NA	NA
Slco6c1	0.0872944	1.63494	7.05962	0.23159	0.816856	NA
D1Ertd622e	7.94104	-0.728774	0.78497	-0.928409	0.353195	NA
Ppip5k2	54.1968	0.109306	0.468001	0.233559	0.815327	1
Gin1	6.06379	1.34863	1.1961	1.12752	0.259521	NA
Pam	37.1932	-0.210393	0.551702	-0.381353	0.702941	1
B230216N24Rik	1.53055	-2.04425	2.02753	-1.00825	0.313336	NA
1810006J02Rik	0.0335793	0	7.06756	0	1	NA
Gm29461	0	NA	NA	NA	NA	NA
Slco6d1	0.398141	1.90234	7.04831	0.269901	0.787237	NA
Gm7967	0	NA	NA	NA	NA	NA
Cntnap5b	1.08872	2.87481	2.91972	0.984616	0.324813	NA
Gm20268	0	NA	NA	NA	NA	NA
Gm28187	0	NA	NA	NA	NA	NA
Cdh20	5.64147	-2.87174	1.79995	-1.59545	0.110611	NA
Gm15699	0	NA	NA	NA	NA	NA
Gm29012	0	NA	NA	NA	NA	NA
Rnf152	4.68172	0.807368	1.3151	0.613922	0.539267	NA
Gm17634	0.33206	-2.30488	6.92127	-0.333014	0.739124	NA
Gm28403	8.02285	1.02121	0.991548	1.02992	0.303048	NA
Pign	57.9261	-0.22566	0.485548	-0.464753	0.642109	1
Gm28404	1.11204	-0.681133	2.83045	-0.240645	0.80983	NA
Relch	85.1026	-0.399097	0.357139	-1.11748	0.263787	1
Tnfrsf11a	0.129783	-1.21938	7.06357	-0.172629	0.862943	NA
Gm7160	3.88338	0.33582	1.2097	0.277607	0.781314	NA
Zcchc2	25.4893	0.804799	0.571331	1.40864	0.158942	1
Gm20753	1.36857	0.391346	2.51978	0.155309	0.876577	NA
Phlpp1	284.396	-1.26789	0.42613	-2.97535	0.00292657	0.324601
A530053M12Rik	0	NA	NA	NA	NA	NA
Bcl2	102.782	0.312335	0.425266	0.734446	0.462677	1
D630008O14Rik	1.07967	0.340894	3.1417	0.108506	0.913594	NA
Kdsr	61.1809	-0.00884561	0.369506	-0.023939	0.980901	1
Vps4b	58.6785	0.67486	0.40663	1.65964	0.0969864	1
Serpinb5	2.55515	2.25121	1.64361	1.36968	0.170787	NA
Serpinb12	0.0508374	1.90234	7.04831	0.269901	0.787237	NA
Serpinb13	0	NA	NA	NA	NA	NA
Serpinb3a	0	NA	NA	NA	NA	NA
Serpinb3d	0	NA	NA	NA	NA	NA
Serpinb3b	0	NA	NA	NA	NA	NA
Serpinb3c	0	NA	NA	NA	NA	NA
Serpinb11	0.0368858	1.63494	7.05962	0.23159	0.816856	NA
Gm15391	0	NA	NA	NA	NA	NA
Serpinb7	0	NA	NA	NA	NA	NA
Serpinb2	0	NA	NA	NA	NA	NA
Serpinb8	1.25162	0	3.88246	0	1	NA
Gm15389	0	NA	NA	NA	NA	NA
D830032E09Rik	0.0368858	1.63494	7.05962	0.23159	0.816856	NA
Cdh7	0.555509	0	7.05511	0	1	NA
Cdh19	8.04009	-1.23641	1.08539	-1.13913	0.254648	NA
Gm29088	0.189729	0	7.06756	0	1	NA
Dsel	10.6875	0.680343	0.898226	0.757429	0.448793	NA
Gm28189	0	NA	NA	NA	NA	NA
9330185C12Rik	0	NA	NA	NA	NA	NA
Cntnap5a	5.92248	0.348675	1.96473	0.177467	0.859141	NA
Gm19965	0	NA	NA	NA	NA	NA
Zfp813-ps	0	NA	NA	NA	NA	NA
Gm28363	0	NA	NA	NA	NA	NA
B020011L13Rik	0	NA	NA	NA	NA	NA
Gm28360	0	NA	NA	NA	NA	NA
Gm28168	0	NA	NA	NA	NA	NA
Gm7145	0	NA	NA	NA	NA	NA
Gm29106	0	NA	NA	NA	NA	NA
Tsn	68.0733	0.560688	0.339889	1.64962	0.0990202	1
Nifk	12.818	0.274348	0.643569	0.426292	0.669895	1
Gm28867	0	NA	NA	NA	NA	NA
Clasp1	168.858	0.101033	0.293103	0.3447	0.73032	1
2900060B14Rik	1.71394	1.89325	2.40276	0.787948	0.430727	NA
Tfcp2l1	4.14196	-0.206968	1.07605	-0.192341	0.847475	NA
Gli2	22.672	1.03935	0.552804	1.88015	0.0600879	1
Gm26831	0.16657	0	7.06756	0	1	NA
Gm29456	0	NA	NA	NA	NA	NA
Gm29455	0.137757	-1.21938	7.06357	-0.172629	0.862943	NA
Inhbb	0.098701	0	7.06756	0	1	NA
Ralb	6.97114	-0.124899	0.839921	-0.148703	0.881788	NA
Gm27184	0.37654	1.89313	6.15703	0.307475	0.758482	NA
Tmem185b	4.43379	0.604792	1.1773	0.513711	0.607454	NA
3830432H09Rik	0.0913105	0	7.06756	0	1	NA
Epb41l5	124.03	-0.403244	0.257382	-1.56671	0.117182	1
Ptpn4	107.899	-0.169843	0.443341	-0.383099	0.701647	1
Gm28209	0	NA	NA	NA	NA	NA
Tmem177	2.66034	0.471274	1.56716	0.300718	0.76363	NA
Cfap221	0.931	3.23292	3.59011	0.900505	0.367851	NA
Sctr	0.0591667	0	7.06756	0	1	NA
Tmem37	3.91383	0.558486	1.14608	0.487302	0.626045	NA
Dbi	97.1541	0.020621	0.476925	0.0432373	0.965512	1
3110009E18Rik	4.32873	-1.44697	1.28412	-1.12682	0.259817	NA
Steap3	2.95699	0.536428	1.34174	0.399799	0.689304	NA
C1ql2	0	NA	NA	NA	NA	NA
1700012E03Rik	0	NA	NA	NA	NA	NA
Marco	0	NA	NA	NA	NA	NA
En1	0	NA	NA	NA	NA	NA
2610027F03Rik	0.0491982	0	7.06756	0	1	NA
Gm29346	0	NA	NA	NA	NA	NA
Gm29345	0	NA	NA	NA	NA	NA
Gm29348	0	NA	NA	NA	NA	NA
Gm29347	0	NA	NA	NA	NA	NA
Celrr	2.54867	0.273672	1.75203	0.156203	0.875873	NA
Gm29359	0	NA	NA	NA	NA	NA
Insig2	24.9117	0.216851	0.581139	0.373149	0.709038	1
2210011K15Rik	0	NA	NA	NA	NA	NA
Ccdc93	16.8645	1.13409	0.610797	1.85673	0.0633494	1
Gm15392	0	NA	NA	NA	NA	NA
Htr5b	0.0403295	0	7.06756	0	1	NA
Ddx18	19.7896	0.33662	0.552295	0.609494	0.542197	1
Gm28590	0	NA	NA	NA	NA	NA
Dpp10	115.116	0.0944537	0.806854	0.117064	0.906809	1
1700121L03Rik	0	NA	NA	NA	NA	NA
Actr3	95.6844	-0.0757584	0.358192	-0.211502	0.832496	1
Gm28706	0	NA	NA	NA	NA	NA
Slc35f5	27.6193	0.0565964	0.468967	0.120683	0.903942	1
Gpr39	0.136349	0	7.06756	0	1	NA
Lypd1	2.0517	0.980565	1.67212	0.586419	0.557594	NA
Nckap5	946.624	-0.69921	0.48571	-1.43956	0.149991	1
4930599A14Rik	0.468096	-1.21816	6.43617	-0.189268	0.849882	NA
Mgat5	35.8705	0.208685	0.461178	0.452504	0.650906	1
Tmem163	1.86227	3.928	2.23755	1.75549	0.0791747	NA
Acmsd	0.27548	2.71957	6.99355	0.388868	0.697374	NA
2900009J06Rik	3.79703	1.55106	1.37123	1.13115	0.257994	NA
Ccnt2	167.082	0.137133	0.375311	0.365384	0.714824	1
Map3k19	2.95361	-1.08221	1.68418	-0.642576	0.520499	NA
Rab3gap1	48.608	0.117513	0.45008	0.261095	0.79402	1
Zranb3	22.3578	0.306878	0.626427	0.489886	0.624214	1
Gm28800	0.41452	0.407072	5.44707	0.0747324	0.940428	NA
R3hdm1	151.076	-0.127826	0.376158	-0.33982	0.733992	1
Ubxn4	91.0643	-0.164271	0.313208	-0.524477	0.599947	1
Lct	0.471879	1.64139	4.33865	0.378318	0.705194	NA
Mcm6	7.4596	0.260612	0.884456	0.294658	0.768255	NA
Dars	42.4177	-0.490838	0.443776	-1.10605	0.268705	1
Cxcr4	4.215	-1.73728	1.21951	-1.42457	0.154282	NA
Gm26686	0	NA	NA	NA	NA	NA
Thsd7b	1033.86	2.53109	0.9711	2.60642	0.00914946	0.525927
Gm16081	0	NA	NA	NA	NA	NA
Cd55b	0.682733	0	5.80662	0	1	NA
Gm15674	0.0372626	-1.21938	7.06357	-0.172629	0.862943	NA
Gm15675	0.811785	-0.619202	4.40866	-0.140451	0.888304	NA
Cd55	4.47926	-0.10699	1.3747	-0.0778274	0.937965	NA
Gm16083	2.0318	-0.72193	2.18478	-0.330435	0.741071	NA
Zp3r	0.105771	0	7.06756	0	1	NA
C4bp	0	NA	NA	NA	NA	NA
Pfkfb2	13.7766	-0.890535	0.780914	-1.14037	0.25413	1
Yod1	10.0355	-0.502338	0.751268	-0.668653	0.503717	NA
AA986860	2.86782	0.339966	1.89465	0.179434	0.857597	NA
Gm28857	0	NA	NA	NA	NA	NA
Gm28856	0	NA	NA	NA	NA	NA
Fcamr	0	NA	NA	NA	NA	NA
Gm15848	0.0508374	1.90234	7.04831	0.269901	0.787237	NA
Pigr	0	NA	NA	NA	NA	NA
Fcmr	0	NA	NA	NA	NA	NA
Il24	0	NA	NA	NA	NA	NA
Il20	0	NA	NA	NA	NA	NA
Il19	0.0368858	1.63494	7.05962	0.23159	0.816856	NA
Il10	0.070123	0	7.06756	0	1	NA
Mapkapk2	36.1262	1.03299	0.587887	1.75713	0.0788957	1
Dyrk3	7.39138	0.873864	0.967484	0.903233	0.366402	NA
Eif2d	11.806	0.779746	0.759386	1.02681	0.304509	1
Rassf5	0.542606	-2.21916	3.75118	-0.591589	0.554126	NA
Ikbke	1.43609	-1.17403	2.00405	-0.585829	0.557991	NA
Gm28914	0	NA	NA	NA	NA	NA
Gm28913	0	NA	NA	NA	NA	NA
Srgap2	83.2083	-0.397718	0.322118	-1.2347	0.216944	1
Gm29488	1.25969	0.773704	2.15243	0.359456	0.719254	NA
Fam72a	0.487323	2.71666	4.22536	0.642943	0.520261	NA
Avpr1b	0	NA	NA	NA	NA	NA
Ctse	0	NA	NA	NA	NA	NA
Rab7b	0.181125	1.90234	7.04831	0.269901	0.787237	NA
Slc26a9	0.0964466	0	7.06756	0	1	NA
Pm20d1	0	NA	NA	NA	NA	NA
Slc41a1	9.17464	2.02574	1.01564	1.99456	0.0460912	NA
Rab29	1.7132	0.877077	1.80958	0.484686	0.627899	NA
Nucks1	37.923	-0.203224	0.385116	-0.527694	0.597711	1
Slc45a3	0.260219	0.422922	7.04432	0.0600374	0.952126	NA
Elk4	19.4069	-0.616112	0.540827	-1.1392	0.254618	1
Mfsd4a	9.88801	-0.549694	0.938233	-0.585882	0.557955	NA
Cdk18	1.50478	0.673379	2.33786	0.288033	0.773322	NA
Gm29629	0.110004	1.90234	7.04831	0.269901	0.787237	NA
Lemd1	0.297146	1.89947	6.73426	0.282061	0.777897	NA
Gm29695	0.147284	1.90239	7.04831	0.269908	0.787231	NA
Gm10188	0	NA	NA	NA	NA	NA
Gm29630	0.0421123	0	7.06756	0	1	NA
Klhdc8a	0	NA	NA	NA	NA	NA
Nuak2	1.63	0.390073	2.49456	0.156369	0.875742	NA
F730311O21Rik	0	NA	NA	NA	NA	NA
Tmcc2	33.2075	1.24584	0.80997	1.53813	0.124017	1
Gm15849	0.0701892	0	7.06756	0	1	NA
Dstyk	43.8289	0.711119	0.4985	1.42652	0.153719	1
6030442K20Rik	3.61218	0.653947	1.54479	0.423325	0.672058	NA
Rbbp5	18.5563	-0.221143	0.723137	-0.305811	0.759749	1
Tmem81	1.83664	-1.07011	1.9349	-0.553054	0.580226	NA
Cntn2	0.554189	0	5.43394	0	1	NA
Nfasc	72.7927	0.396294	0.71344	0.555469	0.578574	1
Gm10538	1.04842	1.6489	3.35905	0.490882	0.62351	NA
Lrrn2	3.61594	1.38432	2.40874	0.574708	0.565489	NA
Mdm4	67.5435	0.0236554	0.534431	0.0442627	0.964695	1
Pik3c2b	21.4724	0.551346	0.678813	0.812221	0.416665	1
Gm28609	2.45266	2.25049	1.72838	1.30208	0.192889	NA
Ppp1r15b	19.1857	-0.582887	0.703386	-0.828688	0.407281	1
Plekha6	22.8972	3.28785	1.74367	1.88559	0.0593501	1
Gm19461	1.16884	0	3.51776	0	1	NA
Gm28040	0.0691607	0	7.06756	0	1	NA
Kiss1	0	NA	NA	NA	NA	NA
Ren1	0	NA	NA	NA	NA	NA
Etnk2	11.1064	-1.50134	1.00345	-1.49619	0.134605	NA
Sox13	46.2257	-0.636166	0.473655	-1.3431	0.17924	1
Snrpe	35.2476	0.394217	0.510838	0.771706	0.440288	1
Zc3h11a	4.94431	-1.0024	1.12833	-0.888399	0.374326	NA
Zc3h11a.1	0	NA	NA	NA	NA	NA
Gm38394	2.88121	1.15882	1.46577	0.790586	0.429186	NA
Zbed6	0	NA	NA	NA	NA	NA
Lax1	0.269958	0	7.06756	0	1	NA
Atp2b4	21.8024	-0.486578	0.789966	-0.615948	0.537929	1
Gm28441	0	NA	NA	NA	NA	NA
Optc	0.76188	2.71401	3.41498	0.794736	0.426767	NA
Gm15851	0.194266	0	7.06756	0	1	NA
Prelp	0.69429	1.7721	3.13693	0.564916	0.572131	NA
Gm1627	0	NA	NA	NA	NA	NA
Fmod	0.507468	1.63579	6.38298	0.256273	0.79774	NA
Btg2	336.713	0.34584	0.309271	1.11824	0.263464	1
Chit1	0.352619	0	7.06756	0	1	NA
Chil1	0.259953	-1.21942	7.06357	-0.172635	0.862938	NA
Mybph	0	NA	NA	NA	NA	NA
Adora1	0.270859	-2.22406	6.99148	-0.31811	0.750401	NA
Myog	0.0701892	0	7.06756	0	1	NA
Ppfia4	10.3548	-0.324188	0.899857	-0.360266	0.718648	NA
Tmem183a	23.3655	-0.440081	0.56831	-0.774368	0.438713	1
4933406M09Rik	0.110519	0	7.06756	0	1	NA
Cyb5r1	9.97969	0.129106	0.937959	0.137646	0.89052	NA
Adipor1	27.6305	-0.177829	0.470124	-0.37826	0.705238	1
Platr1	0.113173	-1.21938	7.06357	-0.172629	0.862943	NA
Klhl12	42.2786	-0.507713	0.503669	-1.00803	0.31344	1
Rabif	10.1903	-0.47203	0.736103	-0.641255	0.521357	NA
Mgat4e	0	NA	NA	NA	NA	NA
Kdm5b	137.067	-0.0172005	0.318008	-0.0540882	0.956865	1
Gm26783	0.159717	0	7.06756	0	1	NA
Syt2	13.2561	-2.72078	1.61904	-1.68049	0.0928617	1
Ppp1r12b	72.8091	0.0490576	0.309418	0.158548	0.874025	1
Gm28892	0.600609	1.63756	5.44155	0.300936	0.763463	NA
Ube2t	2.1066	0.178485	1.3906	0.128351	0.897871	NA
Lgr6	23.3509	-2.16408	0.880504	-2.45777	0.0139803	0.604917
Gm10535	0	NA	NA	NA	NA	NA
Ptpn7	0.168434	1.90238	7.04831	0.269906	0.787233	NA
Arl8a	14.7239	0.472236	0.645945	0.731078	0.464732	1
Gm15445	0.548382	-1.20772	3.92569	-0.307645	0.758352	NA
Gpr37l1	0	NA	NA	NA	NA	NA
Gm26642	0.235077	0	7.06756	0	1	NA
Elf3	1.84628	1.77215	1.92335	0.921389	0.356847	NA
Rnpep	17.2132	-0.0263003	0.55222	-0.0476264	0.962014	1
Timm17a	24.9808	0.36012	0.508662	0.707975	0.478961	1
Lmod1	59.113	2.05896	0.676742	3.04246	0.0023465	0.284287
Shisa4	13.1326	1.22655	0.684981	1.79063	0.073352	1
Ipo9	20.3215	0.155243	0.533259	0.291122	0.770958	1
Gm28277	0.0372626	-1.21938	7.06357	-0.172629	0.862943	NA
Nav1	33.4756	1.3272	0.661247	2.00712	0.0447372	0.968194
Gm4793	0.632599	0	4.50219	0	1	NA
Csrp1	8.61084	0.937217	0.907804	1.0324	0.301885	NA
Phlda3	7.24237	1.41163	1.27722	1.10524	0.269056	NA
Tnni1	0.0403295	0	7.06756	0	1	NA
Lad1	0.933283	4.36638	3.13417	1.39315	0.163574	NA
Tnnt2	0.702502	0.376593	4.00839	0.093951	0.925148	NA
Pkp1	1.97749	2.46946	2.35673	1.04783	0.294717	NA
Igfn1	0.521511	1.89453	6.27089	0.302115	0.762564	NA
Tmem9	30.6439	1.20634	0.524939	2.29806	0.0215582	0.795107
Ascl5	0	NA	NA	NA	NA	NA
Cacna1s	0.080659	0	7.06756	0	1	NA
Gm37759	0.0355814	0	7.06756	0	1	NA
Gm15850	0.0421123	0	7.06756	0	1	NA
Kif21b	16.1965	0.259282	2.06966	0.125278	0.900304	1
Mroh3	3.7971	-0.355725	1.69055	-0.210419	0.833341	NA
Inava	21.2909	0.90932	0.900008	1.01035	0.312329	1
Gm26568	0.704634	0.0399186	3.37489	0.0118281	0.990563	NA
A430034D21Rik	0.0508374	1.90234	7.04831	0.269901	0.787237	NA
Gm37552	0	NA	NA	NA	NA	NA
Gm26781	1.76758	-1.75984	1.63433	-1.07679	0.281574	NA
Gpr25	0	NA	NA	NA	NA	NA
Camsap2	59.2905	-0.208649	0.468424	-0.445428	0.65601	1
9230116N13Rik	1.7412	0.147153	2.09073	0.0703833	0.943889	NA
Ddx59	4.43163	1.41372	1.17261	1.20562	0.227962	NA
Kif14	0.193969	1.63494	7.05962	0.23159	0.816856	NA
Gm37799	0	NA	NA	NA	NA	NA
Gm33994	0	NA	NA	NA	NA	NA
4933409D19Rik	0	NA	NA	NA	NA	NA
Platr23	0.0368858	1.63494	7.05962	0.23159	0.816856	NA
Zfp281	13.1646	-0.00561071	0.826283	-0.00679031	0.994582	1
Gm19705	2.72323	0.430178	1.55588	0.276485	0.782176	NA
Platr22	0.0368858	1.63494	7.05962	0.23159	0.816856	NA
Nr5a2	0.0403295	0	7.06756	0	1	NA
Gm4258	106.053	-0.500188	0.549072	-0.910969	0.362312	1
Gm26979	1.62198	1.38878	1.74331	0.796635	0.425663	NA
Gm26936	15.3827	0.210876	0.655657	0.321625	0.747737	1
Gm26930	3.00755	0.974545	1.59742	0.610073	0.541813	NA
A430106G13Rik	3.68362	-2.09834	1.78036	-1.1786	0.238556	NA
Ptprc	0.343577	3.3769	6.27101	0.538495	0.590236	NA
Gm28556	0	NA	NA	NA	NA	NA
Atp6v1g3	0.0335793	0	7.06756	0	1	NA
Nek7	49.8982	0.199624	0.384398	0.519316	0.60354	1
Gm28501	6.87315	-0.787652	1.06681	-0.738323	0.460318	NA
Gm5833	0.0508374	1.90234	7.04831	0.269901	0.787237	NA
Lhx9	0.101246	1.90234	7.04831	0.269901	0.787237	NA
2310009B15Rik	10.5975	0.0271638	0.739366	0.0367393	0.970693	NA
1700019P21Rik	0	NA	NA	NA	NA	NA
Dennd1b	161.111	-0.589134	0.353264	-1.66769	0.0953777	1
4930596I21Rik	0.0504086	0	7.06756	0	1	NA
Crb1	0.0421123	0	7.06756	0	1	NA
4933436E23Rik	0	NA	NA	NA	NA	NA
Gm34816	0	NA	NA	NA	NA	NA
Zbtb41	14.7162	0.13893	0.803663	0.172871	0.862753	1
Aspm	1.56144	0.868501	1.98833	0.4368	0.662257	NA
F13b	0	NA	NA	NA	NA	NA
Cfhr1	0	NA	NA	NA	NA	NA
Gm4788	0	NA	NA	NA	NA	NA
Cfhr2	0	NA	NA	NA	NA	NA
Cfh	0.754217	3.71742	3.41164	1.08963	0.275877	NA
Kcnt2	0.256388	0	7.06756	0	1	NA
4930590L20Rik	0.0372626	-1.21938	7.06357	-0.172629	0.862943	NA
Cdc73	93.2638	-0.0395948	0.445917	-0.0887939	0.929246	1
B3galt2	7.57112	0.92077	1.22424	0.752117	0.451981	NA
Glrx2	23.9242	0.175379	0.570834	0.307232	0.758667	1
Ro60	28.54	0.696676	0.787026	0.8852	0.376049	1
Uchl5	15.0767	-0.0204282	0.661002	-0.0309048	0.975345	1
Gm29170	1.87279	-0.799812	1.83026	-0.436993	0.662116	NA
Rgs2	7.25561	0.627682	0.919364	0.682735	0.494774	NA
Rgs13	0	NA	NA	NA	NA	NA
Rgs1	0.0671879	0	7.06756	0	1	NA
Rgs21	0	NA	NA	NA	NA	NA
Rgs18	0	NA	NA	NA	NA	NA
Gm29514	0.131496	1.90234	7.04831	0.269901	0.787237	NA
Brinp3	9.85322	1.80358	1.35408	1.33196	0.182873	NA
A230059L01Rik	0.236379	0	7.06756	0	1	NA
Gm15584	0.114238	0	7.06756	0	1	NA
Gm29515	0	NA	NA	NA	NA	NA
Gm29020	0	NA	NA	NA	NA	NA
Gm29398	0	NA	NA	NA	NA	NA
Pla2g4a	8.61238	0.107989	1.12343	0.0961246	0.923422	NA
Ptgs2os	0.423796	0	7.06756	0	1	NA
Ptgs2	1.04288	-2.80673	3.93586	-0.713117	0.475773	NA
Ptgs2os2	0	NA	NA	NA	NA	NA
Pdc	0	NA	NA	NA	NA	NA
2310030A07Rik	0	NA	NA	NA	NA	NA
Odr4	23.5117	-0.532467	0.554613	-0.960069	0.33702	1
Tpr	100.776	-0.266336	0.412836	-0.645136	0.518839	1
Prg4	0.432354	1.87013	4.83897	0.386473	0.699146	NA
Hmcn1	129.758	-0.429958	0.409247	-1.05061	0.293439	1
Gm20631	20.9744	-0.878348	0.751356	-1.16902	0.242396	1
Gm29188	0	NA	NA	NA	NA	NA
C730036E19Rik	0	NA	NA	NA	NA	NA
Gm47985	0	NA	NA	NA	NA	NA
Gm8947	0	NA	NA	NA	NA	NA
Gm47995	0	NA	NA	NA	NA	NA
3110040M04Rik	0	NA	NA	NA	NA	NA
Gm47996	0	NA	NA	NA	NA	NA
Gm10138	6.87798	0.25977	1.06374	0.244204	0.807072	NA
Ivns1abp	71.6415	-0.0275101	0.326915	-0.0841507	0.932937	1
Swt1	62.0929	-0.267017	0.362106	-0.737402	0.460878	1
Trmt1l	41.4995	-0.791536	0.43699	-1.81134	0.0700885	1
Rnf2	43.9313	-0.164688	0.399134	-0.412614	0.679889	1
Gm28181	0	NA	NA	NA	NA	NA
Fam129a	0.65203	1.2497	3.30414	0.378223	0.705265	NA
2810414N06Rik	0.186077	1.90234	7.04831	0.269901	0.787237	NA
Edem3	41.579	-0.139178	0.424229	-0.328073	0.742856	1
1700025G04Rik	70.1945	-0.48367	0.405903	-1.19159	0.233423	1
Gm28610	0.278471	1.90083	6.87781	0.276371	0.782263	NA
Tsen15	46.9212	-0.713114	0.534993	-1.33294	0.182551	1
Colgalt2	147.794	-0.801926	0.915527	-0.875918	0.381075	1
Rgl1	23.8338	-0.296952	0.778613	-0.381386	0.702917	1
Gm15479	0	NA	NA	NA	NA	NA
Gm28792	0.459012	-3.94727	6.52666	-0.604791	0.545318	NA
Apobec4	0.804139	0.182334	3.5312	0.051635	0.95882	NA
Arpc5	52.638	-0.464963	0.378116	-1.22968	0.218816	1
Ncf2	2.73078	-1.56792	1.48381	-1.05668	0.290656	NA
Smg7	69.6563	-0.0409148	0.479662	-0.0852993	0.932023	1
Gm28791	6.99	-0.0664484	1.09039	-0.0609401	0.951407	NA
Nmnat2	0.866272	-3.08749	2.87206	-1.07501	0.282371	NA
Gm28960	0	NA	NA	NA	NA	NA
Lamc2	11.391	0.072227	0.870121	0.083008	0.933845	NA
Lamc1	54.372	-0.649946	0.424791	-1.53004	0.126008	1
E330020D12Rik	0.136827	1.90234	7.04831	0.269901	0.787237	NA
Shcbp1l	0.405719	1.90102	6.89858	0.275567	0.782881	NA
Dhx9	63.3919	0.459115	0.468029	0.980953	0.326616	1
Npl	0.897249	-1.87865	2.73532	-0.686813	0.492201	NA
Rgs8	0.363033	3.37679	6.18145	0.546278	0.584875	NA
Gm29529	0	NA	NA	NA	NA	NA
C230024C17Rik	0	NA	NA	NA	NA	NA
Rgs16	2.71661	1.35682	1.75862	0.771525	0.440396	NA
Gm28513	0.245687	1.63494	7.05962	0.23159	0.816856	NA
Rnasel	6.31976	-0.125101	1.18762	-0.105337	0.916108	NA
Gm28512	0	NA	NA	NA	NA	NA
Rgsl1	0.618179	-2.22266	5.29722	-0.419591	0.674785	NA
Teddm2	0.658251	-0.351129	2.94677	-0.119158	0.905151	NA
Teddm1b	0	NA	NA	NA	NA	NA
Teddm1a	0	NA	NA	NA	NA	NA
Glul	33.989	-0.167502	0.725125	-0.230998	0.817317	1
Gm29290	0	NA	NA	NA	NA	NA
Gm29291	0	NA	NA	NA	NA	NA
Gm28286	0	NA	NA	NA	NA	NA
A830008E24Rik	0.143309	0.155522	7.05564	0.0220422	0.982414	NA
Zfp648	0	NA	NA	NA	NA	NA
4930452N14Rik	0	NA	NA	NA	NA	NA
4930532M18Rik	0	NA	NA	NA	NA	NA
Cacna1e	9.37961	-0.473949	0.968166	-0.489532	0.624465	NA
Gm29282	0.869727	3.36995	3.83744	0.878176	0.379848	NA
Gm9530	1.01912	0	3.69384	0	1	NA
Ier5	20.4735	-0.0253768	0.668655	-0.037952	0.969726	1
Mr1	3.42804	0.105607	1.32289	0.0798308	0.936372	NA
Stx6	65.313	0.238706	0.365642	0.652839	0.51386	1
BC034090	0.610333	0	5.41711	0	1	NA
Gm37622	0	NA	NA	NA	NA	NA
Xpr1	86.6262	-0.144741	0.327188	-0.442379	0.658215	1
Gm5532	0	NA	NA	NA	NA	NA
Acbd6	56.7498	-0.316178	0.386224	-0.818639	0.412992	1
Lhx4	0.118023	0	7.06756	0	1	NA
Qsox1	16.8462	-0.0749403	0.59857	-0.125199	0.900366	1
Gm37571	3.46939	-0.218252	1.6105	-0.135519	0.892202	NA
Cep350	79.9329	-0.601237	0.41051	-1.46461	0.143028	1
Tor1aip1	42.2082	-0.0278726	0.412376	-0.0675902	0.946112	1
Tor1aip2	63.9253	-0.183884	0.327378	-0.561689	0.574328	1
Fam163a	9.88475	0	2.24197	0	1	NA
Tdrd5	6.53371	-0.966104	1.15006	-0.840047	0.400882	NA
4930518J20Rik	0	NA	NA	NA	NA	NA
Nphs2	0.0421123	0	7.06756	0	1	NA
Axdnd1	1.35279	2.71421	3.4574	0.785042	0.432429	NA
Gm2000	2.73336	0.804348	1.51605	0.530556	0.595726	NA
Soat1	9.46123	-0.934613	0.97986	-0.953823	0.340173	NA
Abl2	59.0511	-0.241608	0.410317	-0.588831	0.555975	1
Tor3a	2.81579	0.448156	1.5211	0.294627	0.768279	NA
Fam20b	20.578	-0.133652	0.577839	-0.231296	0.817085	1
Ralgps2	62.9818	0.0525163	0.375987	0.139676	0.888916	1
Angptl1	7.6968	1.06635	1.06524	1.00104	0.316806	NA
4930439D14Rik	0.211286	0	7.06756	0	1	NA
Gm28694	0.43164	1.63546	6.61942	0.24707	0.804854	NA
Tex35	0.196793	0	7.06756	0	1	NA
Rasal2	131.189	-0.477491	0.401717	-1.18862	0.234587	1
Cryzl2	9.3413	-0.0258005	0.693878	-0.037183	0.970339	NA
Gm15486	0.0844166	1.90234	7.04831	0.269901	0.787237	NA
Sec16b	0.473752	1.637	5.68904	0.287747	0.773541	NA
Brinp2	3.66627	0.885544	1.29639	0.683085	0.494553	NA
Astn1	4.16602	0.0360208	1.22037	0.0295162	0.976453	NA
Gm37679	5.96136	-3.18161	1.46004	-2.17912	0.0293224	NA
Pappa2	2.21379	2.96107	2.14695	1.3792	0.167835	NA
1600012P17Rik	0	NA	NA	NA	NA	NA
4930562F17Rik	0	NA	NA	NA	NA	NA
Cop1	103.865	-0.215874	0.520854	-0.414461	0.678537	1
Tnr	6.30817	1.67667	2.25332	0.74409	0.456822	NA
Gm10530	0.0403295	0	7.06756	0	1	NA
Gm38039	0	NA	NA	NA	NA	NA
Gm37294	0	NA	NA	NA	NA	NA
4930523C07Rik	36.011	-0.598825	0.567866	-1.05452	0.291646	1
4930562F07Rik	0.103206	0	7.06756	0	1	NA
Tnn	0	NA	NA	NA	NA	NA
Mrps14	25.2144	0.74093	0.604607	1.22547	0.220397	1
Cacybp	35.9973	0.103843	0.564338	0.184008	0.854007	1
Rabgap1l	472.425	-0.195755	0.357808	-0.547096	0.584313	1
Gm36975	171.504	-0.206003	0.644023	-0.319869	0.749067	1
Gm37529	2.63035	-2.79605	2.32155	-1.20439	0.228438	NA
Gpr52	0.206553	-2.22406	6.99147	-0.31811	0.750401	NA
Gm37328	0.133188	0	7.06756	0	1	NA
Gm37083	0	NA	NA	NA	NA	NA
Gm38060	0	NA	NA	NA	NA	NA
Rc3h1	97.3374	-0.309139	0.305177	-1.01298	0.311069	1
Serpinc1	6.52093	2.17304	1.6617	1.30772	0.190968	NA
Zbtb37	15.1556	0.593918	0.674044	0.881127	0.378249	1
Gm37362	0.126748	1.90234	7.04831	0.269901	0.787237	NA
Gas5	119.641	0.169822	0.504331	0.336728	0.736322	1
Dars2	11.5986	0.145804	0.730508	0.199593	0.841799	NA
Gm37634	0.516913	0	7.06756	0	1	NA
Cenpl	1.92672	0.198265	2.12629	0.0932446	0.925709	NA
Klhl20	12.688	-0.202152	0.710258	-0.284618	0.775937	1
Ankrd45	7.13952	0.240508	1.62704	0.14782	0.882485	NA
Tex50	0.515424	-2.22312	5.70026	-0.390003	0.696534	NA
Prdx6	44.0559	-0.152393	0.606407	-0.251305	0.801579	1
Tnfsf4	0	NA	NA	NA	NA	NA
Tnfsf18	0	NA	NA	NA	NA	NA
Fasl	0	NA	NA	NA	NA	NA
Suco	78.2126	-0.372742	0.381145	-0.977953	0.328098	1
Gm31925	0	NA	NA	NA	NA	NA
4930558K02Rik	0.501111	-0.615549	4.55857	-0.135031	0.892587	NA
Pigc	8.68422	0.276187	1.01131	0.273098	0.784778	NA
Gm38304	3.77985	0.533021	1.51394	0.352076	0.724781	NA
Dnm3	69.4459	0.697482	0.690518	1.01008	0.312455	1
2810442N19Rik	0.162009	0.422922	7.04432	0.0600374	0.952126	NA
Dnm3os	10.2659	-0.284846	1.03612	-0.274916	0.783381	NA
Eef1aknmt	4.72261	0.343306	1.14875	0.298851	0.765053	NA
Vamp4	22.97	-0.463001	0.575272	-0.804838	0.420913	1
Myoc	0.133615	1.90234	7.04831	0.269901	0.787237	NA
Myocos	0	NA	NA	NA	NA	NA
Prrc2c	248.954	0.240124	0.283569	0.846793	0.39711	1
Fmo4	0	NA	NA	NA	NA	NA
Fmo1	0.0881	0.422924	7.04432	0.0600375	0.952126	NA
Fmo2	0.345598	1.90234	7.04831	0.269901	0.787237	NA
Fmo6	0.0508374	1.90234	7.04831	0.269901	0.787237	NA
Fmo3	0	NA	NA	NA	NA	NA
Gm37273	0	NA	NA	NA	NA	NA
Mroh9	0.242261	0	7.06756	0	1	NA
Prrx1	5.86894	0.826438	1.31171	0.630047	0.528664	NA
Gm20471	0.125363	-0.58176	6.97202	-0.0834422	0.9335	NA
Gorab	6.67776	-0.671772	0.913709	-0.735215	0.462209	NA
Gm29500	0	NA	NA	NA	NA	NA
Mettl11b	0.413957	-1.59279	5.92939	-0.268626	0.788218	NA
Kifap3	87.412	0.177102	0.452618	0.391284	0.695587	1
Scyl3	14.2078	0.891164	0.869962	1.02437	0.30566	1
BC055324	3.39227	0.120223	1.47399	0.0815632	0.934994	NA
Mettl18	0.89223	0.237111	2.58105	0.0918662	0.926804	NA
Sele	0.0491982	0	7.06756	0	1	NA
Sell	0	NA	NA	NA	NA	NA
Selp	0.0504086	0	7.06756	0	1	NA
Gm16587	0	NA	NA	NA	NA	NA
Gm16548	0	NA	NA	NA	NA	NA
F5	0	NA	NA	NA	NA	NA
Slc19a2	10.4159	-0.440597	0.836792	-0.526531	0.598519	NA
Ccdc181	13.6041	0.204117	0.858674	0.237712	0.812105	1
Blzf1	27.5044	-0.0601222	0.557993	-0.107747	0.914196	1
Nme7	54.0459	0.645663	0.420773	1.53447	0.124914	1
Atp1b1	162.134	0.698319	0.391111	1.78548	0.074184	1
Gm32391	0.212156	0	7.06756	0	1	NA
Gm26685	0.0368858	1.63494	7.05962	0.23159	0.816856	NA
Gm37754	0.602791	0	4.8789	0	1	NA
Gm37853	1.13544	1.83064	3.67066	0.498724	0.617974	NA
Gm37184	0.391803	0	6.97641	0	1	NA
Gm36945	0	NA	NA	NA	NA	NA
Dpt	0	NA	NA	NA	NA	NA
Gm32569	0.0335793	0	7.06756	0	1	NA
Gm20743	0.0335793	0	7.06756	0	1	NA
Xcl1	0	NA	NA	NA	NA	NA
1700029M03Rik	0	NA	NA	NA	NA	NA
4930568G15Rik	0.0934745	1.63494	7.05962	0.23159	0.816856	NA
Tbx19	0.107601	0	7.06756	0	1	NA
Sft2d2	16.1116	0.997151	0.737902	1.35133	0.176589	1
Tiprl	23.3611	0.491742	0.514719	0.95536	0.339396	1
Gm38190	4.1491	-1.04667	1.33546	-0.783755	0.433184	NA
Gpr161	1.64942	0.524819	1.90343	0.275723	0.782761	NA
Dcaf6	92.4815	-0.479397	0.427639	-1.12103	0.262275	1
Gm37864	0.79337	-2.06273	2.92162	-0.706022	0.480174	NA
Mpc2	33.5065	-0.00855289	0.433907	-0.0197114	0.984274	1
Adcy10	2.21166	2.70677	2.52139	1.07352	0.283037	NA
Gm38325	0	NA	NA	NA	NA	NA
Mpzl1	53.8431	-0.644179	0.43595	-1.47765	0.139503	1
Rcsd1	2.45527	-0.736984	1.62295	-0.454102	0.649755	NA
Gm37073	0	NA	NA	NA	NA	NA
Creg1	21.8613	-0.211136	0.56407	-0.374307	0.708176	1
Gm36972	0	NA	NA	NA	NA	NA
Gm16565	0.105749	0	7.06756	0	1	NA
Cd247	0.567515	0	4.13707	0	1	NA
Gm37469	0	NA	NA	NA	NA	NA
Pou2f1	61.8469	-0.00763464	0.39385	-0.0193846	0.984534	1
Gm26665	0.769393	0.180415	3.63734	0.049601	0.96044	NA
Gm37923	0	NA	NA	NA	NA	NA
Dusp27	10.6895	0	2.19694	0	1	NA
Gpa33	2.14896	0	2.91049	0	1	NA
Mael	0	NA	NA	NA	NA	NA
Ildr2	0.607046	2.71686	4.31544	0.629568	0.528978	NA
5330438I03Rik	0	NA	NA	NA	NA	NA
Gm15853	0.196289	0	7.06756	0	1	NA
Tada1	8.49641	0.586219	1.00463	0.583518	0.559544	NA
Pogk	21.9811	-0.299005	0.53036	-0.563777	0.572906	1
Gm4846	0	NA	NA	NA	NA	NA
Gm4847	0	NA	NA	NA	NA	NA
Fmo9	0.0355814	0	7.06756	0	1	NA
Gm16701	1.69869	0	3.0676	0	1	NA
Gm16701.1	0.973465	0	4.12609	0	1	NA
Fam78b	75.7622	-0.343896	0.833596	-0.412545	0.67994	1
Uck2	28.5383	-0.491008	0.500005	-0.982006	0.326097	1
Gm37982	2.92894	1.66054	1.68936	0.982942	0.325636	NA
Gm2453	0.130026	0	7.06756	0	1	NA
Tmco1	18.9134	0.79476	0.652169	1.21864	0.222981	1
Aldh9a1	24.0417	-0.564237	0.498844	-1.13109	0.258018	1
Mgst3	168.138	-0.544636	0.421934	-1.29081	0.196769	1
Lrrc52	0.396474	3.22936	5.94823	0.542912	0.587191	NA
Rxrg	3.9376	2.75842	1.45327	1.89808	0.0576849	NA
Lmx1a	6.99939	1.57938	1.30723	1.20819	0.226973	NA
Gm20711	0.270876	0	7.06756	0	1	NA
Pbx1	442.8	-0.641373	0.255124	-2.51397	0.0119381	0.589514
Gm37839	0	NA	NA	NA	NA	NA
Nuf2	0.243798	1.90234	7.04831	0.269901	0.787237	NA
Rgs5	0.499933	-2.52454	5.52246	-0.457141	0.64757	NA
Rgs4	1.70126	-0.940928	1.92326	-0.489236	0.624674	NA
Ccdc190	0.130354	0	7.06756	0	1	NA
Gm15852	0.0355814	0	7.06756	0	1	NA
Hsd17b7	14.3219	-0.693013	0.840801	-0.82423	0.409809	1
3110045C21Rik	0.909573	0.237077	2.60297	0.0910796	0.927429	NA
Ddr2	12.6901	1.6686	1.21591	1.3723	0.169969	1
Uap1	15.0741	0.511486	0.670059	0.763345	0.445258	1
Gm37748	0.078998	1.63494	7.05962	0.23159	0.816856	NA
Gm37502	0	NA	NA	NA	NA	NA
Uhmk1	15.5569	0.0868684	0.975026	0.0890934	0.929008	1
4930500M09Rik	0.350352	2.7192	6.29371	0.43205	0.665705	NA
Sh2d1b2	0	NA	NA	NA	NA	NA
Sh2d1b1	0.0491982	0	7.06756	0	1	NA
Gm7694	8.75286	-0.196341	1.00129	-0.196088	0.844541	NA
Nos1ap	68.2441	0.321236	0.344521	0.932414	0.351123	1
Spata46	1.23167	3.23837	2.65059	1.22176	0.2218	NA
Olfml2b	6.53943	1.87004	1.93002	0.968924	0.332583	NA
Atf6	99.4734	-0.292784	0.436996	-0.669991	0.502863	1
Gm9929	10.6333	-0.308827	0.846602	-0.364784	0.715273	NA
Dusp12	13.7472	1.10653	0.74723	1.48084	0.138648	1
Gm26620	0.43418	0.397803	4.8793	0.0815287	0.935022	NA
Fcrlb	6.23346	-1.1872	2.2714	-0.522674	0.601201	NA
Fcrla	0.139936	0	7.06756	0	1	NA
Fcgr2b	0	NA	NA	NA	NA	NA
Gm38204	0	NA	NA	NA	NA	NA
Gm10522	0	NA	NA	NA	NA	NA
Fcgr4	0	NA	NA	NA	NA	NA
Fcgr3	0.0708419	-1.21937	7.06357	-0.172628	0.862943	NA
Cfap126	4.42031	3.3101	1.87958	1.76108	0.0782242	NA
Sdhc	38.4796	-0.799896	0.482045	-1.65938	0.0970393	1
Mpz	1.5679	3.71089	2.29589	1.61632	0.106026	NA
Pcp4l1	18.3392	-0.599253	0.802329	-0.746892	0.455129	1
Nr1i3	0.484615	0	7.06756	0	1	NA
Tomm40l	3.47343	1.9543	1.36168	1.43521	0.151227	NA
Apoa2	0.289042	0	6.77903	0	1	NA
Fcer1g	0.951602	0.200767	2.81854	0.0712308	0.943214	NA
Ndufs2	27.0251	0.120197	0.555843	0.216243	0.828798	1
Adamts4	1.12865	-0.786993	2.20071	-0.357608	0.720637	NA
B4galt3	16.3067	-0.608767	0.641632	-0.94878	0.342732	1
Ppox	7.39665	-0.906699	1.18848	-0.762904	0.44552	NA
Usp21	7.27846	-0.932755	1.10428	-0.844672	0.398294	NA
Ufc1	24.7129	0.0487645	0.50524	0.0965174	0.92311	1
Gm20045	7.51435	1.37279	1.05487	1.30138	0.193128	NA
Dedd	8.54121	1.37209	0.96859	1.41658	0.156605	NA
Nit1	12.0609	0.422053	0.691272	0.610545	0.541501	1
Pfdn2	36.2623	-0.200123	0.525508	-0.380818	0.703338	1
Klhdc9	1.5957	-1.87847	1.9517	-0.96248	0.335809	NA
Nectin4	3.83236	-0.739068	1.16118	-0.636482	0.524462	NA
Arhgap30	0.187185	0	7.06756	0	1	NA
Usf1	10.0947	2.21014	0.925608	2.38777	0.0169509	NA
Tstd1	1.18034	3.352	2.54561	1.31678	0.187913	NA
F11r	51.3056	-0.210805	0.374639	-0.562688	0.573647	1
B930036N10Rik	1.93124	3.3324	2.11415	1.57623	0.114972	NA
Alyref2	5.04904	1.59274	1.17087	1.36031	0.173733	NA
Itln1	0.204568	1.63493	7.05962	0.231589	0.816858	NA
Cd244a	0.144581	1.90234	7.04831	0.269901	0.787237	NA
Ly9	0.0491982	0	7.06756	0	1	NA
Slamf7	0.0491982	0	7.06756	0	1	NA
Gm37787	0.0335793	0	7.06756	0	1	NA
A630035G10Rik	0	NA	NA	NA	NA	NA
Cd48	0.107601	0	7.06756	0	1	NA
Slamf1	0.0964466	0	7.06756	0	1	NA
Cd84	0.485961	2.71742	4.6083	0.589679	0.555406	NA
Gm10521	0	NA	NA	NA	NA	NA
Gm37065	0.0911668	1.90234	7.04831	0.269901	0.787237	NA
Slamf6	0	NA	NA	NA	NA	NA
Vangl2	26.1211	0.262761	0.504654	0.520675	0.602593	1
Nhlh1	5.14053	1.67665	2.25366	0.743969	0.456895	NA
Ncstn	33.1961	-0.095681	0.433439	-0.220749	0.825288	1
Copa	74.0204	-0.242181	0.343085	-0.705892	0.480255	1
Gm37756	0.895752	0.323825	2.85194	0.113546	0.909598	NA
Pex19	13.5569	0.19947	0.633196	0.315021	0.752745	1
Dcaf8	82.4233	0.201706	0.285223	0.707186	0.479451	1
Pea15a	9.56507	0.00515234	1.04061	0.00495128	0.996049	NA
Casq1	3.21101	2.33504	2.16289	1.0796	0.280322	NA
Gm17224	0.378504	0	6.26334	0	1	NA
Atp1a4	0.119321	0	7.06756	0	1	NA
Gm37950	0	NA	NA	NA	NA	NA
Igsf8	30.9465	0.163126	0.521864	0.312582	0.754598	1
Atp1a2	17.7242	-0.356901	0.911538	-0.391538	0.6954	1
Kcnj9	0.189896	2.71957	6.99356	0.388868	0.697374	NA
Gm36937	0	NA	NA	NA	NA	NA
Kcnj10	6.15995	0.206416	1.05218	0.196179	0.84447	NA
Pigm	12.2315	-0.207692	0.782034	-0.26558	0.790563	1
Slamf9	0	NA	NA	NA	NA	NA
Igsf9	30.9455	-0.0447517	0.591286	-0.0756855	0.939669	1
Tagln2	11.6078	-0.227331	0.956635	-0.237636	0.812163	NA
Cfap45	5.29554	1.24857	1.99025	0.62734	0.530436	NA
4933439K11Rik	2.44897	3.93313	2.11944	1.85574	0.0634904	NA
Vsig8	0	NA	NA	NA	NA	NA
Slamf8	0	NA	NA	NA	NA	NA
Fcrl6	0.0335793	0	7.06756	0	1	NA
Dusp23	1.58105	1.25179	2.34468	0.533882	0.593423	NA
Crp	0.183464	0	7.06756	0	1	NA
Apcs	0	NA	NA	NA	NA	NA
Olfr16	0	NA	NA	NA	NA	NA
Olfr1408	0	NA	NA	NA	NA	NA
Olfr1406	0	NA	NA	NA	NA	NA
Olfr218	0	NA	NA	NA	NA	NA
Olfr1404	0	NA	NA	NA	NA	NA
Fcer1a	0	NA	NA	NA	NA	NA
Olfr418	0	NA	NA	NA	NA	NA
Mptx2	0	NA	NA	NA	NA	NA
Ackr1	0	NA	NA	NA	NA	NA
Cadm3	0.0403295	0	7.06756	0	1	NA
Aim2	0.353718	-1.2179	6.30843	-0.193059	0.846913	NA
Ifi206	0	NA	NA	NA	NA	NA
Ifi214	0	NA	NA	NA	NA	NA
Ifi213	0	NA	NA	NA	NA	NA
Ifi209	0	NA	NA	NA	NA	NA
Ifi208	0.0355814	0	7.06756	0	1	NA
Ifi207	0.0335793	0	7.06756	0	1	NA
Ifi204	0.121027	1.90234	7.04831	0.269901	0.787237	NA
Mndal	0.0355814	0	7.06756	0	1	NA
Ifi211	0	NA	NA	NA	NA	NA
Ifi203	0.0368858	1.63494	7.05962	0.23159	0.816856	NA
Ifi202b	0.086084	1.63494	7.05962	0.23159	0.816856	NA
Ifi205	0	NA	NA	NA	NA	NA
Olfr433	0	NA	NA	NA	NA	NA
Olfr432	0	NA	NA	NA	NA	NA
Olfr430	0	NA	NA	NA	NA	NA
Olfr429	0	NA	NA	NA	NA	NA
Olfr427	0	NA	NA	NA	NA	NA
Olfr231	0	NA	NA	NA	NA	NA
Olfr424	0	NA	NA	NA	NA	NA
Olfr420	0	NA	NA	NA	NA	NA
Spta1	0	NA	NA	NA	NA	NA
Olfr419	0	NA	NA	NA	NA	NA
Mptx1	0	NA	NA	NA	NA	NA
Olfr417	0	NA	NA	NA	NA	NA
Olfr248	0	NA	NA	NA	NA	NA
Olfr414	0	NA	NA	NA	NA	NA
Olfr220	0	NA	NA	NA	NA	NA
Fmn2	13.602	0.720893	0.870284	0.828342	0.407477	1
Grem2	0.609609	3.07096	5.15878	0.595288	0.551651	NA
Rgs7	3.75648	-2.79017	2.06662	-1.35011	0.17698	NA
Gm36307	0	NA	NA	NA	NA	NA
Fh1	12.1568	0.755322	0.685933	1.10116	0.270827	1
Kmo	2.69647	-2.41077	1.70935	-1.41034	0.15844	NA
Opn3	2.35532	-0.350583	1.8265	-0.191942	0.847788	NA
Chml	3.17246	1.18802	1.67254	0.710311	0.477511	NA
Wdr64	0.0864187	1.90234	7.04831	0.269901	0.787237	NA
Exo1	0.250744	0.422924	7.04432	0.0600375	0.952126	NA
Gm38100	0	NA	NA	NA	NA	NA
Pld5	16.1424	1.36664	0.970984	1.40748	0.159284	1
Rbm8a2	0.469343	1.85542	4.3073	0.430761	0.666642	NA
Gm38101	0.0504086	0	7.06756	0	1	NA
Gm36536	0	NA	NA	NA	NA	NA
Cep170	57.9517	0.118813	0.514052	0.23113	0.817214	1
Gm36992	2.73316	0.765161	1.77766	0.430432	0.666882	NA
Sdccag8	42.8152	0.105068	0.458702	0.229055	0.818826	1
Gm15423	0.397071	1.9008	6.87039	0.276665	0.782037	NA
Akt3	246.016	-0.328376	0.489977	-0.670186	0.502739	1
Gm26801	0.774305	-1.20141	3.23083	-0.371857	0.709999	NA
Zbtb18	16.0878	1.92043	0.848375	2.26365	0.0235954	0.830444
Gm29856	0	NA	NA	NA	NA	NA
Gm37306	0	NA	NA	NA	NA	NA
Gm37280	0	NA	NA	NA	NA	NA
2310043L19Rik	0.105771	0	7.06756	0	1	NA
1700016C15Rik	0.270613	0	7.06756	0	1	NA
Adss	32.3152	-0.203179	0.523039	-0.388459	0.697676	1
Catspere1	0.137653	1.63493	7.05962	0.231589	0.816858	NA
Catspere2	35.8701	-0.223123	0.598345	-0.3729	0.709223	1
Desi2	73.4173	-0.0935788	0.469922	-0.199137	0.842156	1
4930527J03Rik	0	NA	NA	NA	NA	NA
B230369F24Rik	3.82567	-0.751921	1.18859	-0.632618	0.526983	NA
Cox20	8.35515	0.453737	1.02892	0.440982	0.659226	NA
Hnrnpu	164.759	-0.0821705	0.322681	-0.254649	0.798994	1
Efcab2	9.62653	1.98542	1.13226	1.75351	0.0795152	NA
Kif26b	28.4989	0.0612617	0.67592	0.0906345	0.927783	1
Gm16564	0.333107	-3.22494	6.95519	-0.463673	0.642882	NA
Smyd3	158.098	-0.0643219	0.380045	-0.169248	0.865601	1
Tfb2m	12.0942	1.19861	0.686416	1.74619	0.0807773	1
Cnst	19.2719	1.22381	0.822747	1.48746	0.136892	1
Sccpdh	33.9734	-0.657357	0.533481	-1.2322	0.217873	1
Kif28	57.5062	0	2.07791	0	1	1
Ahctf1	50.1086	-0.124012	0.558265	-0.222138	0.824206	1
Gm10518	0	NA	NA	NA	NA	NA
Cdc42bpa	209.245	-0.272627	0.427463	-0.637779	0.523618	1
Coq8a	1.32877	3.35688	2.73721	1.22639	0.220053	NA
Gm37336	0.421816	0.169618	4.44986	0.0381175	0.969594	NA
Psen2	26.456	-1.18722	0.638161	-1.86037	0.0628327	1
Gm31728	1.75026	-0.661133	1.65197	-0.400209	0.689003	NA
Itpkb	41.0397	-0.212852	0.529525	-0.401969	0.687707	1
Stum	0.219357	1.90234	7.04831	0.269901	0.787237	NA
Gm37267	0.144098	0	7.06756	0	1	NA
Parp1	60.0433	0.545591	0.439382	1.24172	0.214339	1
Lin9	19.3521	-0.0153453	0.638262	-0.0240424	0.980819	1
Mixl1	0	NA	NA	NA	NA	NA
Acbd3	38.6867	-0.158406	0.503557	-0.314574	0.753085	1
Gm37768	8.07895	1.5355	1.10585	1.38852	0.164978	NA
Gm38293	0.6627	1.2486	3.5707	0.34968	0.726579	NA
H3f3a	255.82	0.120029	0.276479	0.434136	0.66419	1
H3f3aos	0.789605	-0.667708	3.08086	-0.216728	0.828421	NA
Sde2	18.7621	1.02414	0.631863	1.62083	0.105054	1
Lefty2	0	NA	NA	NA	NA	NA
Pycr2	14.1016	-0.126597	0.900137	-0.140642	0.888152	1
Lefty1	0.4685	3.07497	4.59497	0.669203	0.503366	NA
Tmem63a	7.15287	1.08659	1.21223	0.896359	0.370061	NA
2210411M09Rik	0.725232	1.76743	3.48972	0.506466	0.612529	NA
Ephx1	9.50303	1.59093	0.982755	1.61884	0.105481	NA
9130409I23Rik	0	NA	NA	NA	NA	NA
Gm37406	0	NA	NA	NA	NA	NA
Nvl	41.4438	0.353658	0.420348	0.841346	0.400154	1
Cnih4	33.1145	0.323526	0.479346	0.674932	0.499719	1
Wdr26	114.757	0.191326	0.314843	0.607686	0.543396	1
A430110L20Rik	1.28981	1.89904	2.79263	0.680016	0.496495	NA
Cnih3	15.3365	4.1414	1.60113	2.58654	0.00969439	0.545309
Ccdc121	0.421212	0	7.06756	0	1	NA
Dnah14	2.16233	2.70363	2.32633	1.16218	0.24516	NA
Lbr	38.1631	0.604166	0.644673	0.937167	0.348673	1
Gm5533	0.0491982	0	7.06756	0	1	NA
Enah	539.972	-0.173808	0.328372	-0.529304	0.596595	1
Srp9	38.7346	0.290773	0.513781	0.565949	0.571429	1
Vmn1r1	0	NA	NA	NA	NA	NA
Degs1	15.5135	0.0353034	0.78749	0.0448303	0.964243	1
1700047M11Rik	0.129433	-1.21937	7.06357	-0.172628	0.862943	NA
Fbxo28	33.5876	-0.47649	0.457109	-1.0424	0.297227	1
Trp53bp2	69.8424	-0.089306	0.403662	-0.221239	0.824906	1
Capn2	41.6985	-1.01159	0.537887	-1.88067	0.0600166	1
Gm37885	1.32825	2.25748	2.41583	0.934453	0.35007	NA
Capn8	0.0335793	0	7.06756	0	1	NA
Gm37218	0	NA	NA	NA	NA	NA
Ccdc185	0	NA	NA	NA	NA	NA
Susd4	44.6221	-0.566087	0.378323	-1.4963	0.134574	1
Tlr5	3.52052	0.468876	1.60057	0.292944	0.769565	NA
Gm38079	0.0335793	0	7.06756	0	1	NA
Disp1	25.9453	0.140739	0.478203	0.294309	0.768522	1
Brox	23.3473	0.237668	0.599053	0.396739	0.69156	1
Aida	15.6697	0.399678	0.707714	0.564744	0.572248	1
Mia3	88.5596	0.246242	0.368246	0.668688	0.503694	1
Taf1a	16.9486	0.89344	0.544443	1.64101	0.100794	1
Gm37986	0.398666	1.24572	4.34705	0.286566	0.774445	NA
Hhipl2	0.354636	-2.8096	6.9673	-0.403255	0.68676	NA
Gm37214	0.652089	0	6.66226	0	1	NA
Gm33973	0	NA	NA	NA	NA	NA
Gm34068	0.172517	1.44593	6.97964	0.207165	0.835881	NA
Gm38108	0	NA	NA	NA	NA	NA
Dusp10	28.146	0.147989	0.864241	0.171236	0.864038	1
1700056E22Rik	0.520912	-4.15118	4.87042	-0.852325	0.394034	NA
Gm37223	0	NA	NA	NA	NA	NA
Gm37712	0	NA	NA	NA	NA	NA
1700112H15Rik	0.104742	0	7.06756	0	1	NA
Gm37800	0	NA	NA	NA	NA	NA
4930488B22Rik	0	NA	NA	NA	NA	NA
Hlx	0.100767	0	7.06756	0	1	NA
Gm34342	0	NA	NA	NA	NA	NA
Marc1	0.684001	1.43365	3.75308	0.381992	0.702467	NA
Marc2	31.5282	-0.18695	0.4344	-0.430365	0.66693	1
C130074G19Rik	0.0741484	0.155522	7.05564	0.0220422	0.982414	NA
Mark1	41.1936	-0.133825	0.503543	-0.265767	0.790419	1
Gm38251	2.43746	-0.220829	2.08291	-0.106019	0.915567	NA
Gm34732	0	NA	NA	NA	NA	NA
4930433J02Rik	0	NA	NA	NA	NA	NA
Gm37662	0	NA	NA	NA	NA	NA
Rab3gap2	36.6757	-0.843169	0.435918	-1.93424	0.0530841	1
Gm34882	0.371957	2.92535	6.98367	0.418885	0.6753	NA
Iars2	36.8745	0.315123	0.472436	0.667017	0.504762	1
2010103J01Rik	0.131496	1.90234	7.04831	0.269901	0.787237	NA
Bpnt1	11.2476	-0.121334	0.86732	-0.139895	0.888743	NA
4930532G15Rik	1.18625	3.35354	2.60007	1.28979	0.197123	NA
Eprs	70.1639	-0.191554	0.340367	-0.562786	0.573581	1
9630028B13Rik	0.382186	0	6.21081	0	1	NA
Gm2061	0.0368858	1.63494	7.05962	0.23159	0.816856	NA
Slc30a10	0.570194	1.64699	3.53818	0.46549	0.64158	NA
Gm38093	0	NA	NA	NA	NA	NA
Lyplal1	10.9997	-0.293547	0.720501	-0.40742	0.6837	NA
Gm37134	0.135587	1.63494	7.05962	0.23159	0.816856	NA
A730004F24Rik	1.30627	1.7721	2.74788	0.644897	0.518994	NA
Tgfb2	544.285	-0.250254	0.437913	-0.57147	0.567681	1
Gm29491	0.826008	3.71614	3.01417	1.23289	0.217617	NA
Rrp15	10.995	0.742699	0.907775	0.818153	0.41327	NA
A430105J06Rik	6.32921	1.77053	1.39862	1.26591	0.205544	NA
1700023G09Rik	0	NA	NA	NA	NA	NA
Gm37912	0	NA	NA	NA	NA	NA
D1Pas1	0	NA	NA	NA	NA	NA
Spata17	7.97834	2.25187	1.76542	1.27554	0.202118	NA
Gm15509	0.0355814	0	7.06756	0	1	NA
1700007P06Rik	0	NA	NA	NA	NA	NA
Gpatch2	65.9432	-0.104295	0.310271	-0.336142	0.736764	1
Gm38155	3.8907	-0.176853	1.35672	-0.130354	0.896286	NA
Gm37896	0.520291	0.373495	3.91161	0.0954835	0.923931	NA
Esrrg	15.8732	-0.898811	0.822997	-1.09212	0.274781	1
Gm36388	0.264902	-1.1673	6.94778	-0.168011	0.866575	NA
9330162B11Rik	0.0964466	0	7.06756	0	1	NA
Gm38064	0	NA	NA	NA	NA	NA
Ush2a	883.032	1.78242	0.592047	3.0106	0.00260733	0.301952
Kctd3	21.1762	0.261536	0.59857	0.436934	0.662159	1
Kcnk2	3.07333	2.09535	1.69595	1.2355	0.216644	NA
2900042K21Rik	0.0368858	1.63494	7.05962	0.23159	0.816856	NA
A430027H14Rik	0	NA	NA	NA	NA	NA
Cenpf	1.9071	1.25137	2.24661	0.557005	0.577524	NA
Ptpn14	32.8508	-0.826422	0.403454	-2.04836	0.0405243	0.958046
Gm26574	0.207804	-0.581759	6.97202	-0.083442	0.9335	NA
Gm37422	0.722509	1.89937	2.83365	0.670289	0.502674	NA
Smyd2	16.9945	0.180244	0.629527	0.286316	0.774636	1
Prox1	162.782	-0.45643	0.451385	-1.01118	0.311932	1
Gm28172	3.2591	-1.09578	1.68802	-0.649149	0.516242	NA
Prox1os	6.2837	-0.752966	1.02169	-0.736978	0.461136	NA
Gm29678	0	NA	NA	NA	NA	NA
Gm30725	0.511096	-1.87082	5.28338	-0.354096	0.723267	NA
Gm30932	0.0508374	1.90234	7.04831	0.269901	0.787237	NA
Rps6kc1	18.7537	0.087973	0.55354	0.158928	0.873726	1
Angel2	26.2446	0.0254821	0.508846	0.0500783	0.96006	1
Vash2	16.978	-0.59155	0.657396	-0.899839	0.368206	1
Gm31373	0	NA	NA	NA	NA	NA
Flvcr1	16.8608	0.392706	0.659254	0.595683	0.551387	1
A230020J21Rik	0.158353	0	7.06756	0	1	NA
Spata45	0.461274	2.71756	4.69279	0.579093	0.562527	NA
Tatdn3	8.06571	-0.429926	0.823724	-0.521929	0.60172	NA
Nsl1	0.292141	2.92535	6.98367	0.418885	0.6753	NA
Gm38188	0	NA	NA	NA	NA	NA
Batf3	0.416801	1.88197	5.41304	0.347674	0.728085	NA
Gm38161	0	NA	NA	NA	NA	NA
Fam71a	0.0491982	0	7.06756	0	1	NA
Atf3	22.5926	-0.754262	1.51083	-0.499237	0.617612	1
D730003I15Rik	3.45401	0.158965	1.3866	0.114644	0.908727	NA
Gm37168	0.506105	0	7.06756	0	1	NA
Nenf	25.3044	0.28463	0.563465	0.505143	0.613458	1
Pacc1	11.9666	-0.847485	0.851189	-0.995649	0.319421	1
Ppp2r5a	21.7032	0.582205	0.568839	1.0235	0.306073	1
Gm32200	0.414491	0	7.06756	0	1	NA
Gm37432	0	NA	NA	NA	NA	NA
Dtl	3.26601	0.137071	1.39376	0.0983466	0.921657	NA
Ints7	32.1687	0.00797182	0.428911	0.0185862	0.985171	1
Lpgat1	20.489	0.0593341	0.529799	0.111994	0.910828	1
Gm38037	0.323322	1.90234	7.04831	0.2699	0.787237	NA
Nek2	1.24896	2.71203	3.06219	0.885651	0.375806	NA
1700034H15Rik	0.579655	1.24787	3.75487	0.332335	0.739637	NA
Slc30a1	0.983684	0.237275	2.48375	0.0955306	0.923893	NA
Rd3	0.0701892	0	7.06756	0	1	NA
Gm26670	1.96043	1.39173	1.67689	0.829945	0.40657	NA
Traf5	5.34581	1.70851	1.1678	1.46301	0.143465	NA
Gm26879	3.23088	-1.74815	1.46614	-1.19235	0.233124	NA
Rcor3	25.3996	-0.067504	0.542481	-0.124436	0.90097	1
Gm10516	10.1794	1.5917	0.964865	1.64966	0.0990131	NA
Kcnh1	1.18197	1.40906	2.77806	0.507209	0.612008	NA
Hhat	8.32424	0.381031	0.769222	0.495346	0.620356	NA
1700065J18Rik	0.0491982	0	7.06756	0	1	NA
Sertad4	7.84454	0.882184	1.21898	0.723709	0.469244	NA
Gm15867	0.601618	1.03104	4.32529	0.238376	0.81159	NA
Syt14	135.325	-0.533664	0.652844	-0.817446	0.413674	1
Gm31406	0	NA	NA	NA	NA	NA
Utp25	10.5927	0.587992	0.891869	0.659281	0.509715	NA
Irf6	45.5234	-0.48487	0.536446	-0.903856	0.366072	1
A130010J15Rik	11.6125	-1.09487	0.942299	-1.16191	0.245271	NA
Traf3ip3	0.944306	-0.649085	3.489	-0.186038	0.852415	NA
Gm15872	0.0372626	-1.21938	7.06357	-0.172629	0.862943	NA
4930570N18Rik	0.0983964	0	7.06756	0	1	NA
Lamb3	1.76169	1.1591	2.06629	0.560959	0.574825	NA
Hsd11b1	0.492272	0	4.67661	0	1	NA
G0s2	10.939	2.63832	1.07158	2.46209	0.0138131	NA
Gm37650	0	NA	NA	NA	NA	NA
Camk1g	1.56071	-2.70498	2.18489	-1.23804	0.215702	NA
Mir205hg	0.263566	-1.21935	7.06357	-0.172625	0.862946	NA
4930503O07Rik	0	NA	NA	NA	NA	NA
Plxna2	31.8694	-0.101824	0.598566	-0.170113	0.864921	1
Cd34	1.04035	1.25186	2.6588	0.470836	0.637758	NA
Gm16897	0.331119	0	6.4708	0	1	NA
A330023F24Rik	22.1257	-0.761402	0.542397	-1.40377	0.160387	1
Gm32250	6.19165	-0.529259	1.13307	-0.4671	0.640428	NA
Gm37027	0	NA	NA	NA	NA	NA
Cd46	21.6441	0.462631	0.547619	0.844804	0.39822	1
Cr1l	27.7715	-0.065981	0.507749	-0.129948	0.896608	1
Cr2	2.06877	1.53153	2.04363	0.749415	0.453607	NA
Fam171a1	26.3411	1.54226	0.695837	2.21641	0.0266633	0.842898
Nmt2	31.3758	0.0293839	0.432362	0.0679614	0.945816	1
Rpp38	4.89532	0.0173443	1.29132	0.0134315	0.989284	NA
Acbd7	41.0476	0.341473	0.639336	0.534105	0.593269	1
Olah	1.3641	0	3.29654	0	1	NA
Gm37525	0.387633	0	7.06756	0	1	NA
Meig1	3.32846	1.65726	1.69747	0.97631	0.328911	NA
Dclre1c	22.132	0.352709	0.500423	0.704821	0.480921	1
Suv39h2	3.73524	1.60149	1.3444	1.19123	0.233563	NA
Gm13184	1.33213	0.289286	2.06746	0.139924	0.88872	NA
Hspa14	18.3873	1.01197	0.815963	1.24021	0.214897	1
Gm45902	2.37156	1.95231	2.06229	0.946668	0.343808	NA
Cdnf	0.847483	-1.20065	3.1638	-0.379496	0.70432	NA
Fam107b	67.1296	-0.0504537	0.428065	-0.117864	0.906175	1
Gm13185	0	NA	NA	NA	NA	NA
Gm13180	0	NA	NA	NA	NA	NA
Gm13191	0	NA	NA	NA	NA	NA
Frmd4a	192.979	-0.918993	0.361813	-2.53997	0.0110863	0.570813
Gm10862	0.0740216	0	7.06756	0	1	NA
Gm38085	0	NA	NA	NA	NA	NA
1700080N15Rik	0	NA	NA	NA	NA	NA
Gm13189	0	NA	NA	NA	NA	NA
Gm37814	0	NA	NA	NA	NA	NA
Gm37107	0.0368858	1.63494	7.05962	0.23159	0.816856	NA
Gm38348	0	NA	NA	NA	NA	NA
Gm13187	1.22837	1.4331	2.47744	0.57846	0.562954	NA
Gm36988	6.09961	-0.650248	1.14072	-0.570036	0.568654	NA
Gm13175	0.1741	2.71957	6.99356	0.388868	0.697374	NA
Gm13179	0.317655	-1.2193	7.06358	-0.172618	0.862952	NA
Prpf18	30.7771	0.643434	0.596005	1.07958	0.28033	1
Bend7	34.9247	-0.164281	0.444788	-0.369347	0.711869	1
Sephs1	20.7351	-0.467863	0.652296	-0.717255	0.473217	1
Phyh	8.93434	0.206725	0.729705	0.283299	0.776947	NA
Ucma	2.088	0.924907	1.93767	0.47733	0.633127	NA
Mcm10	0.377475	0	6.2025	0	1	NA
Optn	4.97899	-0.19072	1.04716	-0.182131	0.85548	NA
4930551O13Rik	0.208682	0	7.06756	0	1	NA
Ccdc3	1.12362	3.35184	2.54012	1.31956	0.186982	NA
Camk1d	299.956	0.490667	0.866911	0.565995	0.571397	1
Cdc123	43.6558	-0.148202	0.387369	-0.382586	0.702026	1
Nudt5	26.2687	0.377616	0.468484	0.806038	0.420221	1
Gm13199	0.251101	1.90238	7.04831	0.269906	0.787233	NA
Sec61a2	47.0252	-0.180997	0.355202	-0.50956	0.61036	1
Gm13267	0.0355814	0	7.06756	0	1	NA
Dhtkd1	7.32372	-0.156173	0.864452	-0.180661	0.856633	NA
Upf2	133.973	-0.474922	0.39896	-1.1904	0.233889	1
Proser2	11.2298	-0.846089	0.761543	-1.11102	0.26656	NA
Gm10857	0.298439	-3.94718	6.94086	-0.568687	0.569569	NA
Echdc3	4.2964	-0.353123	1.03913	-0.339824	0.733989	NA
A230108P19Rik	0.992187	1.25166	2.75283	0.454682	0.649338	NA
Gm13383	0	NA	NA	NA	NA	NA
AL845275.1	0	NA	NA	NA	NA	NA
Usp6nl	56.0262	-0.673446	0.424496	-1.58646	0.112635	1
Gm13388	0.562997	-1.4901	4.69411	-0.31744	0.75091	NA
Gm13391	1.3841	-0.767832	2.83896	-0.270462	0.786805	NA
Celf2	961.037	-1.24334	0.243048	-5.11563	3.12692e-07	0.000444592
Gm13389	0.237689	2.71957	6.99355	0.388868	0.697374	NA
Gm10855	0.813332	0.236582	3.0109	0.0785751	0.937371	NA
Gm10115	6.16009	-0.374713	0.893299	-0.419471	0.674872	NA
Gm28641	0	NA	NA	NA	NA	NA
Gm13211	0.0355814	0	7.06756	0	1	NA
1700061F12Rik	0	NA	NA	NA	NA	NA
Gm13219	0.133685	0.422922	7.04432	0.0600374	0.952126	NA
Gm13218	0	NA	NA	NA	NA	NA
Gata3	332.42	0.279851	0.26922	1.03949	0.298578	1
Gm13256	4.44838	2.74349	1.41417	1.94	0.0523797	NA
4930412O13Rik	3.97901	0.023071	1.39056	0.0165912	0.986763	NA
9230102O04Rik	12.74	0.33947	0.747016	0.454435	0.649516	1
Gm13262	7.33077	-0.154116	0.947402	-0.162673	0.870776	NA
Taf3	80.0687	0.286168	0.366898	0.779967	0.435411	1
Atp5c1	85.2051	0.19963	0.311663	0.640532	0.521827	1
Kin	21.993	0.246389	0.717335	0.343479	0.731238	1
Itih2	0.430961	2.71675	4.26301	0.637284	0.52394	NA
Itih5	261.256	1.12772	0.508974	2.21567	0.0267141	0.842898
Gm13261	0.182531	1.63492	7.05962	0.231588	0.816858	NA
Sfmbt2	3.28294	-0.778608	1.29655	-0.600522	0.548159	NA
Gm13264	0	NA	NA	NA	NA	NA
Prkcq	76.5097	0.301823	0.398125	0.758113	0.448383	1
Gm38171	0	NA	NA	NA	NA	NA
8030442B05Rik	0.0565887	0	7.06756	0	1	NA
Gm13293	0.0368858	1.63494	7.05962	0.23159	0.816856	NA
Gm13291	0	NA	NA	NA	NA	NA
Pfkfb3	6.00776	0.453921	1.07132	0.423702	0.671783	NA
Gm10851	0.291969	0	6.77049	0	1	NA
Rbm17	31.7271	0.0194367	0.436734	0.0445046	0.964502	1
Gm17490	0	NA	NA	NA	NA	NA
Il2ra	0.0759109	0	7.06756	0	1	NA
Il15ra	3.32691	-1.72917	1.33951	-1.29089	0.19674	NA
Fbh1	22.7405	-0.26211	0.551353	-0.475394	0.634506	1
Ankrd16	11.6438	1.03427	0.920417	1.1237	0.26114	NA
Itga8	370.443	0.398975	0.485857	0.821177	0.411545	1
E030013I19Rik	4.38063	2.17728	1.49404	1.45731	0.145032	NA
Mindy3	44.849	-0.167356	0.466799	-0.358518	0.719956	1
Gm37565	0	NA	NA	NA	NA	NA
Pter	8.00922	0.870526	1.05704	0.823548	0.410196	NA
C1ql3	1.23507	1.77063	2.73043	0.64848	0.516675	NA
Rsu1	47.128	-0.124335	0.479879	-0.259097	0.79556	1
Gm13270	6.18976	0.729664	1.01844	0.716451	0.473713	NA
Cubn	8.91262	-0.525645	1.2444	-0.422407	0.672728	NA
Trdmt1	5.16819	1.69002	1.37125	1.23247	0.217774	NA
Vim	51.3076	0.482104	0.399644	1.20633	0.227689	1
St8sia6	0.12443	0	7.06756	0	1	NA
Gm37126	0	NA	NA	NA	NA	NA
Hacd1	30.9234	-0.575339	0.494963	-1.16239	0.245078	1
Stamos	0.479624	-0.614848	4.58783	-0.134017	0.893389	NA
Stam	27.3391	-0.110814	0.627624	-0.176561	0.859853	1
Tmem236	0.319662	-3.94718	6.94086	-0.568687	0.569569	NA
Mrc1	0.461443	-3.94718	6.94086	-0.568687	0.569569	NA
Slc39a12	0.0335793	0	7.06756	0	1	NA
Gm13266	0.0508374	1.90234	7.04831	0.269901	0.787237	NA
Cacnb2	214.793	0.492905	0.397075	1.24134	0.21448	1
Gm10848	9.41959	1.45988	1.15057	1.26883	0.204502	NA
Gm13269	24.1452	1.24572	1.04016	1.19762	0.231066	1
Nsun6	13.406	1.10228	0.837965	1.31543	0.188365	1
Arl5b	43.0737	-0.482669	0.425983	-1.13307	0.257184	1
Malrd1	1.03114	-0.117256	2.83547	-0.0413534	0.967014	NA
Plxdc2	39.362	1.03087	0.645063	1.59809	0.110022	1
Gm13322	0	NA	NA	NA	NA	NA
Nebl	88.0776	1.35295	0.664079	2.03733	0.0416174	0.960979
Gm13324	0	NA	NA	NA	NA	NA
H2al2a	0	NA	NA	NA	NA	NA
A930004D18Rik	2.25115	1.30641	1.65677	0.788527	0.430389	NA
Gm13330	0.328884	0.235467	6.91666	0.0340435	0.972842	NA
Skida1	8.89628	0.501347	0.964116	0.520006	0.603059	NA
1810059C17Rik	0.757452	1.24997	3.2383	0.385995	0.6995	NA
Mllt10	185.469	-0.167876	0.396696	-0.423185	0.67216	1
Dnajc1	128.771	0.0275688	0.406907	0.067752	0.945983	1
Commd3	30.0565	-0.0301648	0.439124	-0.068693	0.945234	1
Bmi1	7.49688	1.34472	1.29917	1.03505	0.300643	NA
Spag6	1.00369	-2.03776	2.61312	-0.77982	0.435497	NA
Gm20539	1.06728	-0.875632	2.47086	-0.354384	0.723051	NA
Carlr	0	NA	NA	NA	NA	NA
Pip4k2a	87.5472	0.00159754	0.420908	0.00379547	0.996972	1
4930426L09Rik	0.251927	1.63494	7.05962	0.23159	0.816856	NA
Armc3	9.338	3.30707	1.85708	1.7808	0.0749457	NA
4930447M23Rik	0	NA	NA	NA	NA	NA
Msrb2	8.72371	0.615274	0.964355	0.638015	0.523464	NA
Gm33940	0.144098	0	7.06756	0	1	NA
Gm13344	0.453008	0	7.06756	0	1	NA
Ptf1aos	0	NA	NA	NA	NA	NA
Ptf1a	0	NA	NA	NA	NA	NA
1810010K12Rik	0	NA	NA	NA	NA	NA
4921504E06Rik	0.170407	1.90234	7.04831	0.2699	0.787237	NA
Gm13348	0	NA	NA	NA	NA	NA
Otud1	2.88975	-0.917569	1.2477	-0.735406	0.462092	NA
Gm13346	0.442294	3.06163	6.45526	0.474285	0.635296	NA
Etl4	221.161	-0.350627	0.309815	-1.13173	0.257747	1
Gm17171	0	NA	NA	NA	NA	NA
Gm13335	0	NA	NA	NA	NA	NA
Gm13362	2.03874	3.34434	2.33179	1.43424	0.151505	NA
Arhgap21	40.8152	-0.331573	0.394896	-0.839647	0.401106	1
Gm13380	0.0335793	0	7.06756	0	1	NA
Gm13375	0.665269	1.24938	3.38055	0.36958	0.711696	NA
Gm13376	0.0491982	0	7.06756	0	1	NA
Enkur	19.6862	1.87637	1.04502	1.79554	0.0725672	1
Thnsl1	13.5882	0.489355	0.854455	0.572711	0.566841	1
Gm13327	0.174185	0	7.06756	0	1	NA
Gpr158	4.40065	0.283429	2.32301	0.122009	0.902892	NA
Myo3a	493.3	-0.345573	1.40527	-0.245911	0.805751	1
Gad2	32.3533	0	2.11549	0	1	1
1700092C17Rik	0	NA	NA	NA	NA	NA
Apbb1ip	1.02851	-0.300297	6.79871	-0.0441697	0.964769	NA
Pdss1	11.666	0.603976	1.02087	0.591627	0.5541	NA
Abi1	54.8221	-0.233707	0.525486	-0.444745	0.656504	1
Acbd5	46.9852	-0.17176	0.428622	-0.400726	0.688622	1
Mastl	1.79822	0.945986	1.76912	0.534722	0.592842	NA
Yme1l1	73.64	-0.272309	0.469461	-0.580047	0.561883	1
4931423N10Rik	2.65174	-0.141968	1.5831	-0.0896776	0.928543	NA
Nxph2	0	NA	NA	NA	NA	NA
Spopl	45.064	-0.257557	1.12592	-0.228753	0.819061	1
Hnmt	0.0881	0.422924	7.04432	0.0600375	0.952126	NA
Tbpl2	0	NA	NA	NA	NA	NA
Il1f8	0	NA	NA	NA	NA	NA
Il1f9	0	NA	NA	NA	NA	NA
Il1f6	0	NA	NA	NA	NA	NA
Il1f5	0	NA	NA	NA	NA	NA
Il1f10	0	NA	NA	NA	NA	NA
Gm13411	0	NA	NA	NA	NA	NA
Il1rn	0	NA	NA	NA	NA	NA
Psd4	0	NA	NA	NA	NA	NA
Pax8	0	NA	NA	NA	NA	NA
Gm13415	0.0491982	0	7.06756	0	1	NA
Gm13417	0.278958	1.63494	7.05962	0.23159	0.816856	NA
Cacna1b	24.2705	3.06557	1.59424	1.92291	0.0544918	1
Ehmt1	118.2	0.43145	0.330198	1.30664	0.191335	1
Arrdc1	16.6787	-0.0064765	0.727852	-0.0088981	0.9929	1
Zmynd19	6.30093	-1.17651	1.01386	-1.16043	0.245874	NA
Dph7	7.88511	-0.457125	0.960326	-0.47601	0.634067	NA
Mrpl41	16.3551	-0.0545246	0.610145	-0.0893633	0.928793	1
Pnpla7	14.0504	0.260811	0.620539	0.420298	0.674268	1
Nsmf	16.3333	0.691619	0.686425	1.00757	0.313663	1
Entpd8	0.0964466	0	7.06756	0	1	NA
Noxa1	0.367281	-1.21937	7.06357	-0.172628	0.862943	NA
Gm13387	1.97025	-2.70751	2.00989	-1.34709	0.17795	NA
Nrarp	4.60563	-1.31007	1.12781	-1.16161	0.245395	NA
Gm38287	0.288109	0.155522	7.05564	0.0220422	0.982414	NA
Tor4a	0.438017	3.71997	5.77044	0.64466	0.519148	NA
Nelfb	14.4827	0.0109866	0.688898	0.015948	0.987276	1
Stpg3	0.245641	-3.94718	6.94086	-0.568687	0.569569	NA
Fam166a	0.513268	1.8863	5.67219	0.332551	0.739473	NA
[truncated: 30,286 more rows]

## Sheet: IPhC_IBC-CompE_vs_IPhC_IBC-DMSO
gene	baseMean	log2FoldChange	lfcSE	stat	pvalue	padj
Xkr4	59.203	-0.705279	0.512926	-1.37501	0.169127	1
Gm1992	2.14866	-2.14143	2.48268	-0.862547	0.388387	NA
Gm19938	3.13786	-2.06762	2.02419	-1.02146	0.307039	NA
Gm37381	0.561173	0.0855853	4.81555	0.0177727	0.98582	NA
Rp1	0.0911668	0	7.06756	0	1	NA
Sox17	0	NA	NA	NA	NA	NA
Gm37587	0	NA	NA	NA	NA	NA
Gm37323	0.271219	0	7.06756	0	1	NA
Mrpl15	14.4969	0.721002	0.751534	0.959374	0.33737	1
Lypla1	30.1369	-0.290888	0.512523	-0.567561	0.570333	1
Tcea1	49.0347	-0.0503633	0.409607	-0.122955	0.902143	1
Rgs20	11.9928	-0.760887	1.33872	-0.56837	0.569784	1
Gm16041	0	NA	NA	NA	NA	NA
Atp6v1h	43.9009	-0.268234	0.511103	-0.524814	0.599713	1
Oprk1	0.122876	0	7.06756	0	1	NA
Npbwr1	0	NA	NA	NA	NA	NA
Rb1cc1	90.9108	-0.0648841	0.363973	-0.178266	0.858514	1
4732440D04Rik	7.7787	0.864122	0.912181	0.947314	0.343479	NA
Alkal1	0	NA	NA	NA	NA	NA
St18	1.05011	0	3.08069	0	1	NA
Pcmtd1	56.2926	-0.10916	0.52613	-0.207477	0.835638	1
Gm26901	6.10779	-0.873623	1.52597	-0.572505	0.56698	NA
Gm30414	0	NA	NA	NA	NA	NA
Sntg1	0.786335	1.74105	3.39412	0.51296	0.607979	NA
Rrs1	7.23273	-0.516785	1.09064	-0.473837	0.635616	NA
Adhfe1	1.37332	2.66882	2.67024	0.999465	0.317569	NA
2610203C22Rik	0.597889	0	5.51468	0	1	NA
Vxn	0.148674	0	7.06756	0	1	NA
Gm29520	0	NA	NA	NA	NA	NA
Mybl1	1.67315	1.1528	2.02299	0.56985	0.568779	NA
Vcpip1	32.9985	-0.331384	0.567835	-0.583593	0.559494	1
1700034P13Rik	0.789425	0.320254	3.17338	0.100919	0.919615	NA
Sgk3	13.0392	0.710883	0.887374	0.801109	0.423069	1
Mcmdc2	2.98466	0.258381	1.64325	0.157238	0.875058	NA
Snhg6	18.498	0.340312	0.59069	0.576126	0.56453	1
Tcf24	0.196484	0	7.06756	0	1	NA
Ppp1r42	2.63824	1.7625	2.05395	0.858101	0.390837	NA
Gm15818	0.0368858	0	7.06756	0	1	NA
Cops5	48.458	0.340363	0.36908	0.922193	0.356428	1
Cspp1	186.578	0.31139	0.273874	1.13699	0.255544	1
Arfgef1	161.875	0.270469	0.424444	0.637232	0.523974	1
Cpa6	104.174	1.06723	0.466578	2.28736	0.022175	1
Prex2	7.66842	0.991356	1.24208	0.798144	0.424787	NA
A830018L16Rik	3.39539	2.58921	2.06822	1.25191	0.210604	NA
Gm17644	0	NA	NA	NA	NA	NA
Gm29663	0	NA	NA	NA	NA	NA
Sulf1	41.8737	0.597304	0.792765	0.753444	0.451183	1
Slco5a1	52.5042	0.264461	0.536014	0.493386	0.62174	1
Gm29283	0.0508374	0	7.06756	0	1	NA
Prdm14	0.0491982	-1.17896	7.06295	-0.166921	0.867432	NA
Ncoa2	155.768	-0.0170878	0.256858	-0.0665262	0.946959	1
Gm29570	1.21903	-1.2203	2.50563	-0.487022	0.626243	NA
Tram1	43.679	-0.107193	0.39393	-0.272112	0.785536	1
Lactb2	25.4509	0.300371	0.802252	0.37441	0.708099	1
Xkr9	0.0691607	0	7.06756	0	1	NA
Eya1	681.366	-0.493758	0.255686	-1.93111	0.0534693	1
Gm9947	0.140365	-1.17896	7.06295	-0.166921	0.867432	NA
Msc	0.0508374	0	7.06756	0	1	NA
Trpa1	0.194843	-2.09233	7.0007	-0.298875	0.765035	NA
Kcnb2	195.744	-0.716893	0.558216	-1.28426	0.199052	1
Terf1	28.3981	-0.326235	0.573331	-0.569017	0.569345	1
Sbspon	1.32546	1.18112	2.69564	0.438161	0.661269	NA
4930444P10Rik	1.97995	0	3.17994	0	1	NA
Rpl7	377.902	0.0152741	0.276179	0.0553049	0.955896	1
Rdh10	23.798	-0.66992	0.646627	-1.03602	0.300192	1
Gm28095	0.750019	-1.18424	3.99878	-0.296149	0.767116	NA
Stau2	65.0818	-0.0974689	0.528228	-0.184521	0.853605	1
Gm7568	0.417587	1.78405	5.35153	0.333372	0.738853	NA
Ube2w	95.7882	-0.101755	0.382433	-0.266074	0.790182	1
Eloc	36.616	-0.499094	0.483703	-1.03182	0.302157	1
D030040B21Rik	3.13488	0.220762	2.291	0.0963603	0.923234	NA
Tmem70	44.7305	0.206449	0.593239	0.348002	0.727838	1
Ly96	6.36847	-0.187658	1.39384	-0.134634	0.892901	NA
Gm28376	16.5978	-0.952194	0.958963	-0.992941	0.320739	1
Jph1	28.8993	-0.445915	0.493185	-0.904152	0.365915	1
Gm28783	0	NA	NA	NA	NA	NA
Gdap1	14.746	-1.21124	2.11462	-0.572792	0.566786	1
Gm28784	0.229848	0	7.06756	0	1	NA
Pi15	0.544136	-0.320043	3.79979	-0.0842265	0.932876	NA
Gm28154	5.87036	1.68093	1.44147	1.16612	0.243567	NA
Gm16070	46.8744	1.29761	0.515156	2.51887	0.0117732	1
Crispld1	55.908	1.39702	0.556232	2.51158	0.0120193	1
Gm28153	14.3152	1.33694	0.733727	1.82213	0.0684356	1
Gm28756	0.110657	0	7.06756	0	1	NA
Crisp4	0.0701892	0	7.06756	0	1	NA
Defb18	0	NA	NA	NA	NA	NA
Defb41	0	NA	NA	NA	NA	NA
Gm15825	0	NA	NA	NA	NA	NA
Tfap2d	0.0671879	0	7.06756	0	1	NA
Tfap2b	0	NA	NA	NA	NA	NA
Gm28340	0	NA	NA	NA	NA	NA
Pkhd1	0.194266	0	7.06756	0	1	NA
4930486I03Rik	0	NA	NA	NA	NA	NA
Gm28653	0.0403295	0	7.06756	0	1	NA
Il17a	0	NA	NA	NA	NA	NA
Il17f	0	NA	NA	NA	NA	NA
Mcm3	1.84943	-0.15452	1.7181	-0.0899365	0.928338	NA
Gm28065	0	NA	NA	NA	NA	NA
6720483E21Rik	1.39114	-0.364084	2.3991	-0.151759	0.879377	NA
Paqr8	59.4482	-0.559017	0.509529	-1.09712	0.272587	1
Efhc1	17.2571	-0.499618	0.74024	-0.67494	0.499714	1
Tram2	47.7055	-0.793654	0.491763	-1.61389	0.10655	1
Gm28287	0.0876712	0	7.06756	0	1	NA
Tmem14a	5.20346	-0.613836	1.16328	-0.527676	0.597724	NA
Gsta3	1.66522	2.83762	2.34359	1.2108	0.225971	NA
Gm28836	0.50924	2.67272	4.57326	0.584424	0.558935	NA
Khdc1a	0	NA	NA	NA	NA	NA
Khdc1c	0	NA	NA	NA	NA	NA
Khdc1b	0	NA	NA	NA	NA	NA
Kcnq5	16.6614	1.60072	1.01392	1.57875	0.114394	1
Rims1	3.24795	1.20275	1.61284	0.745736	0.455827	NA
Gm29506	0.493956	-1.32458	5.79363	-0.228627	0.819159	NA
4933415F23Rik	0	NA	NA	NA	NA	NA
Gm27028	0.0355814	0	7.06756	0	1	NA
Gm29107	0.791688	1.73623	3.26817	0.531255	0.595242	NA
Ogfrl1	5.53909	-0.104638	1.14361	-0.0914977	0.927097	NA
Gm28822	0	NA	NA	NA	NA	NA
B3gat2	3.61091	-0.276615	1.29462	-0.213665	0.830809	NA
Smap1	52.12	-0.0155509	0.447428	-0.0347562	0.972274	1
Sdhaf4	12.5847	0.326123	0.72048	0.452648	0.650803	1
Fam135a	112.067	-0.15492	0.405319	-0.382217	0.7023	1
Col9a1	153.951	0.0336544	0.445485	0.0755454	0.939781	1
Col19a1	0.72677	-0.708196	3.463	-0.204503	0.83796	NA
Lmbrd1	43.9068	-0.187373	0.602185	-0.311156	0.755682	1
Gm28237	0	NA	NA	NA	NA	NA
Gm29414	0	NA	NA	NA	NA	NA
Adgrb3	7.15293	0.0886431	1.28036	0.0692331	0.944804	NA
4931408C20Rik	0	NA	NA	NA	NA	NA
Gm5524	0	NA	NA	NA	NA	NA
Gm597	0	NA	NA	NA	NA	NA
Gm9898	0	NA	NA	NA	NA	NA
Phf3	109.81	-0.127354	0.390062	-0.326496	0.744049	1
Ptp4a1	3.45033	-0.80564	1.61325	-0.499389	0.617506	NA
Ptp4a1.1	0.226955	1.79876	7.05415	0.254993	0.798729	NA
Gm5698	0	NA	NA	NA	NA	NA
4931428L18Rik	0.823796	-1.18198	4.71618	-0.250623	0.802105	NA
Gm28644	0	NA	NA	NA	NA	NA
Gm29128	0.153615	0	7.06756	0	1	NA
Lgsn	0	NA	NA	NA	NA	NA
Pih1d3	0	NA	NA	NA	NA	NA
Khdrbs2	100.908	-1.2234	0.777438	-1.57363	0.115573	1
Gm5415	0.181462	0	7.06756	0	1	NA
Gm37724	0.138132	0	7.06756	0	1	NA
Gm37591	0	NA	NA	NA	NA	NA
Prim2	9.06838	0.0181536	0.951748	0.019074	0.984782	1
Rab23	7.43733	-0.0156931	0.951628	-0.0164907	0.986843	NA
Bag2	41.4478	0.24175	0.557248	0.433828	0.664413	1
Zfp451	51.0227	0.106501	0.448336	0.237548	0.812232	1
Bend6	2.8638	-0.071789	1.64977	-0.0435146	0.965291	NA
Dst	226.745	-0.351036	0.238722	-1.47048	0.141432	1
Gm26788	1.3089	-3.69317	2.48702	-1.48498	0.13755	NA
Gm37958	0	NA	NA	NA	NA	NA
Gm37233	1.29435	1.25593	1.94294	0.646409	0.518014	NA
Ccdc115	4.59037	0.19075	1.39769	0.136475	0.891446	NA
Gm28306	0	NA	NA	NA	NA	NA
Imp4	6.49359	-0.524714	1.20764	-0.434495	0.663929	NA
Ptpn18	3.36015	0.525919	1.62855	0.322937	0.746743	NA
Gm28417	0.166858	0	7.06756	0	1	NA
4930568A12Rik	0	NA	NA	NA	NA	NA
Prss39	0	NA	NA	NA	NA	NA
Cfc1	0	NA	NA	NA	NA	NA
Prss40	0	NA	NA	NA	NA	NA
1700101I19Rik	0	NA	NA	NA	NA	NA
Amer3	0	NA	NA	NA	NA	NA
Arhgef4	13.6337	0.325272	0.710037	0.458106	0.646876	1
Arhgef4.1	0	NA	NA	NA	NA	NA
Gm38336	0.482478	0.36001	4.28779	0.0839615	0.933087	NA
Fam168b	55.6402	0.0316149	0.428109	0.0738478	0.941131	1
Plekhb2	5.24462	1.794	1.25746	1.42668	0.153671	NA
Gm37068	0	NA	NA	NA	NA	NA
Gm28415	0	NA	NA	NA	NA	NA
1110002O04Rik	0	NA	NA	NA	NA	NA
Gm37146	0	NA	NA	NA	NA	NA
Gm33222	0	NA	NA	NA	NA	NA
4930535G08Rik	0.0508374	0	7.06756	0	1	NA
Hs6st1	23.3806	0.174439	0.606504	0.287614	0.773643	1
Gm37335	0.0508374	0	7.06756	0	1	NA
Gm33280	1.03607	-1.1899	3.11052	-0.382541	0.70206	NA
Uggt1	65.7116	0.150973	0.473805	0.318639	0.75	1
Neurl3	0.816691	0.305599	2.90871	0.105063	0.916326	NA
Arid5a	2.31999	-2.16388	1.98073	-1.09247	0.274628	NA
4930403P22Rik	1.06861	-2.26949	2.67131	-0.84958	0.395559	NA
Kansl3	21.1661	-0.150584	0.573936	-0.262371	0.793035	1
Fer1l5	3.24523	-0.1137	1.87175	-0.0607453	0.951562	NA
Lman2l	22.5787	0.287372	0.560356	0.512838	0.608065	1
Cnnm4	4.55479	0.333943	1.36407	0.244813	0.806601	NA
Cnnm3	10.2313	-0.0931883	0.938399	-0.0993057	0.920896	1
Gm38033	0.206022	-1.33309	7.05589	-0.188933	0.850145	NA
Ankrd23	2.85344	0.541724	1.56921	0.345222	0.729928	NA
Ankrd39	6.408	-0.176248	1.12659	-0.156443	0.875684	NA
Sema4c	11.265	-0.240895	1.16996	-0.205901	0.836869	1
D430040D24Rik	2.27375	-1.17098	1.63765	-0.715037	0.474586	NA
Fam178b	0.435914	0.386518	5.88954	0.0656278	0.947674	NA
Cox5b	33.9718	0.172293	0.661772	0.26035	0.794594	1
Actr1b	12.1403	-0.312171	0.791242	-0.394533	0.693187	1
4933424G06Rik	0.488504	0	4.63694	0	1	NA
Gm33533	0.114855	0	7.06756	0	1	NA
Zap70	0.0372626	0	7.06756	0	1	NA
Tmem131	82.7125	0.0521519	0.351371	0.148424	0.882008	1
Gm38115	3.97532	0.588661	1.33485	0.440994	0.659218	NA
Vwa3b	8.8108	-0.0118033	1.18077	-0.00999624	0.992024	1
Gm37020	0.0701892	0	7.06756	0	1	NA
Cnga3	0	NA	NA	NA	NA	NA
Inpp4a	13.7154	-0.014245	0.659404	-0.0216028	0.982765	1
4930439A04Rik	0	NA	NA	NA	NA	NA
Coa5	4.69964	0.534539	1.22633	0.435885	0.66292	NA
Unc50	25.6431	0.14192	0.515046	0.275549	0.782895	1
Mgat4a	10.5413	0.310324	0.714969	0.434039	0.66426	1
2010300C02Rik	59.5559	-0.557266	0.450294	-1.23756	0.21588	1
4930556I23Rik	0.335815	-2.22447	5.69338	-0.390712	0.69601	NA
Tsga10	16.4692	0.0101153	0.952513	0.0106196	0.991527	1
Gm26805	0.414491	0	7.06756	0	1	NA
Lipt1	1.42749	1.7459	2.30351	0.757929	0.448493	NA
Mitd1	13.0246	-0.556796	0.733843	-0.75874	0.448008	1
Mrpl30	29.9186	0.295778	0.606111	0.487993	0.625554	1
Lyg2	0.0335793	0	7.06756	0	1	NA
Gm15457	0	NA	NA	NA	NA	NA
Lyg1	0.0671879	0	7.06756	0	1	NA
Txndc9	29.8601	0.299766	0.575134	0.521211	0.60222	1
Eif5b	74.1576	-0.047673	0.363362	-0.1312	0.895617	1
Rev1	83.5952	-0.106229	0.392069	-0.270946	0.786433	1
Gm37062	0	NA	NA	NA	NA	NA
Gm5099	0.300921	1.79882	7.05415	0.255002	0.798722	NA
Aff3	126.329	0.269813	0.406018	0.664534	0.506349	1
Gm16150	1.63641	0.521985	2.12837	0.245251	0.806262	NA
Gm16151	0.276628	1.25816	6.97483	0.180386	0.856849	NA
Gm16152	2.99633	0.471337	1.44767	0.325584	0.744739	NA
Lonrf2	7.88757	0.0147332	1.16105	0.0126896	0.989875	NA
Chst10	2.79619	1.51362	1.79045	0.845384	0.397896	NA
Gm37707	0	NA	NA	NA	NA	NA
Nms	0	NA	NA	NA	NA	NA
Pdcl3	20.2527	0.354485	0.564574	0.627881	0.530082	1
Gm37821	0.0491982	-1.17896	7.06295	-0.166921	0.867432	NA
Npas2	2.12052	-1.4398	1.8263	-0.78837	0.43048	NA
Rpl31	100.658	0.249676	0.470439	0.530731	0.595605	1
Tbc1d8	17.3252	0.466771	0.637274	0.73245	0.463894	1
Cnot11	8.09265	-0.875587	1.01764	-0.860413	0.389561	NA
Gm15832	2.25222	0.227983	1.80132	0.126564	0.899285	NA
Rnf149	24.3081	0.144846	0.609985	0.237458	0.812301	1
Creg2	0.314329	1.61974	7.06222	0.229353	0.818594	NA
D930019O06Rik	0	NA	NA	NA	NA	NA
Rfx8	0.107728	0	7.06756	0	1	NA
Gm3646	0	NA	NA	NA	NA	NA
1700066B17Rik	0.212687	0	7.06756	0	1	NA
Map4k4	105.228	0.15915	0.36519	0.435801	0.662981	1
Il1r2	0.0741484	0	7.06756	0	1	NA
Gm16894	0.182204	0	7.06756	0	1	NA
Il1r1	1.34495	-0.205326	1.98579	-0.103397	0.917648	NA
Il1rl2	0.428865	-0.781936	5.26346	-0.148559	0.881901	NA
Il1rl1	0	NA	NA	NA	NA	NA
Il18r1	0.0508374	0	7.06756	0	1	NA
Il18rap	0	NA	NA	NA	NA	NA
Gm35801	0.070123	1.79876	7.05415	0.254993	0.798728	NA
Slc9a4	1.67342	1.25623	2.27807	0.551442	0.581331	NA
Slc9a2	15.4304	-0.501181	0.599454	-0.836062	0.40312	1
Gm37623	0.778647	1.89806	4.20541	0.451338	0.651746	NA
Gm37915	0.347708	-1.32401	5.72954	-0.231086	0.817248	NA
Mfsd9	2.01635	-1.85085	2.23251	-0.829046	0.407078	NA
Tmem182	0.0368858	0	7.06756	0	1	NA
4930448I06Rik	0	NA	NA	NA	NA	NA
Gm28634	0	NA	NA	NA	NA	NA
Gm29260	3.62636	0.133905	1.23464	0.108457	0.913633	NA
Gm9915	0	NA	NA	NA	NA	NA
Gm29664	0	NA	NA	NA	NA	NA
Gm28175	23.7601	-0.401753	0.883206	-0.45488	0.649196	1
Gm28140	0.173758	1.79876	7.05415	0.254993	0.798728	NA
Pantr1	44.6171	-0.443583	0.474854	-0.934147	0.350228	1
Gm20646	28.3478	-0.370719	0.520656	-0.712023	0.476451	1
Pou3f3	51.7396	-0.389788	0.607004	-0.64215	0.520776	1
Pantr2	7.99939	-0.85102	0.966131	-0.880853	0.378397	NA
Dalir	0.230016	-1.33304	7.05589	-0.188926	0.850151	NA
Mrps9	39.023	0.407236	0.496105	0.820865	0.411723	1
Gpr45	12.1619	-0.696962	0.846047	-0.823786	0.410061	1
Tgfbrap1	17.5946	0.214998	0.666903	0.322383	0.747163	1
Gm28782	0	NA	NA	NA	NA	NA
8430432A02Rik	0.978781	-0.716996	2.90916	-0.246462	0.805325	NA
AI597479	5.95471	-0.318653	1.43365	-0.222267	0.824106	NA
Fhl2	58.7231	0.56687	0.747149	0.75871	0.448026	1
Gm29040	0.181622	0	7.06756	0	1	NA
Nck2	125.737	-0.441299	0.300764	-1.46726	0.142305	1
Ecrg4	95.7442	0.601264	0.679057	0.88544	0.37592	1
Gm29155	0.203653	-1.33304	7.05589	-0.188926	0.850151	NA
Gm29157	0.0421123	0	7.06756	0	1	NA
Gm29156	0	NA	NA	NA	NA	NA
Uxs1	32.1691	-0.0295483	0.493128	-0.0599202	0.952219	1
Tpp2	64.5973	-0.256656	0.497387	-0.516009	0.605848	1
Mettl21c	1.07659	-1.18825	3.29764	-0.360334	0.718597	NA
Gm8251	0.512024	-1.31761	5.11534	-0.25758	0.796731	NA
Tex30	7.78642	-0.481114	1.17489	-0.409497	0.682175	NA
Poglut2	17.8485	-0.177285	0.844138	-0.210019	0.833653	1
Bivm	10.4512	0.291217	1.04239	0.279374	0.779957	1
Ercc5	24.3974	-0.47375	0.80639	-0.587495	0.556871	1
Mettl21e	0	NA	NA	NA	NA	NA
Gm28893	0	NA	NA	NA	NA	NA
Gulp1	87.6052	-0.209129	0.547619	-0.381887	0.702545	1
4930521E06Rik	0.226758	0.0631991	7.05054	0.00896372	0.992848	NA
Col3a1	46.1052	0.691184	1.23525	0.559549	0.575787	1
Col5a2	14.4443	0.922161	0.945183	0.975642	0.329242	1
Wdr75	23.7434	0.281593	0.623261	0.451807	0.651408	1
Gm5269	0	NA	NA	NA	NA	NA
Slc40a1	0.652715	1.75835	3.94914	0.445248	0.65614	NA
Dnah7b	7.4982	0.475585	1.14905	0.413894	0.678951	NA
Dnah7c	17.1504	1.21516	1.82945	0.664222	0.506548	1
Slc39a10	56.3286	0.132217	0.431265	0.306579	0.759164	1
Gm28151	0.863083	0	4.05915	0	1	NA
Gm28826	0	NA	NA	NA	NA	NA
C230029F24Rik	0	NA	NA	NA	NA	NA
4933411E06Rik	0.0508374	0	7.06756	0	1	NA
Gm29665	0	NA	NA	NA	NA	NA
Gm28321	0	NA	NA	NA	NA	NA
Tmeff2	22.9825	-0.0923182	0.974253	-0.0947579	0.924507	1
Gm28322	0	NA	NA	NA	NA	NA
Gm28319	0.0355814	0	7.06756	0	1	NA
Gm28320	0.404129	1.61989	6.85486	0.236312	0.81319	NA
Gm29325	0	NA	NA	NA	NA	NA
9330175M20Rik	1.09	0.941466	2.49872	0.376779	0.706338	NA
Cavin2	4.27886	0.203219	1.52924	0.132889	0.894281	NA
1700072G22Rik	0	NA	NA	NA	NA	NA
Nabp1	5.15965	-0.803031	1.31393	-0.611168	0.541088	NA
Gm17767	0.0508374	0	7.06756	0	1	NA
Gm28055	3.10304	-1.36512	1.68121	-0.811983	0.416801	NA
Myo1b	61.9322	-0.249231	0.495117	-0.503378	0.614699	1
Gm29453	0.871724	-0.818456	3.44788	-0.237379	0.812362	NA
Gm28323	0.549533	0	5.54821	0	1	NA
Stat4	0.510861	0	5.5565	0	1	NA
Gm31812	0.20086	2.6737	6.99356	0.382309	0.702232	NA
Stat1	5.18069	-0.523145	1.38289	-0.378298	0.705209	NA
Gls	225.641	-0.54878	0.441241	-1.24372	0.213602	1
Nab1	19.9587	-0.0165193	0.782523	-0.0211103	0.983158	1
Gm553	1.57007	0.610508	2.01379	0.303164	0.761765	NA
Gm28178	0.070123	1.79876	7.05415	0.254993	0.798728	NA
Nemp2	8.77074	0.151541	0.986912	0.15355	0.877964	1
Mfsd6	47.2338	0.121114	0.519613	0.233086	0.815695	1
Gm29670	0.500323	0	7.06756	0	1	NA
Inpp1	14.9458	0.287226	0.859719	0.334092	0.73831	1
Hibch	20.6303	0.704456	0.919841	0.765845	0.443769	1
1700019D03Rik	4.57865	-0.551091	1.31667	-0.418549	0.675546	NA
Mstn	0	NA	NA	NA	NA	NA
1700019A02Rik	3.05303	0.181606	1.56511	0.116034	0.907626	NA
Pms1	14.0116	-0.201575	0.656375	-0.307103	0.758765	1
Gm28777	0.12679	-1.17896	7.06295	-0.166921	0.867432	NA
Ormdl1	13.0419	-0.358974	0.848449	-0.423094	0.672227	1
Osgepl1	12.6894	-0.264597	1.09686	-0.241233	0.809375	1
Asnsd1	9.18401	-0.239181	0.974201	-0.245515	0.806057	1
Asdurf	0	NA	NA	NA	NA	NA
Dnah7a	3.54792	-1.20298	2.34196	-0.513663	0.607488	NA
Stk17b	3.67592	1.02473	1.49941	0.683426	0.494338	NA
Hecw2	131.983	-0.366661	0.35848	-1.02282	0.306393	1
Ccdc150	1.05999	-2.31899	2.99549	-0.77416	0.438836	NA
Gtf3c3	25.9193	0.156285	0.554715	0.281739	0.778143	1
Gm34066	0	NA	NA	NA	NA	NA
Pgap1	21.1659	-0.189599	0.686768	-0.276074	0.782491	1
Ankrd44	15.5658	0.325681	0.735606	0.442738	0.657955	1
4930444A19Rik	2.04637	4.49842	2.45805	1.83008	0.0672386	NA
Sf3b1	132.983	-0.0682397	0.404885	-0.168541	0.866158	1
Coq10b	34.1907	-0.29482	0.69146	-0.426374	0.669836	1
Hspd1	70.0962	-0.412949	0.413903	-0.997695	0.318427	1
Hspe1	55.6335	0.00331587	0.673806	0.00492111	0.996074	1
Mob4	57.3854	0.0483351	0.389838	0.123988	0.901325	1
Rftn2	2.7175	2.25607	1.6144	1.39746	0.162275	NA
Gm10561	0.367066	0	7.06756	0	1	NA
Mars2	2.93927	0.614747	1.83366	0.335257	0.737431	NA
Boll	0.274907	0	6.92231	0	1	NA
Plcl1	6.93109	-1.41097	1.37349	-1.02729	0.304283	NA
9130227L01Rik	0	NA	NA	NA	NA	NA
1700003I22Rik	0	NA	NA	NA	NA	NA
Gm28240	0	NA	NA	NA	NA	NA
Hsfy2	0	NA	NA	NA	NA	NA
Satb2	5.74937	1.12394	1.28878	0.872095	0.383157	NA
9130024F11Rik	0.320795	0	7.06756	0	1	NA
1700126A01Rik	0	NA	NA	NA	NA	NA
BC055402	0	NA	NA	NA	NA	NA
4930558J18Rik	0.0772153	0	7.06756	0	1	NA
1700066M21Rik	1.69173	0.223497	2.03645	0.109748	0.912609	NA
Tyw5	17.2151	0.284734	1.07579	0.264673	0.791261	1
Maip1	11.4861	-0.12786	0.789875	-0.161874	0.871405	1
Spats2l	74.4419	0.103713	0.408018	0.254188	0.79935	1
Gm17234	0.629951	-1.18633	3.57797	-0.331564	0.740219	NA
Kctd18	14.5673	0.48954	0.721199	0.678785	0.497274	1
Sgo2a	0.506065	-1.22718	4.04563	-0.303335	0.761634	NA
Aox1	2.45989	0.49252	1.75845	0.280088	0.77941	NA
Aox3	0.814944	1.62705	3.75212	0.433636	0.664553	NA
Aox4	0.537233	1.76309	4.13839	0.426031	0.670085	NA
Gm15759	1.27416	1.25284	2.68381	0.466813	0.640634	NA
Aox2	1.59908	3.21905	2.38271	1.351	0.176694	NA
Bzw1	76.2499	-0.0459175	0.412197	-0.111397	0.911302	1
Clk1	108.257	-0.4441	0.403881	-1.09958	0.271514	1
Ppil3	19.9639	-0.10504	0.60681	-0.173102	0.862571	1
Nif3l1	15.2755	-0.273682	0.827665	-0.330667	0.740896	1
Orc2	21.8667	-0.177434	0.55111	-0.321957	0.747485	1
Gm15834	5.13023	1.27169	1.10776	1.14799	0.250974	NA
Fam126b	33.4308	-0.0759901	0.530105	-0.143349	0.886015	1
Ndufb3	31.3445	-0.144493	0.495233	-0.291768	0.770464	1
Flacc1	0.0403295	0	7.06756	0	1	NA
Cflar	20.3264	0.25834	0.577279	0.447514	0.654504	1
Casp8	9.63946	-0.145554	0.909021	-0.160122	0.872785	1
Trak2	40.1737	-0.331138	0.462692	-0.715678	0.47419	1
Stradb	11.6734	-0.380169	0.814555	-0.46672	0.6407	1
C2cd6	0.583725	-1.18145	4.95695	-0.238341	0.811616	NA
AC169382.1	0	NA	NA	NA	NA	NA
Gm29018	0.0691607	0	7.06756	0	1	NA
Tmem237	22.8329	-0.313877	0.689903	-0.454957	0.64914	1
G730003C15Rik	1.49215	2.66849	2.6068	1.02366	0.305994	NA
Mpp4	1.59628	0.676656	2.18073	0.310289	0.756341	NA
Gm29017	0.688565	-0.690343	3.74439	-0.184367	0.853725	NA
Als2	26.6657	-0.414966	0.486262	-0.85338	0.393449	1
Cdk15	21.4974	0.304867	0.714776	0.42652	0.669729	1
Gm29016	0.912	0.107916	3.81257	0.0283053	0.977419	NA
Fzd7	21.6012	0.31015	0.521632	0.594577	0.552127	1
Gm26813	1.00184	1.17123	2.99263	0.391372	0.695523	NA
Gm973	1.27841	0.677513	2.57765	0.262842	0.792673	NA
Gm28411	0.0508374	0	7.06756	0	1	NA
1700122D07Rik	0	NA	NA	NA	NA	NA
Sumo1	80.0783	-0.112162	0.533128	-0.210385	0.833367	1
Nop58	38.5818	-0.0488697	0.464243	-0.105267	0.916164	1
Bmpr2	86.3792	-0.0967578	0.453525	-0.213346	0.831057	1
Fam117b	52.2647	0.120297	0.41942	0.286818	0.774251	1
Ica1l	18.1295	-0.531325	0.904216	-0.587609	0.556795	1
Wdr12	29.9743	-0.09749	0.645721	-0.150978	0.879993	1
Carf	46.5814	-0.44966	0.507437	-0.88614	0.375542	1
Nbeal1	149.892	-0.18558	0.45072	-0.41174	0.68053	1
Cyp20a1	20.301	-0.152946	0.69194	-0.221039	0.825062	1
Abi2	76.5125	-0.297862	0.375288	-0.79369	0.427376	1
Raph1	76.4844	-0.467121	0.467839	-0.998465	0.318054	1
Cd28	0.0403295	0	7.06756	0	1	NA
Gm11579	0	NA	NA	NA	NA	NA
2310016D23Rik	0	NA	NA	NA	NA	NA
Ctla4	0.0355814	0	7.06756	0	1	NA
Icos	1.04434	0	5.38426	0	1	NA
Gm28083	0	NA	NA	NA	NA	NA
Gm11587	0	NA	NA	NA	NA	NA
9530026F06Rik	0	NA	NA	NA	NA	NA
Gm11588	0	NA	NA	NA	NA	NA
Gm28449	0	NA	NA	NA	NA	NA
4930587A21Rik	0	NA	NA	NA	NA	NA
Pard3b	226.829	0.538807	0.379333	1.42041	0.155489	1
Pard3bos1	13.2086	0.718424	1.01361	0.708778	0.478463	1
Pard3bos2	0.161776	-1.17896	7.06295	-0.166921	0.867432	NA
Pard3bos3	1.46962	2.66893	2.69286	0.991113	0.32163	NA
Gm29084	0	NA	NA	NA	NA	NA
Nrp2	34.3283	0.91444	0.86237	1.06038	0.288972	1
Gm29083	0.0740216	0	7.06756	0	1	NA
Gm4208	0	NA	NA	NA	NA	NA
Ino80d	58.6086	-0.23806	0.385494	-0.617547	0.536874	1
Ino80dos	17.7552	-0.0408557	0.699986	-0.0583665	0.953457	1
Gm20342	17.311	0.213865	0.667027	0.320623	0.748496	1
Ndufs1	42.0739	0.0658856	0.836114	0.0787998	0.937192	1
Eef1b2	162.009	0.219675	0.295914	0.742363	0.457868	1
Gpr1	0.0983964	-2.09234	7.0007	-0.298875	0.765035	NA
Platr12	0	NA	NA	NA	NA	NA
Gm11608	0	NA	NA	NA	NA	NA
Zdbf2	31.547	-0.231474	0.614706	-0.376561	0.7065	1
Adam23	4.66379	0.536206	1.40426	0.381842	0.702578	NA
Gm39653	2.92791	0	7.06756	0	1	NA
Dytn	57.5482	0	2.09088	0	1	1
Mdh1b	0.898454	0	4.578	0	1	NA
Fastkd2	6.44163	0.839233	1.10268	0.761085	0.446607	NA
4933402D24Rik	0.155288	0	7.06756	0	1	NA
Gm13749	0	NA	NA	NA	NA	NA
Klf7	60.9347	-0.416551	0.4466	-0.932717	0.350966	1
Gm13748	1.31197	1.80432	2.70141	0.667917	0.504186	NA
Gm28981	0.614588	-2.84626	3.34755	-0.85025	0.395186	NA
Creb1	79.3648	-0.184953	0.464905	-0.39783	0.690756	1
Mettl21a	10.3531	0.263093	0.727671	0.361555	0.717685	1
Gm28982	1.69645	0.558783	1.8777	0.29759	0.766016	NA
Gm29152	0	NA	NA	NA	NA	NA
2810408I11Rik	0.258819	1.79876	7.05415	0.254993	0.798728	NA
Ccnyl1	27.8794	-0.215391	0.547734	-0.39324	0.694142	1
Fzd5	1.20272	-0.384785	2.19436	-0.175352	0.860803	NA
Plekhm3	34.6409	-0.0303073	0.489437	-0.0619227	0.950624	1
Akr1cl	1.71798	0.228783	1.97524	0.115825	0.907791	NA
Cryge	0.37075	-1.17896	7.06295	-0.166921	0.867432	NA
Crygd	0.0335793	0	7.06756	0	1	NA
Crygc	2.40716	-1.28036	2.59147	-0.494067	0.621259	NA
Crygb	0.166542	0	7.06756	0	1	NA
Cryga	1.26068	2.66969	2.87179	0.929626	0.352565	NA
D630023F18Rik	4.66662	0.0588455	1.25317	0.0469575	0.962547	NA
Idh1	21.0512	0.663406	0.782666	0.847623	0.396648	1
Pikfyve	52.2456	-0.15944	0.530901	-0.300319	0.763934	1
Pth2r	1.8968	0.16184	1.98733	0.0814361	0.935095	NA
Crygf	0	NA	NA	NA	NA	NA
Map2	84.5745	-0.871531	0.601501	-1.44893	0.147358	1
Gm10558	0.733415	-1.28459	3.61444	-0.355405	0.722286	NA
Unc80	21.0038	0	2.13363	0	1	1
Rpe	38.0778	-0.283907	0.55698	-0.509726	0.610243	1
Kansl1l	148.142	0.117221	0.365035	0.321124	0.748117	1
Acadl	23.0027	0.290814	0.540181	0.538364	0.590325	1
Myl1	0.15529	2.51886	7.00198	0.359736	0.719045	NA
Lancl1	24.9345	-0.0810219	0.545877	-0.148425	0.882007	1
Cps1	0.108365	-2.22474	6.99356	-0.318112	0.7504	NA
Gm15668	0	NA	NA	NA	NA	NA
Gm15669	0	NA	NA	NA	NA	NA
Gm15671	0	NA	NA	NA	NA	NA
Erbb4	712.189	-2.23823	0.937459	-2.38755	0.0169612	1
Gm16076	0.111411	0	7.06756	0	1	NA
Gm28497	0	NA	NA	NA	NA	NA
Gm29113	0	NA	NA	NA	NA	NA
Gm29114	1.49151	0.607048	1.95406	0.31066	0.756059	NA
Ikzf2	39.566	-0.198313	0.698607	-0.283868	0.776511	1
Gm29112	0.45139	0.0719208	6.41784	0.0112064	0.991059	NA
Gm28112	0.217034	-0.950648	6.98211	-0.136155	0.891699	NA
Spag16	10.7581	0.305491	1.58733	0.192456	0.847385	1
Vwc2l	0.472163	0	7.06756	0	1	NA
Bard1	1.32536	2.56029	2.819	0.908226	0.363759	NA
Abca12	0.0372626	0	7.06756	0	1	NA
Atic	16.4853	0.728788	0.838108	0.869564	0.384539	1
Fn1	41.8156	0.246654	0.861928	0.286165	0.774752	1
Apol7d	1.10988	-1.60677	2.77346	-0.57934	0.56236	NA
Gm8883	0	NA	NA	NA	NA	NA
Gm28818	0	NA	NA	NA	NA	NA
4933417E11Rik	0	NA	NA	NA	NA	NA
4930556G22Rik	0	NA	NA	NA	NA	NA
Gm4319	0.0504086	0	7.06756	0	1	NA
Mreg	51.8412	0.210252	1.1101	0.189399	0.84978	1
Pecr	25.4666	0.186199	0.564224	0.330009	0.741393	1
Tmem169	0.266077	0	6.99277	0	1	NA
Xrcc5	75.248	0.302267	0.429094	0.704432	0.481164	1
March4	19.4303	0	2.13628	0	1	1
Smarcal1	10.4515	0.416927	0.977161	0.426672	0.669618	1
Gm39662	0.705845	0	5.12307	0	1	NA
Ankar	0.282134	0	6.88123	0	1	NA
Rpl37a	202.571	0.146724	0.437469	0.335392	0.737329	1
Igfbp2	57.8681	0.234974	0.508934	0.461698	0.644298	1
Igfbp5	786.269	-0.741081	0.487875	-1.519	0.128763	1
1700027A15Rik	0.291022	0	7.06756	0	1	NA
Tnp1	0	NA	NA	NA	NA	NA
Gm29185	0.397697	1.79789	6.911	0.260149	0.794749	NA
Pinc	0	NA	NA	NA	NA	NA
D530049I02Rik	0	NA	NA	NA	NA	NA
C530043A13Rik	0	NA	NA	NA	NA	NA
Gm29186	0	NA	NA	NA	NA	NA
6030407O03Rik	2.24543	-0.643492	1.50502	-0.427565	0.668968	NA
Gm29183	0	NA	NA	NA	NA	NA
Tns1	61.5158	0.716595	0.712772	1.00536	0.314722	1
Rufy4	6.02152	-1.20712	2.21535	-0.544889	0.58583	NA
Cxcr2	0.120874	0	7.06756	0	1	NA
Cxcr1	0	NA	NA	NA	NA	NA
Arpc2	59.31	-0.0513128	0.388632	-0.132035	0.894957	1
Gpbar1	0	NA	NA	NA	NA	NA
Aamp	21.7188	0.025298	0.623155	0.0405967	0.967617	1
Gm28364	0	NA	NA	NA	NA	NA
Pnkd	30.3554	0.279068	0.541459	0.5154	0.606273	1
Tmbim1	26.6521	-0.2984	0.482279	-0.618729	0.536095	1
Gm29358	2.43674	-0.754635	1.6053	-0.47009	0.638291	NA
Catip	1.10768	1.62338	4.65077	0.349057	0.727047	NA
Slc11a1	0.319156	-1.17895	7.06295	-0.166921	0.867432	NA
Ctdsp1	3.03801	3.23535	2.01485	1.60575	0.108328	NA
Vil1	0.847332	-2.42146	3.18798	-0.759558	0.447519	NA
Usp37	80.5028	0.100068	0.360523	0.277562	0.781349	1
Cnot9	13.1281	0.251238	0.747593	0.336063	0.736824	1
Plcd4	35.3198	0.534364	0.497807	1.07344	0.283076	1
Zfp142	10.6311	-0.911997	0.933459	-0.977008	0.328565	1
Bcs1l	4.48218	0.0626921	1.2193	0.0514167	0.958993	NA
Rnf25	28.4605	0.00243586	0.563547	0.00432237	0.996551	1
Stk36	11.4546	1.93925	1.13113	1.71443	0.08645	1
Ttll4	20.986	0.35323	0.856892	0.412222	0.680177	1
Cyp27a1	0.743797	0	3.40755	0	1	NA
Prkag3	0.124859	0	7.06756	0	1	NA
Wnt6	0.505328	2.53327	4.12908	0.61352	0.539533	NA
Gm29539	0	NA	NA	NA	NA	NA
Wnt10a	0.0964466	0	7.06756	0	1	NA
Gm16582	0	NA	NA	NA	NA	NA
Cdk5r2	0.0355814	0	7.06756	0	1	NA
Fev	0	NA	NA	NA	NA	NA
Cryba2	0.191932	0	7.06756	0	1	NA
Cfap65	10.8587	0	2.20211	0	1	1
Gm15841	0.18621	0	7.06756	0	1	NA
Ihh	0	NA	NA	NA	NA	NA
Nhej1	5.27659	-0.548456	1.12254	-0.488587	0.625134	NA
Slc23a3	0.700895	0.341456	3.66934	0.0930566	0.925859	NA
Cnppd1	10.0466	-0.0884957	1.02746	-0.0861304	0.931363	1
Retreg2	10.8305	0.173202	0.740099	0.234025	0.814965	1
Zfand2b	6.57461	-0.385172	1.09954	-0.350303	0.726111	NA
Abcb6	3.22324	-0.774435	1.49276	-0.518794	0.603905	NA
Atg9a	7.49003	0.159919	0.996075	0.160549	0.872449	NA
Ankzf1	5.02103	-0.537546	1.15	-0.467433	0.64019	NA
Glb1l	6.50596	0.400951	0.997158	0.402094	0.687615	NA
Stk16	9.97451	0.339504	0.834011	0.407073	0.683954	1
Tuba4a	14.2134	0.0545037	0.895219	0.0608831	0.951452	1
A630095N17Rik	0.393488	0	7.06756	0	1	NA
Dnajb2	25.873	-0.383445	0.659034	-0.581828	0.560682	1
Ptprn	1.29099	-0.696095	6.99531	-0.0995088	0.920734	NA
Gm28294	0.0827775	-1.17896	7.06295	-0.166921	0.867432	NA
Resp18	0.13935	0	7.06756	0	1	NA
Gm28902	0	NA	NA	NA	NA	NA
Dnpep	10.7478	0.557027	0.818496	0.680549	0.496157	1
Des	2.09363	0.694395	2.2064	0.314718	0.752976	NA
Gm15179	0.442213	1.62192	5.27057	0.307732	0.758286	NA
Speg	17.8698	-0.0214325	0.689012	-0.0311061	0.975185	1
Gm15178	0.221995	0	7.06756	0	1	NA
Gmppa	5.22307	0.095277	1.16211	0.0819864	0.934658	NA
Asic4	3.44919	0	2.55965	0	1	NA
Chpf	8.38102	-0.654279	1.00672	-0.64991	0.51575	NA
Obsl1	9.81655	0.458511	0.789301	0.580907	0.561303	1
Tmem198	2.00757	1.24595	2.35719	0.528577	0.597099	NA
Inha	12.2912	-0.130319	0.741925	-0.17565	0.860569	1
Stk11ip	3.5919	0.174552	1.68325	0.103699	0.917408	NA
Slc4a3	5.87152	-0.144703	1.07409	-0.134722	0.892832	NA
Gm29065	0	NA	NA	NA	NA	NA
Gm29069	0	NA	NA	NA	NA	NA
Gm17751	0	NA	NA	NA	NA	NA
Gm816	0.0368858	0	7.06756	0	1	NA
Epha4	107.578	-0.571787	0.390843	-1.46296	0.143478	1
Gm28386	0.0335793	0	7.06756	0	1	NA
Gm28387	0	NA	NA	NA	NA	NA
Pax3	0.0355814	0	7.06756	0	1	NA
Sgpp2	42.9844	1.59581	0.637964	2.50142	0.0123697	1
Gm28410	2.43539	0.219777	2.59086	0.0848277	0.932398	NA
Farsb	27.5706	-0.151222	0.643898	-0.234854	0.814322	1
BC035947	0.225961	-2.22473	6.99355	-0.318112	0.7504	NA
Mogat1	15.9822	1.791	1.73635	1.03147	0.302321	1
5730419F03Rik	4.89062	1.06382	1.24938	0.851478	0.394504	NA
Gm29611	0.291065	0	7.06756	0	1	NA
Acsl3	151.142	0.381658	0.40581	0.940485	0.346969	1
Utp14b	20.568	0.718751	0.901163	0.797581	0.425114	1
Gm29536	0.181226	-1.17894	7.06295	-0.166919	0.867434	NA
Kcne4	0	NA	NA	NA	NA	NA
Gm29187	0	NA	NA	NA	NA	NA
Scg2	0.388085	0	7.06756	0	1	NA
Ap1s3	10.821	-0.0647577	0.842265	-0.0768852	0.938715	1
Wdfy1	34.6966	-0.308571	0.768674	-0.401433	0.688102	1
Mrpl44	9.05303	0.0254588	1.06493	0.0239066	0.980927	1
Serpine2	104.727	-0.458543	0.562636	-0.81499	0.415078	1
9830004L10Rik	0.383921	0	6.13598	0	1	NA
Fam124b	6.83015	-0.864458	1.62465	-0.532088	0.594665	NA
2310015K22Rik	0	NA	NA	NA	NA	NA
Cul3	102.488	-0.264736	0.500032	-0.529439	0.596501	1
Gm29125	0	NA	NA	NA	NA	NA
1700016L21Rik	0.102769	0	7.06756	0	1	NA
Gm45261	0	NA	NA	NA	NA	NA
Dock10	17.7807	0.207253	1.09731	0.188875	0.850191	1
Nyap2	0.207126	1.61974	7.06222	0.229353	0.818594	NA
Irs1	8.652	-0.0571038	0.95279	-0.0599333	0.952209	1
Gm9747	0.231152	0	7.06756	0	1	NA
Rhbdd1	17.9295	0.50267	0.645027	0.779301	0.435802	1
Gm28940	0.59249	1.75217	3.72917	0.469856	0.638458	NA
Col4a4	10.4628	-1.39029	1.35834	-1.02352	0.306063	1
Col4a3	2.58346	0	2.90336	0	1	NA
C430014B12Rik	0.498734	-1.29842	3.96087	-0.327811	0.743055	NA
Mff	49.4726	0.0709399	0.605722	0.117116	0.906768	1
Gm28941	0.68232	0	4.40478	0	1	NA
Tm4sf20	0.603416	0.346127	3.80414	0.0909871	0.927503	NA
Gm47791	0	NA	NA	NA	NA	NA
Gm28942	0	NA	NA	NA	NA	NA
Agfg1	44.391	0.0424274	0.559685	0.0758059	0.939574	1
A030005L19Rik	0.203455	1.79881	7.05415	0.255	0.798723	NA
A030014E15Rik	0	NA	NA	NA	NA	NA
Gm6217	0	NA	NA	NA	NA	NA
A030003K21Rik	0	NA	NA	NA	NA	NA
Gm7544	0.0508374	0	7.06756	0	1	NA
Gm47955	0	NA	NA	NA	NA	NA
Gm47959	0	NA	NA	NA	NA	NA
Slc19a3	0.562901	0.217933	4.17699	0.0521747	0.95839	NA
Krtap28-10	0	NA	NA	NA	NA	NA
Gm47969	0	NA	NA	NA	NA	NA
A030005K14Rik	0	NA	NA	NA	NA	NA
Krtap28-13	0	NA	NA	NA	NA	NA
Ccl20	0	NA	NA	NA	NA	NA
Daw1	2.5258	-1.19289	2.85034	-0.418507	0.675576	NA
Sphkap	0.107601	0	7.06756	0	1	NA
4933436I20Rik	0.278247	1.61988	6.89647	0.234885	0.814298	NA
Pid1	45.2835	0.0561311	0.645746	0.0869245	0.930732	1
Dner	7.39634	-2.81566	1.84265	-1.52805	0.126501	NA
Trip12	202.117	-0.158516	0.466078	-0.340106	0.733777	1
Fbxo36	22.8275	-0.472107	0.593516	-0.795441	0.426357	1
Slc16a14	0.566185	-1.30078	4.0691	-0.319674	0.749216	NA
C130026I21Rik	0.0701892	0	7.06756	0	1	NA
A530032D15Rik	0	NA	NA	NA	NA	NA
Gm10553	0	NA	NA	NA	NA	NA
A530040E14Rik	0	NA	NA	NA	NA	NA
Gm16028	0.0508374	0	7.06756	0	1	NA
Gm16025	0	NA	NA	NA	NA	NA
Gm16092	0	NA	NA	NA	NA	NA
G530012D18Rik	0	NA	NA	NA	NA	NA
Sp110	0.0701892	0	7.06756	0	1	NA
Gm16094	0	NA	NA	NA	NA	NA
Sp140	2.43503	-0.0440798	1.64126	-0.0268573	0.978574	NA
Gm10552	0	NA	NA	NA	NA	NA
Gm17017	0	NA	NA	NA	NA	NA
Sp100	0.141578	0	7.06756	0	1	NA
A630001G21Rik	0.212683	0	7.06756	0	1	NA
9930111H07Rik	0	NA	NA	NA	NA	NA
Cab39	40.567	-0.320903	0.475739	-0.674535	0.499971	1
Itm2c	41.8158	-0.215809	0.445144	-0.484806	0.627814	1
4933407L21Rik	0	NA	NA	NA	NA	NA
Gm28884	0.0335793	0	7.06756	0	1	NA
Gpr55	0.185514	0	7.06756	0	1	NA
Gm28100	0.119321	0.396306	7.04954	0.0562172	0.955169	NA
Spata3	0.0335793	0	7.06756	0	1	NA
2810459M11Rik	0.154911	0	7.06756	0	1	NA
Psmd1	63.3858	-0.00899533	0.328593	-0.0273753	0.97816	1
Htr2b	5.24282	-0.230555	1.4142	-0.163029	0.870496	NA
Armc9	39.9387	-0.473864	0.486649	-0.973728	0.330192	1
Gm16341	0.430573	-2.07023	6.55132	-0.316001	0.752002	NA
B3gnt7	2.89012	-0.410935	1.25447	-0.327578	0.743231	NA
Gm28626	0.137311	1.7988	7.05415	0.254999	0.798724	NA
Ncl	99.6844	-0.0968228	0.416057	-0.232715	0.815982	1
C130036L24Rik	2.34655	-0.66709	1.80015	-0.370575	0.710954	NA
Nmur1	0.559012	-0.938357	4.43674	-0.211497	0.8325	NA
Tex44	0	NA	NA	NA	NA	NA
Ptma	246.208	0.190569	0.299538	0.63621	0.524639	1
Pde6d	31.6902	-0.257762	0.565581	-0.455747	0.648572	1
Cops7b	12.8155	-0.286089	0.727096	-0.393467	0.693974	1
Nppc	1.67036	1.7306	2.32134	0.745518	0.455959	NA
Dis3l2	52.4077	-0.114115	0.487806	-0.233935	0.815035	1
Gm29055	0.197703	0	7.06756	0	1	NA
Gm28375	10.926	-0.0382492	0.981809	-0.0389579	0.968924	1
Gm29371	0	NA	NA	NA	NA	NA
Alppl2	0	NA	NA	NA	NA	NA
Alpi	0	NA	NA	NA	NA	NA
Akp3	0	NA	NA	NA	NA	NA
Gm29374	1.93533	0	3.66189	0	1	NA
Ecel1	16.9825	3.30103	1.85933	1.77538	0.0758345	1
Prss56	0.113177	2.51886	7.00198	0.359736	0.719045	NA
Chrnd	0.678228	0	4.56411	0	1	NA
Chrng	20.6112	3.25551	1.75684	1.85305	0.0638745	1
Eif4e2	27.741	-0.106192	0.523314	-0.202922	0.839196	1
Efhd1	94.0088	0.0912785	0.492274	0.185422	0.852898	1
Efhd1os	0	NA	NA	NA	NA	NA
Gigyf2	129.937	-0.123977	0.455165	-0.272378	0.785331	1
Kcnj13	18.435	0.894762	1.01638	0.880346	0.378672	1
Snorc	0	NA	NA	NA	NA	NA
Ngef	0.230646	0.217288	7.05761	0.0307877	0.975439	NA
Neu2	0.0368858	0	7.06756	0	1	NA
Inpp5d	0.446164	1.79036	5.92747	0.302045	0.762618	NA
Atg16l1	29.7105	-0.323919	0.550019	-0.588924	0.555912	1
Sag	10.9825	-0.274837	0.848863	-0.323771	0.746111	1
Dgkd	26.8237	-0.472151	0.575714	-0.820114	0.412151	1
Gm19582	0	NA	NA	NA	NA	NA
Usp40	36.4295	0.462756	0.460523	1.00485	0.314969	1
Ugt1a10	0	NA	NA	NA	NA	NA
Gm20528	0.328066	1.79876	7.05415	0.254993	0.798728	NA
Ugt1a9	0	NA	NA	NA	NA	NA
Ugt1a8	0	NA	NA	NA	NA	NA
Ugt1a7c	0	NA	NA	NA	NA	NA
Ugt1a6b	0	NA	NA	NA	NA	NA
Ugt1a6a	0	NA	NA	NA	NA	NA
Ugt1a5	0	NA	NA	NA	NA	NA
Ugt1a2	0	NA	NA	NA	NA	NA
Dnajb3	0.4893	2.67227	4.08758	0.653752	0.513272	NA
Ugt1a1	0	NA	NA	NA	NA	NA
Mroh2a	0.443878	0	4.88114	0	1	NA
Hjurp	21.8441	0.345935	0.622792	0.555459	0.578581	1
Trpm8	0.265171	1.79876	7.05415	0.254993	0.798728	NA
4930453O03Rik	0	NA	NA	NA	NA	NA
Spp2	0.0740216	0	7.06756	0	1	NA
Gm29538	0.200801	-1.17896	7.06295	-0.166921	0.867432	NA
Gm28888	0.0355814	0	7.06756	0	1	NA
Glrp1	0.123305	0	7.06756	0	1	NA
Gm19589	0	NA	NA	NA	NA	NA
Gm29336	0	NA	NA	NA	NA	NA
Arl4c	8.52845	2.92316	1.33689	2.18654	0.0287761	1
Platr5	0	NA	NA	NA	NA	NA
Gm29337	0	NA	NA	NA	NA	NA
1700067G17Rik	0	NA	NA	NA	NA	NA
Sh3bp4	35.9799	-0.343631	0.465292	-0.738528	0.460194	1
Gm28342	0	NA	NA	NA	NA	NA
C030007H22Rik	0	NA	NA	NA	NA	NA
Agap1	243.598	0.285635	0.232196	1.23015	0.218642	1
Gm28499	0	NA	NA	NA	NA	NA
4933400F21Rik	12.463	0.360726	0.828417	0.435441	0.663243	1
Gbx2	0.0671879	0	7.06756	0	1	NA
D130058E05Rik	0	NA	NA	NA	NA	NA
Asb18	0.0508374	0	7.06756	0	1	NA
Iqca	1.77903	4.01611	2.28262	1.75943	0.0785039	NA
4930434B07Rik	0.301867	0	7.06756	0	1	NA
Ackr3	45.2932	-1.98817	0.611336	-3.25218	0.00114523	0.324778
Gm28721	0	NA	NA	NA	NA	NA
Gm28723	0.313124	1.27079	6.51638	0.195015	0.845381	NA
Gm28722	0	NA	NA	NA	NA	NA
Cops8	17.707	-0.0376303	0.614002	-0.061287	0.951131	1
Gm9991	0	NA	NA	NA	NA	NA
Col6a3	10.3235	0.372889	1.02629	0.363336	0.716354	1
Mlph	0.246105	0	7.06756	0	1	NA
Prlh	0	NA	NA	NA	NA	NA
Rab17	0.328549	1.61974	7.06222	0.229353	0.818594	NA
Gm28199	0	NA	NA	NA	NA	NA
Lrrfip1	68.2885	0.209828	0.417538	0.502537	0.615289	1
Rbm44	0.276708	0	7.06756	0	1	NA
Ramp1	1.12787	0.0874701	2.3519	0.0371912	0.970333	NA
Ube2f	28.4685	-0.207061	0.60663	-0.34133	0.732855	1
Scly	19.396	0.397802	0.686365	0.579578	0.562199	1
Gm17090	3.98047	0.11864	1.79088	0.0662468	0.947181	NA
Espnl	43.0421	2.20494	1.64734	1.33849	0.180738	1
Klhl30	5.30132	0	3.34747	0	1	NA
Erfe	0.313262	-1.17896	7.06295	-0.166921	0.867432	NA
Ilkap	25.3012	0.330807	0.620031	0.533533	0.593665	1
1700020N18Rik	0	NA	NA	NA	NA	NA
Hes6	48.9505	1.41082	0.691348	2.04067	0.0412833	1
Per2	8.17896	-0.473041	0.8275	-0.571651	0.567559	NA
Gm28382	0	NA	NA	NA	NA	NA
Traf3ip1	10.0101	0.435935	0.862231	0.505589	0.613145	1
Asb1	6.24487	-0.153509	1.42263	-0.107905	0.914071	NA
Gm28380	0	NA	NA	NA	NA	NA
Gm29100	0.0455846	0	7.06756	0	1	NA
Twist2	3.22275	0.184391	1.59821	0.115373	0.908149	NA
Gm29101	0.197476	1.7988	7.05415	0.254999	0.798724	NA
Hdac4	82.2088	0.000333931	0.37751	0.000884563	0.999294	1
Gm29099	0	NA	NA	NA	NA	NA
Ndufa10	41.2178	-0.0298764	0.450224	-0.0663591	0.947092	1
Olfr1416	0.0403295	0	7.06756	0	1	NA
Olfr1415	0	NA	NA	NA	NA	NA
Olfr1414	0	NA	NA	NA	NA	NA
Olfr1413	0	NA	NA	NA	NA	NA
1700054K02Rik	0	NA	NA	NA	NA	NA
Olfr1412	0	NA	NA	NA	NA	NA
Olfr1411	0	NA	NA	NA	NA	NA
Olfr1410	0	NA	NA	NA	NA	NA
Olfr12	0	NA	NA	NA	NA	NA
Cops9	18.192	0.17929	0.763266	0.234898	0.814288	1
Otos	0.624709	-1.30813	4.45565	-0.29359	0.769071	NA
Gm29483	2.30432	1.63948	2.63192	0.62292	0.533337	NA
Gm29482	0	NA	NA	NA	NA	NA
Gm29481	0.634606	0	3.95728	0	1	NA
Gpc1	43.5119	-1.0265	0.534275	-1.92129	0.0546956	1
Gm29480	1.93327	1.19884	2.2359	0.536178	0.591836	NA
Ankmy1	7.85941	-1.47998	1.12235	-1.31864	0.187289	NA
Dusp28	1.62205	-1.74356	2.24642	-0.776149	0.437661	NA
5033417F24Rik	0.604317	0	4.81836	0	1	NA
Rnpepl1	10.6548	-0.177885	0.860349	-0.206759	0.836198	1
9430060I03Rik	5.65002	0.173985	1.19638	0.145426	0.884375	NA
Capn10	12.8558	0.446856	0.894774	0.499406	0.617493	1
Gpr35	3.05603	0.567658	1.70167	0.33359	0.738689	NA
Aqp12	0.0491982	-1.17896	7.06295	-0.166921	0.867432	NA
Kif1a	37.351	-0.747347	0.492287	-1.51811	0.128986	1
Gm28086	0	NA	NA	NA	NA	NA
Agxt	0	NA	NA	NA	NA	NA
Mab21l4	0	NA	NA	NA	NA	NA
Crocc2	0.7491	1.25361	2.73046	0.459119	0.646149	NA
Sned1	58.1731	1.01865	0.538051	1.89322	0.0583288	1
Mterf4	12.7009	0.962278	0.734541	1.31004	0.190183	1
Gm28535	1.15709	-0.805562	2.48612	-0.324024	0.74592	NA
Pask	3.01077	1.46843	1.76154	0.833606	0.404503	NA
Ppp1r7	11.4542	-0.349588	0.77422	-0.451536	0.651604	1
Ano7	0	NA	NA	NA	NA	NA
Hdlbp	79.5551	-0.1902	0.364287	-0.522116	0.60159	1
Sept2	5.33012	-0.422419	1.41791	-0.297918	0.765766	NA
Sept2.1	0	NA	NA	NA	NA	NA
Farp2	19.0408	-0.664878	0.882877	-0.753082	0.451401	1
Stk25	26.9722	-0.318735	0.546235	-0.583513	0.559548	1
Gm28536	0	NA	NA	NA	NA	NA
Bok	2.01179	1.19811	2.25366	0.531628	0.594984	NA
Thap4	8.63149	-0.817808	1.06162	-0.770337	0.4411	1
Gm10550	1.831	-0.423547	1.83478	-0.230843	0.817436	NA
Atg4b	17.6371	0.0971028	0.725219	0.133895	0.893486	1
Dtymk	18.7192	-0.11454	0.624113	-0.183524	0.854387	1
Ing5	7.98467	-0.403577	1.08862	-0.370722	0.710844	NA
D2hgdh	8.28855	0.343432	0.850084	0.403997	0.686215	NA
Gal3st2	0.0355814	0	7.06756	0	1	NA
Gal3st2b	0	NA	NA	NA	NA	NA
Gal3st2c	0	NA	NA	NA	NA	NA
Neu4	0	NA	NA	NA	NA	NA
Pdcd1	0	NA	NA	NA	NA	NA
4930440C22Rik	0	NA	NA	NA	NA	NA
Fam174a	20.2882	-0.0551964	0.673449	-0.0819608	0.934678	1
St8sia4	0.945411	-0.71796	2.88461	-0.248893	0.803443	NA
4930598F16Rik	0	NA	NA	NA	NA	NA
1700063A18Rik	0	NA	NA	NA	NA	NA
Gm29601	0	NA	NA	NA	NA	NA
4930533P14Rik	0	NA	NA	NA	NA	NA
Slco4c1	0.371093	0	7.06756	0	1	NA
Panct2	0.365087	0	7.06756	0	1	NA
Gm28901	0	NA	NA	NA	NA	NA
Slco6c1	0.0872944	0	7.06756	0	1	NA
D1Ertd622e	7.94104	-0.850448	0.824548	-1.03141	0.302348	NA
Ppip5k2	54.1968	0.0768348	0.505766	0.151918	0.879252	1
Gin1	6.06379	-0.661043	1.26084	-0.524286	0.600079	NA
Pam	37.1932	-0.0406603	0.562455	-0.0722907	0.942371	1
B230216N24Rik	1.53055	-0.826476	2.09851	-0.393839	0.6937	NA
1810006J02Rik	0.0335793	0	7.06756	0	1	NA
Gm29461	0	NA	NA	NA	NA	NA
Slco6d1	0.398141	0	7.06756	0	1	NA
Gm7967	0	NA	NA	NA	NA	NA
Cntnap5b	1.08872	-0.286202	2.67491	-0.106995	0.914793	NA
Gm20268	0	NA	NA	NA	NA	NA
Gm28187	0	NA	NA	NA	NA	NA
Cdh20	5.64147	-0.422452	1.67624	-0.252024	0.801022	NA
Gm15699	0	NA	NA	NA	NA	NA
Gm29012	0	NA	NA	NA	NA	NA
Rnf152	4.68172	-0.611956	1.34637	-0.454524	0.649452	NA
Gm17634	0.33206	0	7.06756	0	1	NA
Gm28403	8.02285	0.236703	0.948034	0.249678	0.802836	NA
Pign	57.9261	0.186129	0.498403	0.373451	0.708813	1
Gm28404	1.11204	0.311621	3.01152	0.103476	0.917585	NA
Relch	85.1026	-0.0797121	0.370104	-0.215377	0.829473	1
Tnfrsf11a	0.129783	0	7.06756	0	1	NA
Gm7160	3.88338	-0.257716	1.30871	-0.196923	0.843888	NA
Zcchc2	25.4893	0.547589	0.601521	0.910342	0.362642	1
Gm20753	1.36857	1.25356	2.72778	0.459553	0.645837	NA
Phlpp1	284.396	-0.527124	0.432229	-1.21955	0.222636	1
A530053M12Rik	0	NA	NA	NA	NA	NA
Bcl2	102.782	-0.434961	0.415702	-1.04633	0.295409	1
D630008O14Rik	1.07967	-0.138221	2.77226	-0.0498585	0.960235	NA
Kdsr	61.1809	0.160759	0.369889	0.434612	0.663844	1
Vps4b	58.6785	0.00727914	0.396063	0.0183787	0.985337	1
Serpinb5	2.55515	1.81247	1.67354	1.08302	0.278801	NA
Serpinb12	0.0508374	0	7.06756	0	1	NA
Serpinb13	0	NA	NA	NA	NA	NA
Serpinb3a	0	NA	NA	NA	NA	NA
Serpinb3d	0	NA	NA	NA	NA	NA
Serpinb3b	0	NA	NA	NA	NA	NA
Serpinb3c	0	NA	NA	NA	NA	NA
Serpinb11	0.0368858	0	7.06756	0	1	NA
Gm15391	0	NA	NA	NA	NA	NA
Serpinb7	0	NA	NA	NA	NA	NA
Serpinb2	0	NA	NA	NA	NA	NA
Serpinb8	1.25162	0	3.88246	0	1	NA
Gm15389	0	NA	NA	NA	NA	NA
D830032E09Rik	0.0368858	0	7.06756	0	1	NA
Cdh7	0.555509	0	7.05511	0	1	NA
Cdh19	8.04009	0.280353	1.11805	0.250752	0.802006	NA
Gm29088	0.189729	1.79876	7.05415	0.254993	0.798729	NA
Dsel	10.6875	0.0293199	0.913794	0.0320859	0.974404	1
Gm28189	0	NA	NA	NA	NA	NA
9330185C12Rik	0	NA	NA	NA	NA	NA
Cntnap5a	5.92248	1.31527	2.20423	0.596704	0.550705	NA
Gm19965	0	NA	NA	NA	NA	NA
Zfp813-ps	0	NA	NA	NA	NA	NA
Gm28363	0	NA	NA	NA	NA	NA
B020011L13Rik	0	NA	NA	NA	NA	NA
Gm28360	0	NA	NA	NA	NA	NA
Gm28168	0	NA	NA	NA	NA	NA
Gm7145	0	NA	NA	NA	NA	NA
Gm29106	0	NA	NA	NA	NA	NA
Tsn	68.0733	-0.198269	0.361902	-0.547852	0.583793	1
Nifk	12.818	-0.700971	0.770704	-0.90952	0.363076	1
Gm28867	0	NA	NA	NA	NA	NA
Clasp1	168.858	-0.121366	0.309913	-0.391613	0.695344	1
2900060B14Rik	1.71394	-0.0550435	2.07298	-0.0265528	0.978816	NA
Tfcp2l1	4.14196	1.26358	1.56108	0.809426	0.41827	NA
Gli2	22.672	1.11018	0.585472	1.89621	0.0579325	1
Gm26831	0.16657	1.79881	7.05415	0.255	0.798723	NA
Gm29456	0	NA	NA	NA	NA	NA
Gm29455	0.137757	0	7.06756	0	1	NA
Inhbb	0.098701	1.61974	7.06222	0.229353	0.818594	NA
Ralb	6.97114	0.253383	0.969841	0.261263	0.79389	NA
Gm27184	0.37654	0	6.17871	0	1	NA
Tmem185b	4.43379	-0.647486	1.3291	-0.487161	0.626144	NA
3830432H09Rik	0.0913105	-1.17896	7.06295	-0.166921	0.867432	NA
Epb41l5	124.03	-0.22948	0.26684	-0.859994	0.389792	1
Ptpn4	107.899	-0.190575	0.457464	-0.416591	0.676978	1
Gm28209	0	NA	NA	NA	NA	NA
Tmem177	2.66034	-0.331725	1.54156	-0.215188	0.829621	NA
Cfap221	0.931	1.62699	3.7632	0.432342	0.665493	NA
Sctr	0.0591667	-1.33304	7.05589	-0.188926	0.850151	NA
Tmem37	3.91383	0.405608	1.27289	0.318653	0.74999	NA
Dbi	97.1541	0.512561	0.492597	1.04053	0.298095	1
3110009E18Rik	4.32873	0.397554	1.22961	0.323316	0.746456	NA
Steap3	2.95699	0.539541	1.487	0.362839	0.716725	NA
C1ql2	0	NA	NA	NA	NA	NA
1700012E03Rik	0	NA	NA	NA	NA	NA
Marco	0	NA	NA	NA	NA	NA
En1	0	NA	NA	NA	NA	NA
2610027F03Rik	0.0491982	-1.17896	7.06295	-0.166921	0.867432	NA
Gm29346	0	NA	NA	NA	NA	NA
Gm29345	0	NA	NA	NA	NA	NA
Gm29348	0	NA	NA	NA	NA	NA
Gm29347	0	NA	NA	NA	NA	NA
Celrr	2.54867	0	2.63341	0	1	NA
Gm29359	0	NA	NA	NA	NA	NA
Insig2	24.9117	0.180363	0.606696	0.297288	0.766247	1
2210011K15Rik	0	NA	NA	NA	NA	NA
Ccdc93	16.8645	0.0607435	0.678732	0.0894956	0.928688	1
Gm15392	0	NA	NA	NA	NA	NA
Htr5b	0.0403295	0	7.06756	0	1	NA
Ddx18	19.7896	-0.441022	0.650115	-0.678375	0.497534	1
Gm28590	0	NA	NA	NA	NA	NA
Dpp10	115.116	0.442752	0.907556	0.487851	0.625655	1
1700121L03Rik	0	NA	NA	NA	NA	NA
Actr3	95.6844	-0.00488873	0.365211	-0.013386	0.98932	1
Gm28706	0	NA	NA	NA	NA	NA
Slc35f5	27.6193	0.00620381	0.468453	0.0132432	0.989434	1
Gpr39	0.136349	0	7.06756	0	1	NA
Lypd1	2.0517	-0.328014	1.73632	-0.188913	0.850161	NA
Nckap5	946.624	-1.09048	0.48546	-2.24628	0.0246861	1
4930599A14Rik	0.468096	-2.19485	6.2904	-0.348921	0.727149	NA
Mgat5	35.8705	-0.0218737	0.538144	-0.0406465	0.967578	1
Tmem163	1.86227	1.19455	2.34193	0.510071	0.610002	NA
Acmsd	0.27548	-1.17894	7.06295	-0.166919	0.867434	NA
2900009J06Rik	3.79703	0.71093	1.27831	0.556149	0.578109	NA
Ccnt2	167.082	-0.205978	0.38534	-0.534537	0.59297	1
Map3k19	2.95361	-0.193933	1.51635	-0.127894	0.898233	NA
Rab3gap1	48.608	-0.233594	0.467937	-0.499199	0.617639	1
Zranb3	22.3578	0.239028	0.632679	0.377802	0.705577	1
Gm28800	0.41452	-1.18056	5.46998	-0.215825	0.829124	NA
R3hdm1	151.076	-0.210195	0.385455	-0.545317	0.585535	1
Ubxn4	91.0643	-0.167138	0.327112	-0.510952	0.609385	1
Lct	0.471879	2.67242	4.23089	0.631645	0.527619	NA
Mcm6	7.4596	-0.174483	0.943515	-0.184928	0.853285	NA
Dars	42.4177	-0.00892632	0.468595	-0.0190491	0.984802	1
Cxcr4	4.215	-0.391586	1.17466	-0.33336	0.738862	NA
Gm26686	0	NA	NA	NA	NA	NA
Thsd7b	1033.86	2.68011	1.01944	2.629	0.00856359	1
Gm16081	0	NA	NA	NA	NA	NA
Cd55b	0.682733	-1.18011	5.80094	-0.203435	0.838795	NA
Gm15674	0.0372626	0	7.06756	0	1	NA
Gm15675	0.811785	0	4.55598	0	1	NA
Cd55	4.47926	-1.34593	1.29347	-1.04056	0.298079	NA
Gm16083	2.0318	-0.33738	1.89771	-0.177783	0.858894	NA
Zp3r	0.105771	0	7.06756	0	1	NA
C4bp	0	NA	NA	NA	NA	NA
Pfkfb2	13.7766	0.811372	0.85057	0.953916	0.340126	1
Yod1	10.0355	0.0291359	0.772972	0.0376934	0.969932	1
AA986860	2.86782	-0.268629	1.52125	-0.176584	0.859835	NA
Gm28857	0	NA	NA	NA	NA	NA
Gm28856	0	NA	NA	NA	NA	NA
Fcamr	0	NA	NA	NA	NA	NA
Gm15848	0.0508374	0	7.06756	0	1	NA
Pigr	0	NA	NA	NA	NA	NA
Fcmr	0	NA	NA	NA	NA	NA
Il24	0	NA	NA	NA	NA	NA
Il20	0	NA	NA	NA	NA	NA
Il19	0.0368858	0	7.06756	0	1	NA
Il10	0.070123	1.79876	7.05415	0.254993	0.798728	NA
Mapkapk2	36.1262	-0.193574	0.54784	-0.35334	0.723833	1
Dyrk3	7.39138	0.332249	1.02906	0.322868	0.746795	NA
Eif2d	11.806	1.03685	0.821264	1.26251	0.206766	1
Rassf5	0.542606	2.67183	3.7546	0.711614	0.476704	NA
Ikbke	1.43609	-0.677193	2.15169	-0.314726	0.75297	NA
Gm28914	0	NA	NA	NA	NA	NA
Gm28913	0	NA	NA	NA	NA	NA
Srgap2	83.2083	-1.02735	0.334127	-3.07472	0.00210701	0.469041
Gm29488	1.25969	-1.2944	2.35473	-0.549704	0.582522	NA
Fam72a	0.487323	1.76731	4.32691	0.408446	0.682946	NA
Avpr1b	0	NA	NA	NA	NA	NA
Ctse	0	NA	NA	NA	NA	NA
Rab7b	0.181125	1.79876	7.05415	0.254993	0.798728	NA
Slc26a9	0.0964466	0	7.06756	0	1	NA
Pm20d1	0	NA	NA	NA	NA	NA
Slc41a1	9.17464	-1.00408	0.95944	-1.04652	0.29532	1
Rab29	1.7132	0.967456	1.81009	0.53448	0.59301	NA
Nucks1	37.923	0.0214015	0.423823	0.0504963	0.959727	1
Slc45a3	0.260219	0.396306	7.04954	0.0562172	0.955169	NA
Elk4	19.4069	-0.493048	0.570982	-0.863509	0.387858	1
Mfsd4a	9.88801	0.417566	0.943114	0.442753	0.657945	1
Cdk18	1.50478	2.81134	2.62008	1.073	0.283272	NA
Gm29629	0.110004	-1.33304	7.05589	-0.188926	0.85015	NA
Lemd1	0.297146	1.7968	6.74036	0.266573	0.789798	NA
Gm29695	0.147284	0	7.06756	0	1	NA
Gm10188	0	NA	NA	NA	NA	NA
Gm29630	0.0421123	0	7.06756	0	1	NA
Klhdc8a	0	NA	NA	NA	NA	NA
Nuak2	1.63	0.27123	2.31756	0.117033	0.906834	NA
F730311O21Rik	0	NA	NA	NA	NA	NA
Tmcc2	33.2075	0.517543	0.679968	0.761128	0.44658	1
Gm15849	0.0701892	0	7.06756	0	1	NA
Dstyk	43.8289	0.00750771	0.499412	0.0150331	0.988006	1
6030442K20Rik	3.61218	0.915544	1.56609	0.584605	0.558813	NA
Rbbp5	18.5563	-0.0169979	0.791531	-0.0214748	0.982867	1
Tmem81	1.83664	-0.662406	2.41921	-0.273811	0.78423	NA
Cntn2	0.554189	0	5.43394	0	1	NA
Nfasc	72.7927	0.367945	0.58628	0.627592	0.530271	1
Gm10538	1.04842	0	3.37733	0	1	NA
Lrrn2	3.61594	1.63965	2.62324	0.625048	0.531939	NA
Mdm4	67.5435	0.0841037	0.543227	0.154822	0.876961	1
Pik3c2b	21.4724	0.293172	0.700426	0.418563	0.675536	1
Gm28609	2.45266	1.20193	1.65211	0.727512	0.466912	NA
Ppp1r15b	19.1857	0.419604	0.70778	0.592845	0.553285	1
Plekha6	22.8972	0.492565	1.018	0.483856	0.628488	1
Gm19461	1.16884	1.38112	3.34364	0.413058	0.679564	NA
Gm28040	0.0691607	0	7.06756	0	1	NA
Kiss1	0	NA	NA	NA	NA	NA
Ren1	0	NA	NA	NA	NA	NA
Etnk2	11.1064	-0.91527	1.00848	-0.907575	0.364103	1
Sox13	46.2257	-0.180909	0.490596	-0.368755	0.712311	1
Snrpe	35.2476	0.45581	0.541337	0.842008	0.399784	1
Zc3h11a	4.94431	-0.715756	1.11002	-0.644815	0.519047	NA
Zc3h11a.1	0	NA	NA	NA	NA	NA
Gm38394	2.88121	-0.362344	1.49274	-0.242737	0.808209	NA
Zbed6	0	NA	NA	NA	NA	NA
Lax1	0.269958	0	7.06756	0	1	NA
Atp2b4	21.8024	-1.28751	0.625432	-2.05859	0.0395331	1
Gm28441	0	NA	NA	NA	NA	NA
Optc	0.76188	-2.22291	3.41499	-0.650927	0.515093	NA
Gm15851	0.194266	0	7.06756	0	1	NA
Prelp	0.69429	3.2132	3.14237	1.02254	0.306525	NA
Gm1627	0	NA	NA	NA	NA	NA
Fmod	0.507468	0	6.39181	0	1	NA
Btg2	336.713	0.0489615	0.313373	0.15624	0.875844	1
Chit1	0.352619	0	7.06756	0	1	NA
Chil1	0.259953	0	7.06756	0	1	NA
Mybph	0	NA	NA	NA	NA	NA
Adora1	0.270859	0	7.06756	0	1	NA
Myog	0.0701892	0	7.06756	0	1	NA
Ppfia4	10.3548	0.219642	1.19589	0.183665	0.854277	1
Tmem183a	23.3655	-0.266712	0.596349	-0.447241	0.654701	1
4933406M09Rik	0.110519	0	7.06756	0	1	NA
Cyb5r1	9.97969	0.100786	0.944772	0.106677	0.915045	1
Adipor1	27.6305	0.139941	0.513463	0.272544	0.785204	1
Platr1	0.113173	0	7.06756	0	1	NA
Klhl12	42.2786	-0.0328715	0.520828	-0.0631139	0.949676	1
Rabif	10.1903	-0.480236	0.813962	-0.589999	0.555192	1
Mgat4e	0	NA	NA	NA	NA	NA
Kdm5b	137.067	-0.189227	0.32037	-0.590652	0.554754	1
Gm26783	0.159717	-1.17896	7.06295	-0.166921	0.867432	NA
Syt2	13.2561	0.236369	2.09868	0.112628	0.910326	1
Ppp1r12b	72.8091	-0.203821	0.325171	-0.626813	0.530782	1
Gm28892	0.600609	-2.09688	5.3647	-0.390865	0.695897	NA
Ube2t	2.1066	1.52867	1.73294	0.882125	0.377709	NA
Lgr6	23.3509	-0.761971	0.905107	-0.841858	0.399868	1
Gm10535	0	NA	NA	NA	NA	NA
Ptpn7	0.168434	0	7.06756	0	1	NA
Arl8a	14.7239	0.0632076	0.648671	0.0974416	0.922376	1
Gm15445	0.548382	-0.930113	3.7766	-0.246283	0.805463	NA
Gpr37l1	0	NA	NA	NA	NA	NA
Gm26642	0.235077	0.225462	6.91876	0.032587	0.974004	NA
Elf3	1.84628	0.18215	1.77396	0.10268	0.918217	NA
Rnpep	17.2132	-0.11451	0.608447	-0.1882	0.85072	1
Timm17a	24.9808	0.251755	0.587603	0.428445	0.668327	1
Lmod1	59.113	1.26423	0.74874	1.68848	0.0913195	1
Shisa4	13.1326	0.360856	0.680272	0.530459	0.595794	1
Ipo9	20.3215	0.136848	0.577184	0.237096	0.812582	1
Gm28277	0.0372626	0	7.06756	0	1	NA
Nav1	33.4756	1.27823	0.66338	1.92684	0.0539998	1
Gm4793	0.632599	1.12455	4.38963	0.256184	0.797808	NA
Csrp1	8.61084	2.44706	1.09711	2.23046	0.025717	1
Phlda3	7.24237	-0.129424	1.19978	-0.107873	0.914096	NA
Tnni1	0.0403295	0	7.06756	0	1	NA
Lad1	0.933283	3.29977	3.18818	1.035	0.300669	NA
Tnnt2	0.702502	-1.69525	3.8429	-0.441139	0.659112	NA
Pkp1	1.97749	-2.19846	1.92496	-1.14208	0.253422	NA
Igfn1	0.521511	0	6.29224	0	1	NA
Tmem9	30.6439	-0.281586	0.525654	-0.535687	0.592175	1
Ascl5	0	NA	NA	NA	NA	NA
Cacna1s	0.080659	0	7.06756	0	1	NA
Gm37759	0.0355814	0	7.06756	0	1	NA
Gm15850	0.0421123	0	7.06756	0	1	NA
Kif21b	16.1965	2.51388	1.6513	1.52236	0.127918	1
Mroh3	3.7971	-0.203295	1.53219	-0.132683	0.894444	NA
Inava	21.2909	0.108982	0.865603	0.125903	0.899809	1
Gm26568	0.704634	0.113897	3.6226	0.0314408	0.974918	NA
A430034D21Rik	0.0508374	0	7.06756	0	1	NA
Gm37552	0	NA	NA	NA	NA	NA
Gm26781	1.76758	0.223575	2.07423	0.107787	0.914165	NA
Gpr25	0	NA	NA	NA	NA	NA
Camsap2	59.2905	0.467665	0.524445	0.891735	0.372535	1
9230116N13Rik	1.7412	0.128226	2.33701	0.0548677	0.956244	NA
Ddx59	4.43163	1.22621	1.31585	0.931877	0.3514	NA
Kif14	0.193969	1.61974	7.06222	0.229353	0.818594	NA
Gm37799	0	NA	NA	NA	NA	NA
Gm33994	0	NA	NA	NA	NA	NA
4933409D19Rik	0	NA	NA	NA	NA	NA
Platr23	0.0368858	0	7.06756	0	1	NA
Zfp281	13.1646	-0.167433	0.842915	-0.198636	0.842548	1
Gm19705	2.72323	-0.135367	1.49894	-0.0903084	0.928042	NA
Platr22	0.0368858	0	7.06756	0	1	NA
Nr5a2	0.0403295	0	7.06756	0	1	NA
Gm4258	106.053	-0.353487	0.552166	-0.640182	0.522054	1
Gm26979	1.62198	-0.778567	1.89864	-0.410065	0.681758	NA
Gm26936	15.3827	0.165067	0.686589	0.240416	0.810007	1
Gm26930	3.00755	0.442207	1.63355	0.270704	0.786619	NA
A430106G13Rik	3.68362	-0.281166	1.59156	-0.17666	0.859775	NA
Ptprc	0.343577	0	6.38332	0	1	NA
Gm28556	0	NA	NA	NA	NA	NA
Atp6v1g3	0.0335793	0	7.06756	0	1	NA
Nek7	49.8982	0.186315	0.392099	0.475174	0.634663	1
Gm28501	6.87315	1.67694	1.25577	1.33538	0.181751	NA
Gm5833	0.0508374	0	7.06756	0	1	NA
Lhx9	0.101246	0	7.06756	0	1	NA
2310009B15Rik	10.5975	-0.580587	0.836279	-0.69425	0.487525	1
1700019P21Rik	0	NA	NA	NA	NA	NA
Dennd1b	161.111	-0.850384	0.369372	-2.30225	0.0213213	1
4930596I21Rik	0.0504086	0	7.06756	0	1	NA
Crb1	0.0421123	0	7.06756	0	1	NA
4933436E23Rik	0	NA	NA	NA	NA	NA
Gm34816	0	NA	NA	NA	NA	NA
Zbtb41	14.7162	0.388487	0.82514	0.470814	0.637774	1
Aspm	1.56144	-1.01906	1.95851	-0.520325	0.602837	NA
F13b	0	NA	NA	NA	NA	NA
Cfhr1	0	NA	NA	NA	NA	NA
Gm4788	0	NA	NA	NA	NA	NA
Cfhr2	0	NA	NA	NA	NA	NA
Cfh	0.754217	0.338936	3.60116	0.0941186	0.925015	NA
Kcnt2	0.256388	1.79876	7.05415	0.254993	0.798728	NA
4930590L20Rik	0.0372626	0	7.06756	0	1	NA
Cdc73	93.2638	-0.28807	0.453208	-0.635623	0.525022	1
B3galt2	7.57112	-0.846196	1.00122	-0.845165	0.398019	NA
Glrx2	23.9242	-0.439268	0.592185	-0.741775	0.458224	1
Ro60	28.54	-0.198955	0.809942	-0.245641	0.80596	1
Uchl5	15.0767	-0.219752	0.689499	-0.318713	0.749944	1
Gm29170	1.87279	2.66715	2.39699	1.11271	0.265834	NA
Rgs2	7.25561	1.07314	1.10585	0.970426	0.331834	NA
Rgs13	0	NA	NA	NA	NA	NA
Rgs1	0.0671879	0	7.06756	0	1	NA
Rgs21	0	NA	NA	NA	NA	NA
Rgs18	0	NA	NA	NA	NA	NA
Gm29514	0.131496	0	7.06756	0	1	NA
Brinp3	9.85322	2.41208	1.31695	1.83156	0.0670163	1
A230059L01Rik	0.236379	0	7.06756	0	1	NA
Gm15584	0.114238	0	7.06756	0	1	NA
Gm29515	0	NA	NA	NA	NA	NA
Gm29020	0	NA	NA	NA	NA	NA
Gm29398	0	NA	NA	NA	NA	NA
Pla2g4a	8.61238	-1.22841	0.966437	-1.27107	0.203703	1
Ptgs2os	0.423796	-2.41377	6.93835	-0.347888	0.727924	NA
Ptgs2	1.04288	-3.5918	3.85858	-0.930861	0.351925	NA
Ptgs2os2	0	NA	NA	NA	NA	NA
Pdc	0	NA	NA	NA	NA	NA
2310030A07Rik	0	NA	NA	NA	NA	NA
Odr4	23.5117	-0.119	0.581969	-0.204477	0.83798	1
Tpr	100.776	-0.0529656	0.428138	-0.123712	0.901544	1
Prg4	0.432354	0.0851588	4.84154	0.0175892	0.985967	NA
Hmcn1	129.758	0.576294	0.429518	1.34172	0.179686	1
Gm20631	20.9744	0.487276	0.811793	0.600247	0.548342	1
Gm29188	0	NA	NA	NA	NA	NA
C730036E19Rik	0	NA	NA	NA	NA	NA
Gm47985	0	NA	NA	NA	NA	NA
Gm8947	0	NA	NA	NA	NA	NA
Gm47995	0	NA	NA	NA	NA	NA
3110040M04Rik	0	NA	NA	NA	NA	NA
Gm47996	0	NA	NA	NA	NA	NA
Gm10138	6.87798	-1.77563	1.03466	-1.71615	0.086134	NA
Ivns1abp	71.6415	-0.420849	0.322532	-1.30483	0.191951	1
Swt1	62.0929	0.0706128	0.376672	0.187465	0.851296	1
Trmt1l	41.4995	-0.0332595	0.44537	-0.0746784	0.940471	1
Rnf2	43.9313	-0.166022	0.403102	-0.41186	0.680442	1
Gm28181	0	NA	NA	NA	NA	NA
Fam129a	0.65203	0.120683	3.43282	0.0351556	0.971956	NA
2810414N06Rik	0.186077	0	7.06756	0	1	NA
Edem3	41.579	0.0112537	0.467945	0.0240491	0.980813	1
1700025G04Rik	70.1945	-0.234153	0.426034	-0.54961	0.582587	1
Gm28610	0.278471	-1.17907	6.89276	-0.17106	0.864177	NA
Tsen15	46.9212	-1.62705	0.52026	-3.12739	0.00176368	0.412747
Colgalt2	147.794	-1.23422	0.910823	-1.35506	0.1754	1
Rgl1	23.8338	-0.575914	0.761817	-0.755975	0.449664	1
Gm15479	0	NA	NA	NA	NA	NA
Gm28792	0.459012	0	6.66124	0	1	NA
Apobec4	0.804139	-1.18652	3.54494	-0.334709	0.737844	NA
Arpc5	52.638	-0.0490751	0.401678	-0.122175	0.90276	1
Ncf2	2.73078	-1.83384	1.40749	-1.30291	0.192604	NA
Smg7	69.6563	-0.304652	0.483957	-0.629502	0.52902	1
Gm28791	6.99	-0.766649	1.07978	-0.710002	0.477703	NA
Nmnat2	0.866272	0.320773	3.18397	0.100746	0.919752	NA
Gm28960	0	NA	NA	NA	NA	NA
Lamc2	11.391	-0.685362	0.870091	-0.78769	0.430878	1
Lamc1	54.372	-0.107508	0.419621	-0.256202	0.797795	1
E330020D12Rik	0.136827	0	7.06756	0	1	NA
Shcbp1l	0.405719	-1.33226	6.90632	-0.192904	0.847034	NA
Dhx9	63.3919	-0.10441	0.482329	-0.216471	0.82862	1
Npl	0.897249	0.953803	2.82785	0.337289	0.735899	NA
Rgs8	0.363033	0	6.29536	0	1	NA
Gm29529	0	NA	NA	NA	NA	NA
C230024C17Rik	0	NA	NA	NA	NA	NA
Rgs16	2.71661	0.224586	1.66865	0.134592	0.892935	NA
Gm28513	0.245687	0	7.06756	0	1	NA
Rnasel	6.31976	0.922513	1.25805	0.73329	0.463382	NA
Gm28512	0	NA	NA	NA	NA	NA
Rgsl1	0.618179	0.217532	5.38387	0.0404044	0.967771	NA
Teddm2	0.658251	1.16639	3.15491	0.369707	0.711601	NA
Teddm1b	0	NA	NA	NA	NA	NA
Teddm1a	0	NA	NA	NA	NA	NA
Glul	33.989	-0.581823	0.723637	-0.804026	0.421382	1
Gm29290	0	NA	NA	NA	NA	NA
Gm29291	0	NA	NA	NA	NA	NA
Gm28286	0	NA	NA	NA	NA	NA
A830008E24Rik	0.143309	0	7.06756	0	1	NA
Zfp648	0	NA	NA	NA	NA	NA
4930452N14Rik	0	NA	NA	NA	NA	NA
4930532M18Rik	0	NA	NA	NA	NA	NA
Cacna1e	9.37961	0.760904	1.04146	0.730612	0.465016	1
Gm29282	0.869727	-0.68743	3.60722	-0.190571	0.848862	NA
Gm9530	1.01912	0.112549	3.66364	0.0307206	0.975492	NA
Ier5	20.4735	-0.476084	0.656935	-0.724705	0.468633	1
Mr1	3.42804	-0.734757	1.31924	-0.556952	0.57756	NA
Stx6	65.313	0.434416	0.351976	1.23422	0.217121	1
BC034090	0.610333	0	5.41711	0	1	NA
Gm37622	0	NA	NA	NA	NA	NA
Xpr1	86.6262	-0.0711145	0.327579	-0.217091	0.828137	1
Gm5532	0	NA	NA	NA	NA	NA
Acbd6	56.7498	-0.277191	0.410416	-0.675391	0.499428	1
Lhx4	0.118023	0	7.06756	0	1	NA
Qsox1	16.8462	0.605517	0.68282	0.886788	0.375193	1
Gm37571	3.46939	-0.595925	1.35302	-0.440439	0.659619	NA
Cep350	79.9329	0.107197	0.424322	0.252632	0.800553	1
Tor1aip1	42.2082	-0.121626	0.431847	-0.281642	0.778218	1
Tor1aip2	63.9253	0.0607327	0.331492	0.18321	0.854633	1
Fam163a	9.88475	0	2.24197	0	1	1
Tdrd5	6.53371	1.65073	2.2394	0.737132	0.461042	NA
4930518J20Rik	0	NA	NA	NA	NA	NA
Nphs2	0.0421123	0	7.06756	0	1	NA
Axdnd1	1.35279	1.74756	3.58236	0.487825	0.625674	NA
Gm2000	2.73336	-0.468107	1.68107	-0.278458	0.780661	NA
Soat1	9.46123	1.62033	0.90956	1.78144	0.0748406	1
Abl2	59.0511	0.00580696	0.407789	0.0142401	0.988638	1
Tor3a	2.81579	0.487812	1.45139	0.3361	0.736796	NA
Fam20b	20.578	0.229918	0.602205	0.381794	0.702614	1
Ralgps2	62.9818	0.109721	0.391607	0.28018	0.779339	1
Angptl1	7.6968	1.1272	1.09333	1.03099	0.302548	NA
4930439D14Rik	0.211286	0	7.06756	0	1	NA
Gm28694	0.43164	0	6.62791	0	1	NA
Tex35	0.196793	0	7.06756	0	1	NA
Rasal2	131.189	-0.445325	0.408535	-1.09005	0.27569	1
Cryzl2	9.3413	-0.0370938	0.749816	-0.0494706	0.960544	1
Gm15486	0.0844166	0	7.06756	0	1	NA
Sec16b	0.473752	0	5.69903	0	1	NA
Brinp2	3.66627	2.60271	2.13543	1.21882	0.222911	NA
Astn1	4.16602	-0.485419	1.73753	-0.279373	0.779958	NA
Gm37679	5.96136	0	2.34873	0	1	NA
Pappa2	2.21379	1.74353	1.89322	0.920936	0.357084	NA
1600012P17Rik	0	NA	NA	NA	NA	NA
4930562F17Rik	0	NA	NA	NA	NA	NA
Cop1	103.865	-0.19088	0.524458	-0.363956	0.715891	1
Tnr	6.30817	0	2.28543	0	1	NA
Gm10530	0.0403295	0	7.06756	0	1	NA
Gm38039	0	NA	NA	NA	NA	NA
Gm37294	0	NA	NA	NA	NA	NA
4930523C07Rik	36.011	-1.09259	1.28741	-0.848676	0.396061	1
4930562F07Rik	0.103206	0	7.06756	0	1	NA
Tnn	0	NA	NA	NA	NA	NA
Mrps14	25.2144	0.028126	0.617751	0.0455297	0.963685	1
Cacybp	35.9973	-0.277323	0.60375	-0.459335	0.645993	1
Rabgap1l	472.425	-0.353239	0.356213	-0.991653	0.321367	1
Gm36975	171.504	-0.0438488	0.64177	-0.0683247	0.945527	1
Gm37529	2.63035	-1.19876	1.79136	-0.669189	0.503375	NA
Gpr52	0.206553	0	7.06756	0	1	NA
Gm37328	0.133188	-1.33304	7.05589	-0.188926	0.850151	NA
Gm37083	0	NA	NA	NA	NA	NA
Gm38060	0	NA	NA	NA	NA	NA
Rc3h1	97.3374	-0.473611	0.293646	-1.61286	0.106775	1
Serpinc1	6.52093	-1.9809	1.40446	-1.41043	0.158412	NA
Zbtb37	15.1556	0.249603	0.695812	0.358722	0.719803	1
Gm37362	0.126748	0	7.06756	0	1	NA
Gas5	119.641	0.281087	0.515976	0.544768	0.585913	1
Dars2	11.5986	-0.0194101	0.758408	-0.0255932	0.979582	1
Gm37634	0.516913	-1.17896	7.06295	-0.166921	0.867432	NA
Cenpl	1.92672	0.608315	2.21051	0.275192	0.783169	NA
Klhl20	12.688	0.428287	0.779502	0.549438	0.582705	1
Ankrd45	7.13952	0.219726	1.02163	0.215074	0.82971	NA
Tex50	0.515424	0	5.79327	0	1	NA
Prdx6	44.0559	-0.14242	0.619601	-0.229858	0.818202	1
Tnfsf4	0	NA	NA	NA	NA	NA
Tnfsf18	0	NA	NA	NA	NA	NA
Fasl	0	NA	NA	NA	NA	NA
Suco	78.2126	0.115901	0.400999	0.289031	0.772558	1
Gm31925	0	NA	NA	NA	NA	NA
4930558K02Rik	0.501111	-0.70114	4.59099	-0.152721	0.878618	NA
Pigc	8.68422	0.52369	1.07496	0.487171	0.626137	1
Gm38304	3.77985	0.827179	1.39397	0.593398	0.552915	NA
Dnm3	69.4459	-0.808509	0.613645	-1.31755	0.187654	1
2810442N19Rik	0.162009	0	7.06756	0	1	NA
Dnm3os	10.2659	0.984153	1.08331	0.908471	0.36363	1
Eef1aknmt	4.72261	0.960366	1.47052	0.653078	0.513706	NA
Vamp4	22.97	0.374555	0.608236	0.615805	0.538023	1
Myoc	0.133615	-1.17896	7.06295	-0.166921	0.867432	NA
Myocos	0	NA	NA	NA	NA	NA
Prrc2c	248.954	0.00793448	0.286453	0.027699	0.977902	1
Fmo4	0	NA	NA	NA	NA	NA
Fmo1	0.0881	0	7.06756	0	1	NA
Fmo2	0.345598	0	7.06756	0	1	NA
Fmo6	0.0508374	0	7.06756	0	1	NA
Fmo3	0	NA	NA	NA	NA	NA
Gm37273	0	NA	NA	NA	NA	NA
Mroh9	0.242261	1.79881	7.05415	0.255	0.798723	NA
Prrx1	5.86894	1.18562	1.35028	0.878055	0.379914	NA
Gm20471	0.125363	0	7.06756	0	1	NA
Gorab	6.67776	0.368486	1.03191	0.357091	0.721024	NA
Gm29500	0	NA	NA	NA	NA	NA
Mettl11b	0.413957	-0.656453	5.98115	-0.109754	0.912605	NA
Kifap3	87.412	0.277355	0.462356	0.599875	0.54859	1
Scyl3	14.2078	0.0371037	0.874843	0.0424119	0.96617	1
BC055324	3.39227	-0.513578	1.54859	-0.331643	0.740159	NA
Mettl18	0.89223	-2.2215	2.77915	-0.799343	0.424091	NA
Sele	0.0491982	-1.17896	7.06295	-0.166921	0.867432	NA
Sell	0	NA	NA	NA	NA	NA
Selp	0.0504086	0	7.06756	0	1	NA
Gm16587	0	NA	NA	NA	NA	NA
Gm16548	0	NA	NA	NA	NA	NA
F5	0	NA	NA	NA	NA	NA
Slc19a2	10.4159	-0.149511	0.943549	-0.158456	0.874097	1
Ccdc181	13.6041	0.436683	1.0392	0.420209	0.674332	1
Blzf1	27.5044	-0.259729	0.636238	-0.408226	0.683108	1
Nme7	54.0459	0.148597	0.396277	0.374983	0.707673	1
Atp1b1	162.134	-0.0916205	0.361286	-0.253596	0.799808	1
Gm32391	0.212156	1.61973	7.06222	0.229352	0.818596	NA
Gm26685	0.0368858	0	7.06756	0	1	NA
Gm37754	0.602791	-1.31436	4.86307	-0.270273	0.78695	NA
Gm37853	1.13544	0	3.70285	0	1	NA
Gm37184	0.391803	0	6.97641	0	1	NA
Gm36945	0	NA	NA	NA	NA	NA
Dpt	0	NA	NA	NA	NA	NA
Gm32569	0.0335793	0	7.06756	0	1	NA
Gm20743	0.0335793	0	7.06756	0	1	NA
Xcl1	0	NA	NA	NA	NA	NA
1700029M03Rik	0	NA	NA	NA	NA	NA
4930568G15Rik	0.0934745	1.61974	7.06222	0.229353	0.818594	NA
Tbx19	0.107601	0	7.06756	0	1	NA
Sft2d2	16.1116	0.302672	0.770556	0.392797	0.69447	1
Tiprl	23.3611	-0.175952	0.546112	-0.32219	0.747309	1
Gm38190	4.1491	0.188531	1.4714	0.128131	0.898046	NA
Gpr161	1.64942	0.299095	2.1964	0.136176	0.891682	NA
Dcaf6	92.4815	-0.0757132	0.433654	-0.174594	0.861399	1
Gm37864	0.79337	0.124893	3.32609	0.0375495	0.970047	NA
Mpc2	33.5065	-0.0105941	0.463067	-0.0228782	0.981747	1
Adcy10	2.21166	2.66799	2.52139	1.05814	0.289991	NA
Gm38325	0	NA	NA	NA	NA	NA
Mpzl1	53.8431	0.0761283	0.461335	0.165017	0.86893	1
Rcsd1	2.45527	-0.361866	1.67242	-0.216373	0.828697	NA
Gm37073	0	NA	NA	NA	NA	NA
Creg1	21.8613	-0.412794	0.652716	-0.632425	0.527109	1
Gm36972	0	NA	NA	NA	NA	NA
Gm16565	0.105749	0	7.06756	0	1	NA
Cd247	0.567515	0.355316	4.10818	0.0864897	0.931077	NA
Gm37469	0	NA	NA	NA	NA	NA
Pou2f1	61.8469	-0.144282	0.414073	-0.348445	0.727506	1
Gm26665	0.769393	2.67143	3.51531	0.759941	0.44729	NA
Gm37923	0	NA	NA	NA	NA	NA
Dusp27	10.6895	0	2.19694	0	1	1
Gpa33	2.14896	0	2.91049	0	1	NA
Mael	0	NA	NA	NA	NA	NA
Ildr2	0.607046	0	4.43437	0	1	NA
5330438I03Rik	0	NA	NA	NA	NA	NA
Gm15853	0.196289	0	7.06756	0	1	NA
Tada1	8.49641	-0.767314	1.01646	-0.754886	0.450317	1
Pogk	21.9811	-0.130644	0.567152	-0.23035	0.81782	1
Gm4846	0	NA	NA	NA	NA	NA
Gm4847	0	NA	NA	NA	NA	NA
Fmo9	0.0355814	0	7.06756	0	1	NA
Gm16701	1.69869	0	3.0676	0	1	NA
Gm16701.1	0.973465	0	4.12609	0	1	NA
Fam78b	75.7622	0.945605	1.10439	0.856224	0.391874	1
Uck2	28.5383	-0.264437	0.642857	-0.411347	0.680818	1
Gm37982	2.92894	0	2.46467	0	1	NA
Gm2453	0.130026	0	7.06756	0	1	NA
Tmco1	18.9134	-0.115961	0.675804	-0.17159	0.86376	1
Aldh9a1	24.0417	0.300514	0.578985	0.519036	0.603736	1
Mgst3	168.138	-0.330666	0.456838	-0.723815	0.469179	1
Lrrc52	0.396474	1.7914	6.04536	0.296327	0.766981	NA
Rxrg	3.9376	2.47037	1.23594	1.99879	0.0456313	NA
Lmx1a	6.99939	0.45802	1.36202	0.33628	0.73666	NA
Gm20711	0.270876	0	7.06756	0	1	NA
Pbx1	442.8	0.292872	0.263058	1.11334	0.265564	1
Gm37839	0	NA	NA	NA	NA	NA
Nuf2	0.243798	0	7.06756	0	1	NA
Rgs5	0.499933	1.62121	5.70094	0.284376	0.776123	NA
Rgs4	1.70126	-0.48008	2.12721	-0.225685	0.821446	NA
Ccdc190	0.130354	0	7.06756	0	1	NA
Gm15852	0.0355814	0	7.06756	0	1	NA
Hsd17b7	14.3219	-0.350793	0.923536	-0.379837	0.704067	1
3110045C21Rik	0.909573	-0.811092	2.78408	-0.291332	0.770798	NA
Ddr2	12.6901	1.09393	1.19372	0.916403	0.359455	1
Uap1	15.0741	0.0491068	0.649772	0.0755754	0.939757	1
Gm37748	0.078998	0	7.06756	0	1	NA
Gm37502	0	NA	NA	NA	NA	NA
Uhmk1	15.5569	0.581235	1.06433	0.546106	0.584993	1
4930500M09Rik	0.350352	0	6.37584	0	1	NA
Sh2d1b2	0	NA	NA	NA	NA	NA
Sh2d1b1	0.0491982	-1.17896	7.06295	-0.166921	0.867432	NA
Gm7694	8.75286	0.543285	1.16055	0.468129	0.639693	1
Nos1ap	68.2441	0.321814	0.36791	0.87471	0.381732	1
Spata46	1.23167	0.230822	2.84892	0.0810209	0.935425	NA
Olfml2b	6.53943	-0.382135	1.08176	-0.353254	0.723898	NA
Atf6	99.4734	-0.335444	0.446132	-0.751895	0.452114	1
Gm9929	10.6333	-0.203737	0.918132	-0.221904	0.824388	1
Dusp12	13.7472	0.170995	0.813791	0.210121	0.833573	1
Gm26620	0.43418	1.77764	4.89277	0.36332	0.716366	NA
Fcrlb	6.23346	0	2.27896	0	1	NA
Fcrla	0.139936	-1.17896	7.06295	-0.166921	0.867432	NA
Fcgr2b	0	NA	NA	NA	NA	NA
Gm38204	0	NA	NA	NA	NA	NA
Gm10522	0	NA	NA	NA	NA	NA
Fcgr4	0	NA	NA	NA	NA	NA
Fcgr3	0.0708419	0	7.06756	0	1	NA
Cfap126	4.42031	-0.211395	1.41202	-0.14971	0.880993	NA
Sdhc	38.4796	-0.00575299	0.509696	-0.0112871	0.990994	1
Mpz	1.5679	-0.273257	1.9706	-0.138667	0.889713	NA
Pcp4l1	18.3392	3.80351	1.62231	2.34451	0.0190522	1
Nr1i3	0.484615	1.7988	7.05415	0.254998	0.798724	NA
Tomm40l	3.47343	0.222706	1.7428	0.127786	0.898318	NA
Apoa2	0.289042	-1.17916	6.77422	-0.174066	0.861814	NA
Fcer1g	0.951602	-0.261688	2.39512	-0.109259	0.912997	NA
Ndufs2	27.0251	-0.319736	0.583963	-0.547527	0.584017	1
Adamts4	1.12865	3.21642	2.62937	1.22327	0.221229	NA
B4galt3	16.3067	-0.428701	0.711547	-0.602492	0.546847	1
Ppox	7.39665	0.349915	1.26621	0.276348	0.782281	NA
Usp21	7.27846	1.54088	1.22953	1.25322	0.210124	NA
Ufc1	24.7129	0.18275	0.530862	0.344251	0.730657	1
Gm20045	7.51435	-0.103171	0.990592	-0.104151	0.917049	NA
Dedd	8.54121	-0.2935	0.85846	-0.341892	0.732432	1
Nit1	12.0609	0.89076	0.724652	1.22922	0.218988	1
Pfdn2	36.2623	0.209967	0.552624	0.379946	0.703986	1
Klhdc9	1.5957	-0.125486	2.10738	-0.0595461	0.952517	NA
Nectin4	3.83236	-0.520948	1.12372	-0.463592	0.64294	NA
Arhgap30	0.187185	0	7.06756	0	1	NA
Usf1	10.0947	-0.223769	0.790574	-0.283046	0.777141	1
Tstd1	1.18034	-0.329392	2.34125	-0.140691	0.888114	NA
F11r	51.3056	-0.163835	0.41204	-0.39762	0.69091	1
B930036N10Rik	1.93124	-1.35864	2.0992	-0.647218	0.517491	NA
Alyref2	5.04904	0.96272	1.20355	0.799899	0.423769	NA
Itln1	0.204568	0	7.06756	0	1	NA
Cd244a	0.144581	0	7.06756	0	1	NA
Ly9	0.0491982	-1.17896	7.06295	-0.166921	0.867432	NA
Slamf7	0.0491982	-1.17896	7.06295	-0.166921	0.867432	NA
Gm37787	0.0335793	0	7.06756	0	1	NA
A630035G10Rik	0	NA	NA	NA	NA	NA
Cd48	0.107601	0	7.06756	0	1	NA
Slamf1	0.0964466	0	7.06756	0	1	NA
Cd84	0.485961	0	4.71986	0	1	NA
Gm10521	0	NA	NA	NA	NA	NA
Gm37065	0.0911668	0	7.06756	0	1	NA
Slamf6	0	NA	NA	NA	NA	NA
Vangl2	26.1211	-0.312845	0.537027	-0.582549	0.560197	1
Nhlh1	5.14053	0	2.28577	0	1	NA
Ncstn	33.1961	-0.0203795	0.469849	-0.0433745	0.965403	1
Copa	74.0204	0.0529251	0.365297	0.144882	0.884804	1
Gm37756	0.895752	-2.77365	2.64856	-1.04723	0.294994	NA
Pex19	13.5569	0.214171	0.671588	0.318902	0.749801	1
Dcaf8	82.4233	-0.0148098	0.288067	-0.051411	0.958998	1
Pea15a	9.56507	-0.271098	1.05706	-0.256465	0.797592	1
Casq1	3.21101	0.1307	1.64615	0.0793972	0.936717	NA
Gm17224	0.378504	-0.52449	6.1726	-0.0849707	0.932285	NA
Atp1a4	0.119321	0.396306	7.04954	0.0562172	0.955169	NA
Gm37950	0	NA	NA	NA	NA	NA
Igsf8	30.9465	0.154701	0.592079	0.261284	0.793873	1
Atp1a2	17.7242	-0.0332781	0.910531	-0.036548	0.970845	1
Kcnj9	0.189896	1.61974	7.06222	0.229353	0.818594	NA
Gm36937	0	NA	NA	NA	NA	NA
Kcnj10	6.15995	0.588371	1.10355	0.533163	0.59392	NA
Pigm	12.2315	0.27139	0.860203	0.315495	0.752386	1
Slamf9	0	NA	NA	NA	NA	NA
Igsf9	30.9455	-0.181761	0.644737	-0.281915	0.778009	1
Tagln2	11.6078	-1.11947	0.956069	-1.17091	0.241635	1
Cfap45	5.29554	-0.734334	1.38209	-0.531321	0.595196	NA
4933439K11Rik	2.44897	-0.567067	1.61623	-0.350858	0.725695	NA
Vsig8	0	NA	NA	NA	NA	NA
Slamf8	0	NA	NA	NA	NA	NA
Fcrl6	0.0335793	0	7.06756	0	1	NA
Dusp23	1.58105	1.86466	2.2569	0.826206	0.408687	NA
Crp	0.183464	0	7.06756	0	1	NA
Apcs	0	NA	NA	NA	NA	NA
Olfr16	0	NA	NA	NA	NA	NA
Olfr1408	0	NA	NA	NA	NA	NA
Olfr1406	0	NA	NA	NA	NA	NA
Olfr218	0	NA	NA	NA	NA	NA
Olfr1404	0	NA	NA	NA	NA	NA
Fcer1a	0	NA	NA	NA	NA	NA
Olfr418	0	NA	NA	NA	NA	NA
Mptx2	0	NA	NA	NA	NA	NA
Ackr1	0	NA	NA	NA	NA	NA
Cadm3	0.0403295	0	7.06756	0	1	NA
Aim2	0.353718	0	6.31282	0	1	NA
Ifi206	0	NA	NA	NA	NA	NA
Ifi214	0	NA	NA	NA	NA	NA
Ifi213	0	NA	NA	NA	NA	NA
Ifi209	0	NA	NA	NA	NA	NA
Ifi208	0.0355814	0	7.06756	0	1	NA
Ifi207	0.0335793	0	7.06756	0	1	NA
Ifi204	0.121027	0	7.06756	0	1	NA
Mndal	0.0355814	0	7.06756	0	1	NA
Ifi211	0	NA	NA	NA	NA	NA
Ifi203	0.0368858	0	7.06756	0	1	NA
Ifi202b	0.086084	-1.17896	7.06295	-0.166921	0.867432	NA
Ifi205	0	NA	NA	NA	NA	NA
Olfr433	0	NA	NA	NA	NA	NA
Olfr432	0	NA	NA	NA	NA	NA
Olfr430	0	NA	NA	NA	NA	NA
Olfr429	0	NA	NA	NA	NA	NA
Olfr427	0	NA	NA	NA	NA	NA
Olfr231	0	NA	NA	NA	NA	NA
Olfr424	0	NA	NA	NA	NA	NA
Olfr420	0	NA	NA	NA	NA	NA
Spta1	0	NA	NA	NA	NA	NA
Olfr419	0	NA	NA	NA	NA	NA
Mptx1	0	NA	NA	NA	NA	NA
Olfr417	0	NA	NA	NA	NA	NA
Olfr248	0	NA	NA	NA	NA	NA
Olfr414	0	NA	NA	NA	NA	NA
Olfr220	0	NA	NA	NA	NA	NA
Fmn2	13.602	-0.511293	0.870209	-0.587551	0.556833	1
Grem2	0.609609	-1.18087	5.27376	-0.223914	0.822824	NA
Rgs7	3.75648	-1.29691	1.30969	-0.990241	0.322056	NA
Gm36307	0	NA	NA	NA	NA	NA
Fh1	12.1568	-0.479087	0.748921	-0.639703	0.522366	1
Kmo	2.69647	3.07292	2.10706	1.45839	0.144732	NA
Opn3	2.35532	-0.925814	1.4918	-0.620603	0.534861	NA
Chml	3.17246	-1.1215	1.57481	-0.712149	0.476372	NA
Wdr64	0.0864187	0	7.06756	0	1	NA
Exo1	0.250744	1.79876	7.05415	0.254993	0.798728	NA
Gm38100	0	NA	NA	NA	NA	NA
Pld5	16.1424	-0.239998	0.953142	-0.251796	0.801198	1
Rbm8a2	0.469343	-1.18305	4.32833	-0.273326	0.784602	NA
Gm38101	0.0504086	0	7.06756	0	1	NA
Gm36536	0	NA	NA	NA	NA	NA
Cep170	57.9517	-0.166254	0.548068	-0.303345	0.761627	1
Gm36992	2.73316	0.227835	2.49126	0.0914537	0.927132	NA
Sdccag8	42.8152	-0.164784	0.469648	-0.350867	0.725688	1
Gm15423	0.397071	-1.17907	6.88535	-0.171243	0.864033	NA
Akt3	246.016	-0.10108	0.490444	-0.206099	0.836713	1
Gm26801	0.774305	0.130095	3.20404	0.0406035	0.967612	NA
Zbtb18	16.0878	-0.335267	0.852318	-0.393358	0.694055	1
Gm29856	0	NA	NA	NA	NA	NA
Gm37306	0	NA	NA	NA	NA	NA
Gm37280	0	NA	NA	NA	NA	NA
2310043L19Rik	0.105771	0	7.06756	0	1	NA
1700016C15Rik	0.270613	-1.17896	7.06295	-0.166921	0.867432	NA
Adss	32.3152	-0.436978	0.56136	-0.778427	0.436317	1
Catspere1	0.137653	0	7.06756	0	1	NA
Catspere2	35.8701	-0.269129	0.540682	-0.497758	0.618655	1
Desi2	73.4173	-0.260552	0.469873	-0.554516	0.579226	1
4930527J03Rik	0	NA	NA	NA	NA	NA
B230369F24Rik	3.82567	-0.524793	1.15947	-0.452616	0.650826	NA
Cox20	8.35515	0.261859	0.991963	0.263981	0.791795	NA
Hnrnpu	164.759	-0.0574424	0.329329	-0.174423	0.861533	1
Efcab2	9.62653	-0.43543	0.958332	-0.454362	0.649568	1
Kif26b	28.4989	-0.3358	0.587522	-0.571553	0.567625	1
Gm16564	0.333107	-2.22474	6.99356	-0.318112	0.7504	NA
Smyd3	158.098	0.283091	0.392027	0.722123	0.470219	1
Tfb2m	12.0942	0.852751	0.784484	1.08702	0.277027	1
Cnst	19.2719	0.024857	0.871277	0.0285293	0.97724	1
Sccpdh	33.9734	-0.464801	0.580103	-0.801238	0.422994	1
Kif28	57.5062	-1.75581	1.62861	-1.0781	0.280989	1
Ahctf1	50.1086	0.0623796	0.578837	0.107767	0.91418	1
Gm10518	0	NA	NA	NA	NA	NA
Cdc42bpa	209.245	-0.0965884	0.438618	-0.220211	0.825707	1
Coq8a	1.32877	1.25582	2.52968	0.496434	0.619588	NA
Gm37336	0.421816	-1.30805	4.45176	-0.293828	0.768889	NA
Psen2	26.456	-1.30139	0.708234	-1.83752	0.0661335	1
Gm31728	1.75026	1.12147	2.26169	0.495856	0.619996	NA
Itpkb	41.0397	-0.226529	0.540725	-0.418936	0.675263	1
Stum	0.219357	-0.517074	6.98717	-0.0740034	0.941008	NA
Gm37267	0.144098	0	7.06756	0	1	NA
Parp1	60.0433	0.402285	0.488452	0.823593	0.410171	1
Lin9	19.3521	-0.183442	0.668315	-0.274484	0.783712	1
Mixl1	0	NA	NA	NA	NA	NA
Acbd3	38.6867	-0.44786	0.527223	-0.849471	0.395619	1
Gm37768	8.07895	-0.219606	1.04336	-0.210479	0.833294	NA
Gm38293	0.6627	3.21178	3.53166	0.909427	0.363125	NA
H3f3a	255.82	0.115058	0.282366	0.40748	0.683656	1
H3f3aos	0.789605	0.327745	2.96262	0.110627	0.911912	NA
Sde2	18.7621	-0.0685581	0.656204	-0.104477	0.916791	1
Lefty2	0	NA	NA	NA	NA	NA
Pycr2	14.1016	0.169066	0.95331	0.177346	0.859236	1
Lefty1	0.4685	1.26729	4.61242	0.274757	0.783503	NA
Tmem63a	7.15287	0.565218	1.16002	0.487247	0.626083	NA
2210411M09Rik	0.725232	0.218248	3.66439	0.0595592	0.952507	NA
Ephx1	9.50303	0.565722	1.05225	0.537631	0.590832	1
9130409I23Rik	0	NA	NA	NA	NA	NA
Gm37406	0	NA	NA	NA	NA	NA
Nvl	41.4438	-0.168519	0.455354	-0.370083	0.71132	1
Cnih4	33.1145	0.00424229	0.508752	0.00833863	0.993347	1
Wdr26	114.757	0.000564767	0.32315	0.00174769	0.998606	1
A430110L20Rik	1.28981	-0.0947084	2.51198	-0.0377027	0.969925	NA
Cnih3	15.3365	0.460172	0.808898	0.568887	0.569433	1
Ccdc121	0.421212	0	7.06756	0	1	NA
Dnah14	2.16233	0.227836	2.49145	0.0914472	0.927137	NA
Lbr	38.1631	0.380596	0.657947	0.578461	0.562953	1
Gm5533	0.0491982	-1.17896	7.06295	-0.166921	0.867432	NA
Enah	539.972	-0.0435074	0.330103	-0.131799	0.895143	1
Srp9	38.7346	0.100357	0.538463	0.186376	0.85215	1
Vmn1r1	0	NA	NA	NA	NA	NA
Degs1	15.5135	-0.837127	0.776915	-1.0775	0.281256	1
1700047M11Rik	0.129433	1.61974	7.06222	0.229353	0.818594	NA
Fbxo28	33.5876	0.0653855	0.482525	0.135507	0.892211	1
Trp53bp2	69.8424	-0.452334	0.409824	-1.10373	0.269712	1
Capn2	41.6985	0.128514	0.595153	0.215935	0.829039	1
Gm37885	1.32825	0.223985	2.31421	0.0967866	0.922896	NA
Capn8	0.0335793	0	7.06756	0	1	NA
Gm37218	0	NA	NA	NA	NA	NA
Ccdc185	0	NA	NA	NA	NA	NA
Susd4	44.6221	0.191813	0.469338	0.408688	0.682768	1
Tlr5	3.52052	0.263951	2.35828	0.111925	0.910883	NA
Gm38079	0.0335793	0	7.06756	0	1	NA
Disp1	25.9453	-0.0938064	0.496613	-0.188892	0.850177	1
Brox	23.3473	-0.592771	0.599513	-0.988755	0.322783	1
Aida	15.6697	-0.0502328	0.714382	-0.0703165	0.943942	1
Mia3	88.5596	0.204325	0.393646	0.519059	0.60372	1
Taf1a	16.9486	-0.148102	0.636367	-0.23273	0.815971	1
Gm37986	0.398666	-1.18265	4.46323	-0.264976	0.791028	NA
Hhipl2	0.354636	0	7.06756	0	1	NA
Gm37214	0.652089	0	6.66226	0	1	NA
Gm33973	0	NA	NA	NA	NA	NA
Gm34068	0.172517	0	7.06756	0	1	NA
Gm38108	0	NA	NA	NA	NA	NA
Dusp10	28.146	0.783886	0.855698	0.916078	0.359626	1
1700056E22Rik	0.520912	0	5.05334	0	1	NA
Gm37223	0	NA	NA	NA	NA	NA
Gm37712	0	NA	NA	NA	NA	NA
1700112H15Rik	0.104742	0	7.06756	0	1	NA
Gm37800	0	NA	NA	NA	NA	NA
4930488B22Rik	0	NA	NA	NA	NA	NA
Hlx	0.100767	0	7.06756	0	1	NA
Gm34342	0	NA	NA	NA	NA	NA
Marc1	0.684001	-2.11873	3.68265	-0.575328	0.56507	NA
Marc2	31.5282	0.226812	0.48249	0.470085	0.638294	1
C130074G19Rik	0.0741484	0	7.06756	0	1	NA
Mark1	41.1936	-0.188187	0.532874	-0.353155	0.723972	1
Gm38251	2.43746	0.570659	1.90707	0.299233	0.764762	NA
Gm34732	0	NA	NA	NA	NA	NA
4930433J02Rik	0	NA	NA	NA	NA	NA
Gm37662	0	NA	NA	NA	NA	NA
Rab3gap2	36.6757	0.269669	0.496405	0.543245	0.586961	1
Gm34882	0.371957	0	7.06756	0	1	NA
Iars2	36.8745	-0.18226	0.493694	-0.369175	0.711997	1
2010103J01Rik	0.131496	0	7.06756	0	1	NA
Bpnt1	11.2476	-0.0330417	0.990686	-0.0333524	0.973394	1
4930532G15Rik	1.18625	-0.22969	2.29015	-0.100295	0.92011	NA
Eprs	70.1639	0.0372825	0.372274	0.100148	0.920227	1
9630028B13Rik	0.382186	0.389606	6.19051	0.062936	0.949817	NA
Gm2061	0.0368858	0	7.06756	0	1	NA
Slc30a10	0.570194	2.67121	3.40582	0.784306	0.432861	NA
Gm38093	0	NA	NA	NA	NA	NA
Lyplal1	10.9997	-0.173299	0.724125	-0.239322	0.810856	1
Gm37134	0.135587	1.61974	7.06222	0.229353	0.818594	NA
A730004F24Rik	1.30627	-0.264249	2.10947	-0.125268	0.900311	NA
Tgfb2	544.285	-0.125465	0.436389	-0.287507	0.773724	1
Gm29491	0.826008	3.29856	3.03953	1.08522	0.277824	NA
Rrp15	10.995	-0.0760154	0.979788	-0.0775835	0.938159	1
A430105J06Rik	6.32921	0.93949	1.34973	0.696059	0.486392	NA
1700023G09Rik	0	NA	NA	NA	NA	NA
Gm37912	0	NA	NA	NA	NA	NA
D1Pas1	0	NA	NA	NA	NA	NA
Spata17	7.97834	3.21794	1.67031	1.92655	0.0540351	NA
Gm15509	0.0355814	0	7.06756	0	1	NA
1700007P06Rik	0	NA	NA	NA	NA	NA
Gpatch2	65.9432	0.108475	0.318203	0.340901	0.733178	1
Gm38155	3.8907	0.122553	1.33212	0.0919979	0.9267	NA
Gm37896	0.520291	1.15069	3.79563	0.303162	0.761766	NA
Esrrg	15.8732	0.324237	0.881562	0.367798	0.713024	1
Gm36388	0.264902	0	7.06756	0	1	NA
9330162B11Rik	0.0964466	0	7.06756	0	1	NA
Gm38064	0	NA	NA	NA	NA	NA
Ush2a	883.032	1.03354	0.953378	1.08408	0.278327	1
Kctd3	21.1762	0.165212	0.636167	0.259699	0.795096	1
Kcnk2	3.07333	0.945767	1.63167	0.579632	0.562163	NA
2900042K21Rik	0.0368858	0	7.06756	0	1	NA
A430027H14Rik	0	NA	NA	NA	NA	NA
Cenpf	1.9071	-0.778624	1.877	-0.414824	0.678271	NA
Ptpn14	32.8508	0.321725	0.451337	0.712827	0.475953	1
Gm26574	0.207804	0	7.06756	0	1	NA
Gm37422	0.722509	-0.718116	2.88074	-0.249282	0.803143	NA
Smyd2	16.9945	0.316637	0.739397	0.428237	0.668478	1
Prox1	162.782	0.793541	0.880052	0.901697	0.367218	1
Gm28172	3.2591	0	2.60104	0	1	NA
Prox1os	6.2837	0	2.25236	0	1	NA
Gm29678	0	NA	NA	NA	NA	NA
Gm30725	0.511096	0	5.54985	0	1	NA
Gm30932	0.0508374	0	7.06756	0	1	NA
Rps6kc1	18.7537	0.0382933	0.597609	0.0640776	0.948908	1
Angel2	26.2446	0.239888	0.541651	0.442883	0.657851	1
Vash2	16.978	-0.0938566	0.796466	-0.117841	0.906193	1
Gm31373	0	NA	NA	NA	NA	NA
Flvcr1	16.8608	0.242309	0.66166	0.366214	0.714205	1
A230020J21Rik	0.158353	0	7.06756	0	1	NA
Spata45	0.461274	0	4.80239	0	1	NA
Tatdn3	8.06571	-0.463872	0.886698	-0.523146	0.600873	NA
Nsl1	0.292141	0	7.06756	0	1	NA
Gm38188	0	NA	NA	NA	NA	NA
Batf3	0.416801	0.240343	5.40588	0.0444597	0.964538	NA
Gm38161	0	NA	NA	NA	NA	NA
Fam71a	0.0491982	-1.17896	7.06295	-0.166921	0.867432	NA
Atf3	22.5926	-0.846203	1.48053	-0.571554	0.567624	1
D730003I15Rik	3.45401	0.469739	1.48738	0.315817	0.752141	NA
Gm37168	0.506105	-1.17896	7.06295	-0.166921	0.867432	NA
Nenf	25.3044	0.0822747	0.568215	0.144795	0.884873	1
Pacc1	11.9666	0.0705606	1.00545	0.0701782	0.944052	1
Ppp2r5a	21.7032	-0.130628	0.569185	-0.229501	0.81848	1
Gm32200	0.414491	0	7.06756	0	1	NA
Gm37432	0	NA	NA	NA	NA	NA
Dtl	3.26601	0.219334	1.47596	0.148604	0.881866	NA
Ints7	32.1687	-0.061176	0.470896	-0.129914	0.896635	1
Lpgat1	20.489	-0.355306	0.558925	-0.635695	0.524975	1
Gm38037	0.323322	0	7.06756	0	1	NA
Nek2	1.24896	0	3.22764	0	1	NA
1700034H15Rik	0.579655	-1.18471	3.88826	-0.30469	0.760602	NA
Slc30a1	0.983684	-1.34628	2.59315	-0.519168	0.603643	NA
Rd3	0.0701892	0	7.06756	0	1	NA
Gm26670	1.96043	3.66893	2.16077	1.69798	0.0895123	NA
Traf5	5.34581	0.1208	1.03664	0.11653	0.907232	NA
Gm26879	3.23088	-0.332223	1.5202	-0.218539	0.827009	NA
Rcor3	25.3996	0.2293	0.564382	0.406284	0.684534	1
Gm10516	10.1794	0.25995	0.894644	0.290563	0.771386	1
Kcnh1	1.18197	2.18017	2.68698	0.811384	0.417145	NA
Hhat	8.32424	0.616546	0.826347	0.74611	0.455601	NA
1700065J18Rik	0.0491982	-1.17896	7.06295	-0.166921	0.867432	NA
Sertad4	7.84454	0.0671764	1.03592	0.0648472	0.948296	NA
Gm15867	0.601618	0.3983	4.11087	0.0968895	0.922814	NA
Syt14	135.325	-0.0538566	0.672484	-0.080086	0.936169	1
Gm31406	0	NA	NA	NA	NA	NA
Utp25	10.5927	0.0762165	0.952317	0.0800327	0.936211	1
Irf6	45.5234	-0.276518	0.539764	-0.512294	0.608445	1
A130010J15Rik	11.6125	-0.443011	0.928252	-0.477252	0.633182	1
Traf3ip3	0.944306	0.0295276	3.20741	0.00920607	0.992655	NA
Gm15872	0.0372626	0	7.06756	0	1	NA
4930570N18Rik	0.0983964	-2.09234	7.0007	-0.298875	0.765035	NA
Lamb3	1.76169	-0.507786	1.80738	-0.280952	0.778747	NA
Hsd11b1	0.492272	1.13778	4.54724	0.250213	0.802423	NA
G0s2	10.939	0.157871	0.797608	0.19793	0.8431	1
Gm37650	0	NA	NA	NA	NA	NA
Camk1g	1.56071	-2.22082	2.59273	-0.856559	0.391689	NA
Mir205hg	0.263566	-1.17897	7.06295	-0.166923	0.867431	NA
4930503O07Rik	0	NA	NA	NA	NA	NA
Plxna2	31.8694	0.79053	0.682759	1.15785	0.246927	1
Cd34	1.04035	1.87668	2.58255	0.726677	0.467424	NA
Gm16897	0.331119	-0.653355	6.37523	-0.102483	0.918373	NA
A330023F24Rik	22.1257	-0.0402021	0.581599	-0.0691234	0.944891	1
Gm32250	6.19165	1.70868	1.29832	1.31607	0.188149	NA
Gm37027	0	NA	NA	NA	NA	NA
Cd46	21.6441	-0.227001	0.562863	-0.403296	0.68673	1
Cr1l	27.7715	-0.266257	0.547435	-0.486372	0.626704	1
Cr2	2.06877	0.273017	1.94553	0.14033	0.888399	NA
Fam171a1	26.3411	0.505225	0.674445	0.749097	0.453799	1
Nmt2	31.3758	-0.355412	0.435193	-0.816677	0.414113	1
Rpp38	4.89532	0.437161	1.45203	0.301068	0.763363	NA
Acbd7	41.0476	0.762916	0.757536	1.0071	0.313886	1
Olah	1.3641	1.63047	3.28383	0.496515	0.619531	NA
Gm37525	0.387633	0	7.06756	0	1	NA
Meig1	3.32846	0.775232	1.5289	0.507052	0.612118	NA
Dclre1c	22.132	-0.115683	0.524567	-0.22053	0.825458	1
Suv39h2	3.73524	-0.924454	1.30513	-0.708322	0.478745	NA
Gm13184	1.33213	-1.53861	2.06719	-0.744302	0.456694	NA
Hspa14	18.3873	-0.0715207	0.806783	-0.0886493	0.929361	1
Gm45902	2.37156	1.33783	2.42748	0.55112	0.581551	NA
Cdnf	0.847483	-0.813909	2.98798	-0.272394	0.785319	NA
Fam107b	67.1296	-0.0283736	0.435475	-0.0651557	0.94805	1
Gm13185	0	NA	NA	NA	NA	NA
Gm13180	0	NA	NA	NA	NA	NA
Gm13191	0	NA	NA	NA	NA	NA
Frmd4a	192.979	-0.793775	0.376039	-2.11088	0.0347823	1
Gm10862	0.0740216	0	7.06756	0	1	NA
Gm38085	0	NA	NA	NA	NA	NA
1700080N15Rik	0	NA	NA	NA	NA	NA
Gm13189	0	NA	NA	NA	NA	NA
Gm37814	0	NA	NA	NA	NA	NA
Gm37107	0.0368858	0	7.06756	0	1	NA
Gm38348	0	NA	NA	NA	NA	NA
Gm13187	1.22837	1.25559	2.86438	0.438348	0.661134	NA
Gm36988	6.09961	-1.35631	1.42092	-0.954531	0.339815	NA
Gm13175	0.1741	0	7.06756	0	1	NA
Gm13179	0.317655	1.61977	7.06222	0.229357	0.818591	NA
Prpf18	30.7771	0.252909	0.620409	0.407648	0.683532	1
Bend7	34.9247	0.116542	0.459225	0.25378	0.799665	1
Sephs1	20.7351	0.304305	0.716066	0.424968	0.67086	1
Phyh	8.93434	0.0112525	0.765323	0.0147029	0.988269	1
Ucma	2.088	1.64762	2.10773	0.781704	0.434389	NA
Mcm10	0.377475	-0.525166	6.11086	-0.0859398	0.931514	NA
Optn	4.97899	0.900035	1.11281	0.808796	0.418632	NA
4930551O13Rik	0.208682	1.79881	7.05415	0.255	0.798723	NA
Ccdc3	1.12362	-1.34892	2.51439	-0.53648	0.591627	NA
Camk1d	299.956	0.605528	0.8698	0.696169	0.486323	1
Cdc123	43.6558	-0.0581529	0.428087	-0.135843	0.891945	1
Nudt5	26.2687	0.362742	0.546616	0.663615	0.506937	1
Gm13199	0.251101	-1.33308	7.05589	-0.188932	0.850146	NA
Sec61a2	47.0252	-0.033053	0.384577	-0.0859463	0.931509	1
Gm13267	0.0355814	0	7.06756	0	1	NA
Dhtkd1	7.32372	1.03122	1.07174	0.962189	0.335955	NA
Upf2	133.973	-0.0133172	0.423133	-0.0314728	0.974892	1
Proser2	11.2298	-0.0475204	1.1147	-0.0426308	0.965996	1
Gm10857	0.298439	0	7.06756	0	1	NA
Echdc3	4.2964	-0.30654	1.17461	-0.260972	0.794114	NA
A230108P19Rik	0.992187	-2.22144	2.7604	-0.80475	0.420964	NA
Gm13383	0	NA	NA	NA	NA	NA
AL845275.1	0	NA	NA	NA	NA	NA
Usp6nl	56.0262	-0.464573	0.440383	-1.05493	0.291458	1
Gm13388	0.562997	-1.1814	4.97829	-0.237311	0.812416	NA
Gm13391	1.3841	-3.56928	3.00046	-1.18958	0.234213	NA
Celf2	961.037	-0.689403	0.242637	-2.8413	0.00449304	0.732285
Gm13389	0.237689	-1.17894	7.06295	-0.166919	0.867433	NA
Gm10855	0.813332	0.666603	2.94847	0.226085	0.821136	NA
Gm10115	6.16009	-0.198861	0.869345	-0.228748	0.819065	NA
Gm28641	0	NA	NA	NA	NA	NA
Gm13211	0.0355814	0	7.06756	0	1	NA
1700061F12Rik	0	NA	NA	NA	NA	NA
Gm13219	0.133685	0	7.06756	0	1	NA
Gm13218	0	NA	NA	NA	NA	NA
Gata3	332.42	0.636997	0.272817	2.33489	0.019549	1
Gm13256	4.44838	0.922391	1.29511	0.712208	0.476336	NA
4930412O13Rik	3.97901	1.16965	1.38001	0.847563	0.396681	NA
9230102O04Rik	12.74	0.507343	0.754353	0.672554	0.501231	1
Gm13262	7.33077	0.94903	0.877305	1.08176	0.279361	NA
Taf3	80.0687	0.423381	0.378546	1.11844	0.263379	1
Atp5c1	85.2051	0.237773	0.340508	0.698289	0.484997	1
Kin	21.993	0.482483	0.761707	0.633422	0.526458	1
Itih2	0.430961	1.62425	4.37436	0.371312	0.710405	NA
Itih5	261.256	2.43239	0.627295	3.87759	0.000105496	0.0641907
Gm13261	0.182531	-1.17894	7.06295	-0.166919	0.867434	NA
Sfmbt2	3.28294	0.404801	1.30507	0.310175	0.756428	NA
Gm13264	0	NA	NA	NA	NA	NA
Prkcq	76.5097	-0.819406	0.394294	-2.07816	0.0376948	1
Gm38171	0	NA	NA	NA	NA	NA
8030442B05Rik	0.0565887	1.61974	7.06222	0.229353	0.818594	NA
Gm13293	0.0368858	0	7.06756	0	1	NA
Gm13291	0	NA	NA	NA	NA	NA
Pfkfb3	6.00776	0.774292	1.05388	0.734709	0.462517	NA
Gm10851	0.291969	1.7969	6.75657	0.265949	0.790279	NA
Rbm17	31.7271	-0.03869	0.49302	-0.0784754	0.93745	1
Gm17490	0	NA	NA	NA	NA	NA
Il2ra	0.0759109	0	7.06756	0	1	NA
Il15ra	3.32691	-0.370615	1.34121	-0.276328	0.782296	NA
Fbh1	22.7405	-0.313086	0.557725	-0.561362	0.574551	1
Ankrd16	11.6438	-0.0358611	0.940383	-0.0381346	0.96958	1
Itga8	370.443	-0.0554548	0.480805	-0.115337	0.908178	1
E030013I19Rik	4.38063	0.624295	1.10849	0.563194	0.573303	NA
Mindy3	44.849	0.238292	0.471597	0.505287	0.613358	1
Gm37565	0	NA	NA	NA	NA	NA
Pter	8.00922	0.503956	1.18631	0.42481	0.670975	NA
C1ql3	1.23507	-0.393633	2.28417	-0.172331	0.863177	NA
Rsu1	47.128	0.492811	0.500556	0.984528	0.324856	1
Gm13270	6.18976	0.254168	1.01559	0.250266	0.802382	NA
Cubn	8.91262	1.71599	1.14575	1.49771	0.134209	1
Trdmt1	5.16819	1.17317	1.48854	0.788135	0.430618	NA
Vim	51.3076	0.235371	0.398069	0.591282	0.554332	1
St8sia6	0.12443	0	7.06756	0	1	NA
Gm37126	0	NA	NA	NA	NA	NA
Hacd1	30.9234	-0.178657	0.553775	-0.322616	0.746986	1
Stamos	0.479624	0	4.72984	0	1	NA
Stam	27.3391	-0.149416	0.638	-0.234194	0.814834	1
Tmem236	0.319662	0	7.06756	0	1	NA
Mrc1	0.461443	0	7.06756	0	1	NA
Slc39a12	0.0335793	0	7.06756	0	1	NA
Gm13266	0.0508374	0	7.06756	0	1	NA
Cacnb2	214.793	-0.441606	0.454554	-0.971514	0.331292	1
Gm10848	9.41959	0.794514	1.51354	0.524937	0.599627	1
Gm13269	24.1452	0.219894	1.16508	0.188737	0.850299	1
Nsun6	13.406	0.0469142	0.829919	0.0565286	0.954921	1
Arl5b	43.0737	-0.27025	0.422403	-0.639791	0.522308	1
Malrd1	1.03114	-1.25711	3.0833	-0.407714	0.683484	NA
Plxdc2	39.362	0.124856	0.621975	0.200741	0.840901	1
Gm13322	0	NA	NA	NA	NA	NA
Nebl	88.0776	-0.160774	0.477024	-0.337035	0.73609	1
Gm13324	0	NA	NA	NA	NA	NA
H2al2a	0	NA	NA	NA	NA	NA
A930004D18Rik	2.25115	-0.822101	1.87919	-0.437477	0.661766	NA
Gm13330	0.328884	0	7.06756	0	1	NA
Skida1	8.89628	-1.11511	0.986136	-1.13078	0.258146	1
1810059C17Rik	0.757452	1.25979	3.23426	0.389514	0.696896	NA
Mllt10	185.469	-0.147275	0.400549	-0.367683	0.713109	1
Dnajc1	128.771	-0.2367	0.414559	-0.570968	0.568021	1
Commd3	30.0565	0.301464	0.466169	0.646685	0.517836	1
Bmi1	7.49688	0.628147	1.2761	0.492241	0.622549	NA
Spag6	1.00369	-0.287697	2.60616	-0.110391	0.912099	NA
Gm20539	1.06728	0.948499	2.67163	0.355026	0.72257	NA
Carlr	0	NA	NA	NA	NA	NA
Pip4k2a	87.5472	-0.293179	0.418402	-0.700711	0.483483	1
4930426L09Rik	0.251927	0	7.06756	0	1	NA
Armc3	9.338	1.19171	1.49102	0.799259	0.42414	1
4930447M23Rik	0	NA	NA	NA	NA	NA
Msrb2	8.72371	-0.76921	0.982949	-0.782553	0.43389	1
Gm33940	0.144098	0	7.06756	0	1	NA
Gm13344	0.453008	1.79876	7.05415	0.254993	0.798729	NA
Ptf1aos	0	NA	NA	NA	NA	NA
Ptf1a	0	NA	NA	NA	NA	NA
1810010K12Rik	0	NA	NA	NA	NA	NA
4921504E06Rik	0.170407	0	7.06756	0	1	NA
Gm13348	0	NA	NA	NA	NA	NA
Otud1	2.88975	-0.341288	1.75761	-0.194178	0.846037	NA
Gm13346	0.442294	0	6.59639	0	1	NA
Etl4	221.161	-0.353477	0.314522	-1.12385	0.261075	1
Gm17171	0	NA	NA	NA	NA	NA
Gm13335	0	NA	NA	NA	NA	NA
Gm13362	2.03874	0.776162	2.10641	0.368475	0.712519	NA
Arhgap21	40.8152	-0.280794	0.408396	-0.687552	0.491735	1
Gm13380	0.0335793	0	7.06756	0	1	NA
Gm13375	0.665269	0	3.53766	0	1	NA
Gm13376	0.0491982	-1.17896	7.06295	-0.166921	0.867432	NA
Enkur	19.6862	0.646178	0.768433	0.840903	0.400402	1
Thnsl1	13.5882	0.840794	0.877887	0.957747	0.33819	1
Gm13327	0.174185	1.61973	7.06222	0.229352	0.818596	NA
Gpr158	4.40065	-0.524397	1.60641	-0.32644	0.744091	NA
Myo3a	493.3	-0.770961	1.80384	-0.4274	0.669088	1
Gad2	32.3533	1.66818	2.08874	0.798652	0.424492	1
1700092C17Rik	0	NA	NA	NA	NA	NA
Apbb1ip	1.02851	0	7.06756	0	1	NA
Pdss1	11.666	-1.22658	1.10634	-1.10869	0.267566	1
Abi1	54.8221	-0.108728	0.539052	-0.201703	0.840149	1
Acbd5	46.9852	-0.174219	0.44575	-0.390845	0.695912	1
Mastl	1.79822	1.29097	1.75122	0.737179	0.461014	NA
Yme1l1	73.64	-0.294729	0.482596	-0.610716	0.541388	1
4931423N10Rik	2.65174	0.226976	1.63823	0.138549	0.889806	NA
Nxph2	0	NA	NA	NA	NA	NA
Spopl	45.064	-0.102253	1.12955	-0.0905252	0.92787	1
Hnmt	0.0881	0	7.06756	0	1	NA
Tbpl2	0	NA	NA	NA	NA	NA
Il1f8	0	NA	NA	NA	NA	NA
Il1f9	0	NA	NA	NA	NA	NA
Il1f6	0	NA	NA	NA	NA	NA
Il1f5	0	NA	NA	NA	NA	NA
Il1f10	0	NA	NA	NA	NA	NA
Gm13411	0	NA	NA	NA	NA	NA
Il1rn	0	NA	NA	NA	NA	NA
Psd4	0	NA	NA	NA	NA	NA
Pax8	0	NA	NA	NA	NA	NA
Gm13415	0.0491982	-1.17896	7.06295	-0.166921	0.867432	NA
Gm13417	0.278958	0	7.06756	0	1	NA
Cacna1b	24.2705	0.231926	1.26288	0.183648	0.85429	1
Ehmt1	118.2	0.0981738	0.340056	0.288699	0.772812	1
Arrdc1	16.6787	0.425357	0.713612	0.596062	0.551134	1
Zmynd19	6.30093	-0.792551	1.27193	-0.62311	0.533212	NA
Dph7	7.88511	-0.106758	1.02108	-0.104554	0.916729	NA
Mrpl41	16.3551	-0.151394	0.673062	-0.224932	0.822032	1
Pnpla7	14.0504	0.249005	0.637151	0.390809	0.695938	1
Nsmf	16.3333	0.516857	0.723141	0.71474	0.47477	1
Entpd8	0.0964466	0	7.06756	0	1	NA
Noxa1	0.367281	1.61974	7.06222	0.229353	0.818594	NA
Gm13387	1.97025	-1.89073	1.93424	-0.977505	0.328319	NA
Nrarp	4.60563	-2.83921	1.30525	-2.17522	0.0296135	NA
Gm38287	0.288109	-2.22474	6.99356	-0.318112	0.7504	NA
Tor4a	0.438017	0.241031	5.87484	0.0410277	0.967274	NA
Nelfb	14.4827	0.104131	0.732726	0.142115	0.886989	1
Stpg3	0.245641	0	7.06756	0	1	NA
Fam166a	0.513268	-2.09592	5.61199	-0.373472	0.708797	NA
[truncated: 30,286 more rows]

## Sheet: tDC-CompE_vs_DC-CompE
gene	baseMean	log2FoldChange	lfcSE	stat	pvalue	padj
Xkr4	59.203	-0.499998	0.406225	-1.23084	0.218383	1
Gm1992	2.14866	-1.57648	2.05444	-0.767351	0.442873	NA
Gm19938	3.13786	-1.07031	1.55818	-0.686894	0.49215	NA
Gm37381	0.561173	-2.85611	4.69698	-0.608073	0.543139	NA
Rp1	0.0911668	0	7.0665	0	1	NA
Sox17	0	NA	NA	NA	NA	NA
Gm37587	0	NA	NA	NA	NA	NA
Gm37323	0.271219	-1.49456	7.04957	-0.212008	0.832101	NA
Mrpl15	14.4969	1.27389	0.661495	1.92577	0.0541328	0.684242
Lypla1	30.1369	-0.0311368	0.49932	-0.0623584	0.950277	1
Tcea1	49.0347	0.0956145	0.389471	0.245498	0.806071	1
Rgs20	11.9928	1.02606	0.931016	1.10208	0.270425	1
Gm16041	0	NA	NA	NA	NA	NA
Atp6v1h	43.9009	0.443855	0.502449	0.883382	0.37703	1
Oprk1	0.122876	0	7.0665	0	1	NA
Npbwr1	0	NA	NA	NA	NA	NA
Rb1cc1	90.9108	0.0415856	0.370542	0.112229	0.910642	1
4732440D04Rik	7.7787	-0.269269	0.869649	-0.309629	0.756843	NA
Alkal1	0	NA	NA	NA	NA	NA
St18	1.05011	0.38576	2.56033	0.150668	0.880238	NA
Pcmtd1	56.2926	-0.716739	0.542649	-1.32081	0.186563	1
Gm26901	6.10779	-1.26692	1.40319	-0.902882	0.366589	NA
Gm30414	0	NA	NA	NA	NA	NA
Sntg1	0.786335	1.55298	3.18151	0.488127	0.62546	NA
Rrs1	7.23273	0.597214	1.04591	0.570998	0.568001	NA
Adhfe1	1.37332	-1.34346	2.56731	-0.523295	0.600769	NA
2610203C22Rik	0.597889	0.151249	5.46851	0.0276581	0.977935	NA
Vxn	0.148674	0	7.0665	0	1	NA
Gm29520	0	NA	NA	NA	NA	NA
Mybl1	1.67315	0.409932	1.8789	0.218176	0.827292	NA
Vcpip1	32.9985	0.205326	0.560609	0.366256	0.714174	1
1700034P13Rik	0.789425	2.04748	2.92222	0.700658	0.483517	NA
Sgk3	13.0392	-0.259315	0.867521	-0.298915	0.765005	1
Mcmdc2	2.98466	1.3104	1.69454	0.773308	0.43934	NA
Snhg6	18.498	-0.0696082	0.555033	-0.125413	0.900197	1
Tcf24	0.196484	0	7.0665	0	1	NA
Ppp1r42	2.63824	0.179227	2.32107	0.0772172	0.938451	NA
Gm15818	0.0368858	0	7.0665	0	1	NA
Cops5	48.458	-0.0303672	0.363022	-0.0836512	0.933334	1
Cspp1	186.578	-0.26549	0.286514	-0.92662	0.354124	1
Arfgef1	161.875	-0.252336	0.43309	-0.582642	0.560135	1
Cpa6	104.174	0.715748	0.660793	1.08317	0.278735	1
Prex2	7.66842	-3.31105	1.77839	-1.86183	0.0626276	NA
A830018L16Rik	3.39539	2.09148	2.08466	1.00327	0.315731	NA
Gm17644	0	NA	NA	NA	NA	NA
Gm29663	0	NA	NA	NA	NA	NA
Sulf1	41.8737	-0.454012	0.790474	-0.574354	0.565728	1
Slco5a1	52.5042	1.17428	0.534799	2.19574	0.0281104	0.474976
Gm29283	0.0508374	0	7.0665	0	1	NA
Prdm14	0.0491982	0	7.0665	0	1	NA
Ncoa2	155.768	-0.196728	0.261178	-0.753231	0.451311	1
Gm29570	1.21903	0.131959	2.71381	0.0486249	0.961218	NA
Tram1	43.679	-0.576802	0.402587	-1.43274	0.151932	1
Lactb2	25.4509	0.0839589	0.763673	0.109941	0.912456	1
Xkr9	0.0691607	0	7.0665	0	1	NA
Eya1	681.366	0.403905	0.255345	1.5818	0.113695	1
Gm9947	0.140365	0	7.0665	0	1	NA
Msc	0.0508374	0	7.0665	0	1	NA
Trpa1	0.194843	2.33515	7.00634	0.333291	0.738915	NA
Kcnb2	195.744	-0.514718	0.559823	-0.91943	0.357871	1
Terf1	28.3981	-0.693593	0.577937	-1.20012	0.230094	1
Sbspon	1.32546	2.97153	2.67191	1.11214	0.266079	NA
4930444P10Rik	1.97995	-1.27785	3.1627	-0.404037	0.686185	NA
Rpl7	377.902	0.0802389	0.2744	0.292416	0.769969	1
Rdh10	23.798	-0.394138	0.659718	-0.597434	0.550218	1
Gm28095	0.750019	1.70882	3.97572	0.429814	0.667331	NA
Stau2	65.0818	-0.0357359	0.529519	-0.0674874	0.946194	1
Gm7568	0.417587	-2.33401	5.27018	-0.442872	0.657858	NA
Ube2w	95.7882	-0.00906376	0.370977	-0.0244321	0.980508	1
Eloc	36.616	-0.237956	0.458494	-0.518995	0.603764	1
D030040B21Rik	3.13488	0.0286533	1.84809	0.0155043	0.98763	NA
Tmem70	44.7305	0.608024	0.542986	1.11978	0.262808	1
Ly96	6.36847	-0.435776	1.3934	-0.312743	0.754476	NA
Gm28376	16.5978	-1.22902	0.978724	-1.25574	0.20921	1
Jph1	28.8993	-0.358561	0.497112	-0.721288	0.470732	1
Gm28783	0	NA	NA	NA	NA	NA
Gdap1	14.746	0	2.13574	0	1	1
Gm28784	0.229848	0	7.0665	0	1	NA
Pi15	0.544136	2.36113	3.99654	0.590794	0.554658	NA
Gm28154	5.87036	-0.963859	1.62612	-0.592734	0.553359	NA
Gm16070	46.8744	-1.79814	0.558165	-3.22152	0.00127514	0.047056
Crispld1	55.908	-1.3995	0.595924	-2.34846	0.0188515	0.36083
Gm28153	14.3152	-4.03825	1.53564	-2.62969	0.00854628	0.199543
Gm28756	0.110657	0	7.0665	0	1	NA
Crisp4	0.0701892	0	7.0665	0	1	NA
Defb18	0	NA	NA	NA	NA	NA
Defb41	0	NA	NA	NA	NA	NA
Gm15825	0	NA	NA	NA	NA	NA
Tfap2d	0.0671879	1.7685	7.04674	0.250968	0.801839	NA
Tfap2b	0	NA	NA	NA	NA	NA
Gm28340	0	NA	NA	NA	NA	NA
Pkhd1	0.194266	0	7.0665	0	1	NA
4930486I03Rik	0	NA	NA	NA	NA	NA
Gm28653	0.0403295	0	7.0665	0	1	NA
Il17a	0	NA	NA	NA	NA	NA
Il17f	0	NA	NA	NA	NA	NA
Mcm3	1.84943	0.73568	1.65343	0.444941	0.656362	NA
Gm28065	0	NA	NA	NA	NA	NA
6720483E21Rik	1.39114	-0.675174	2.62707	-0.257006	0.797174	NA
Paqr8	59.4482	0.558238	0.507466	1.10005	0.271311	1
Efhc1	17.2571	0.302753	0.850409	0.356008	0.721834	1
Tram2	47.7055	-0.688665	0.514209	-1.33927	0.180483	1
Gm28287	0.0876712	0	7.0665	0	1	NA
Tmem14a	5.20346	-0.423025	1.1613	-0.364267	0.715658	NA
Gsta3	1.66522	-3.40357	2.39103	-1.42348	0.154598	NA
Gm28836	0.50924	2.35186	4.59225	0.512136	0.608556	NA
Khdc1a	0	NA	NA	NA	NA	NA
Khdc1c	0	NA	NA	NA	NA	NA
Khdc1b	0	NA	NA	NA	NA	NA
Kcnq5	16.6614	1.03543	0.925514	1.11876	0.263241	1
Rims1	3.24795	-1.04176	1.57871	-0.659877	0.509332	NA
Gm29506	0.493956	0	5.80684	0	1	NA
4933415F23Rik	0	NA	NA	NA	NA	NA
Gm27028	0.0355814	0	7.0665	0	1	NA
Gm29107	0.791688	-2.17278	3.14851	-0.690098	0.490132	NA
Ogfrl1	5.53909	0.735223	1.12808	0.651749	0.514563	NA
Gm28822	0	NA	NA	NA	NA	NA
B3gat2	3.61091	-0.735165	1.42074	-0.517452	0.604841	NA
Smap1	52.12	-0.417784	0.458944	-0.910315	0.362657	1
Sdhaf4	12.5847	0.577454	0.645951	0.893959	0.371344	1
Fam135a	112.067	-0.205305	0.401991	-0.510721	0.609546	1
Col9a1	153.951	-0.187597	0.451975	-0.415061	0.678097	1
Col19a1	0.72677	-1.4286	3.58131	-0.398905	0.689963	NA
Lmbrd1	43.9068	-0.29135	0.597647	-0.487495	0.625908	1
Gm28237	0	NA	NA	NA	NA	NA
Gm29414	0	NA	NA	NA	NA	NA
Adgrb3	7.15293	-0.283269	1.24684	-0.227189	0.820277	NA
4931408C20Rik	0	NA	NA	NA	NA	NA
Gm5524	0	NA	NA	NA	NA	NA
Gm597	0	NA	NA	NA	NA	NA
Gm9898	0	NA	NA	NA	NA	NA
Phf3	109.81	0.0275389	0.390638	0.0704973	0.943798	1
Ptp4a1	3.45033	-0.247964	1.58725	-0.156222	0.875858	NA
Ptp4a1.1	0.226955	0	7.0665	0	1	NA
Gm5698	0	NA	NA	NA	NA	NA
4931428L18Rik	0.823796	0	4.723	0	1	NA
Gm28644	0	NA	NA	NA	NA	NA
Gm29128	0.153615	0	7.0665	0	1	NA
Lgsn	0	NA	NA	NA	NA	NA
Pih1d3	0	NA	NA	NA	NA	NA
Khdrbs2	100.908	0.18299	0.766938	0.238598	0.811417	1
Gm5415	0.181462	0	7.0665	0	1	NA
Gm37724	0.138132	0	7.0665	0	1	NA
Gm37591	0	NA	NA	NA	NA	NA
Prim2	9.06838	-0.784052	0.988813	-0.792922	0.427823	NA
Rab23	7.43733	0.265532	0.90785	0.292484	0.769916	NA
Bag2	41.4478	-0.610918	0.547104	-1.11664	0.264149	1
Zfp451	51.0227	0.212209	0.440124	0.482157	0.629694	1
Bend6	2.8638	1.03354	2.2402	0.461363	0.644538	NA
Dst	226.745	-0.111494	0.263288	-0.423467	0.671955	1
Gm26788	1.3089	-1.3482	2.51256	-0.536585	0.591554	NA
Gm37958	0	NA	NA	NA	NA	NA
Gm37233	1.29435	0.548218	2.1298	0.257403	0.796867	NA
Ccdc115	4.59037	-0.146672	1.27452	-0.11508	0.908382	NA
Gm28306	0	NA	NA	NA	NA	NA
Imp4	6.49359	1.21425	1.17471	1.03365	0.301297	NA
Ptpn18	3.36015	-3.32573	2.0763	-1.60176	0.109209	NA
Gm28417	0.166858	0	7.0665	0	1	NA
4930568A12Rik	0	NA	NA	NA	NA	NA
Prss39	0	NA	NA	NA	NA	NA
Cfc1	0	NA	NA	NA	NA	NA
Prss40	0	NA	NA	NA	NA	NA
1700101I19Rik	0	NA	NA	NA	NA	NA
Amer3	0	NA	NA	NA	NA	NA
Arhgef4	13.6337	-0.46873	0.868226	-0.539871	0.589286	1
Arhgef4.1	0	NA	NA	NA	NA	NA
Gm38336	0.482478	-2.33271	4.19314	-0.556316	0.577995	NA
Fam168b	55.6402	-0.0879951	0.415077	-0.211997	0.832109	1
Plekhb2	5.24462	-0.953089	1.24686	-0.764393	0.444633	NA
Gm37068	0	NA	NA	NA	NA	NA
Gm28415	0	NA	NA	NA	NA	NA
1110002O04Rik	0	NA	NA	NA	NA	NA
Gm37146	0	NA	NA	NA	NA	NA
Gm33222	0	NA	NA	NA	NA	NA
4930535G08Rik	0.0508374	0	7.0665	0	1	NA
Hs6st1	23.3806	-1.24597	0.674489	-1.84727	0.0647074	0.759882
Gm37335	0.0508374	0	7.0665	0	1	NA
Gm33280	1.03607	1.66113	3.08562	0.538345	0.590339	NA
Uggt1	65.7116	0.177931	0.473086	0.376106	0.706838	1
Neurl3	0.816691	-0.0450748	2.59353	-0.0173797	0.986134	NA
Arid5a	2.31999	-0.820462	2.03154	-0.403861	0.686315	NA
4930403P22Rik	1.06861	0.998607	2.82604	0.35336	0.723819	NA
Kansl3	21.1661	0.201844	0.536227	0.376414	0.706609	1
Fer1l5	3.24523	0.878763	1.74441	0.503759	0.614431	NA
Lman2l	22.5787	0.0401825	0.563079	0.0713621	0.94311	1
Cnnm4	4.55479	-0.291955	1.368	-0.213417	0.831001	NA
Cnnm3	10.2313	0.191836	0.959911	0.199848	0.841599	1
Gm38033	0.206022	2.33516	7.00633	0.333293	0.738913	NA
Ankrd23	2.85344	-2.67897	1.96599	-1.36266	0.17299	NA
Ankrd39	6.408	-1.09867	1.22449	-0.897247	0.369587	NA
Sema4c	11.265	-0.296713	1.13284	-0.26192	0.793383	1
D430040D24Rik	2.27375	-2.38644	1.98786	-1.20051	0.229943	NA
Fam178b	0.435914	0	5.91014	0	1	NA
Cox5b	33.9718	0.0705032	0.637697	0.110559	0.911966	1
Actr1b	12.1403	-0.0248043	0.782501	-0.0316988	0.974712	1
4933424G06Rik	0.488504	-2.33323	4.52303	-0.515854	0.605956	NA
Gm33533	0.114855	0	7.0665	0	1	NA
Zap70	0.0372626	0	7.0665	0	1	NA
Tmem131	82.7125	-0.254343	0.356216	-0.714012	0.47522	1
Gm38115	3.97532	-0.913644	1.43175	-0.638129	0.52339	NA
Vwa3b	8.8108	-1.33087	2.15192	-0.618454	0.536276	NA
Gm37020	0.0701892	0	7.0665	0	1	NA
Cnga3	0	NA	NA	NA	NA	NA
Inpp4a	13.7154	-0.0771669	0.652257	-0.118307	0.905824	1
4930439A04Rik	0	NA	NA	NA	NA	NA
Coa5	4.69964	0.292807	1.11097	0.26356	0.792119	NA
Unc50	25.6431	-0.378357	0.518882	-0.729177	0.465893	1
Mgat4a	10.5413	-1.17203	0.920469	-1.2733	0.202913	1
2010300C02Rik	59.5559	-2.5285	0.575117	-4.39649	1.10013e-05	0.00103022
4930556I23Rik	0.335815	0	5.78347	0	1	NA
Tsga10	16.4692	-0.491312	1.01363	-0.484704	0.627886	1
Gm26805	0.414491	1.76873	7.04673	0.251	0.801814	NA
Lipt1	1.42749	-3.32838	2.28732	-1.45514	0.14563	NA
Mitd1	13.0246	0.140396	0.698248	0.201069	0.840645	1
Mrpl30	29.9186	0.289317	0.594789	0.486418	0.626671	1
Lyg2	0.0335793	0	7.0665	0	1	NA
Gm15457	0	NA	NA	NA	NA	NA
Lyg1	0.0671879	1.7685	7.04674	0.250968	0.801839	NA
Txndc9	29.8601	-0.165937	0.555082	-0.298942	0.764984	1
Eif5b	74.1576	0.17587	0.349586	0.503082	0.614907	1
Rev1	83.5952	0.734276	0.366288	2.00464	0.0450016	0.62046
Gm37062	0	NA	NA	NA	NA	NA
Gm5099	0.300921	1.40904	6.97546	0.202	0.839917	NA
Aff3	126.329	0.221609	0.413653	0.535737	0.59214	1
Gm16150	1.63641	-1.44707	2.47498	-0.58468	0.558763	NA
Gm16151	0.276628	0	7.0665	0	1	NA
Gm16152	2.99633	0.821945	1.41389	0.581335	0.561015	NA
Lonrf2	7.88757	-0.260776	1.11897	-0.233051	0.815722	NA
Chst10	2.79619	-1.00686	1.9553	-0.514942	0.606594	NA
Gm37707	0	NA	NA	NA	NA	NA
Nms	0	NA	NA	NA	NA	NA
Pdcl3	20.2527	-0.715771	0.558977	-1.2805	0.200369	1
Gm37821	0.0491982	0	7.0665	0	1	NA
Npas2	2.12052	0.122647	1.87694	0.0653443	0.9479	NA
Rpl31	100.658	0.0470977	0.466155	0.101035	0.919523	1
Tbc1d8	17.3252	-0.302806	0.747634	-0.405018	0.685464	1
Cnot11	8.09265	0.361448	1.01907	0.354685	0.722826	NA
Gm15832	2.25222	-1.84351	2.07119	-0.890072	0.373427	NA
Rnf149	24.3081	0.368884	0.563671	0.654431	0.512834	1
Creg2	0.314329	-1.26306	7.05962	-0.178913	0.858006	NA
D930019O06Rik	0	NA	NA	NA	NA	NA
Rfx8	0.107728	0	7.0665	0	1	NA
Gm3646	0	NA	NA	NA	NA	NA
1700066B17Rik	0.212687	2.33519	7.00633	0.333297	0.73891	NA
Map4k4	105.228	0.575399	0.347376	1.65641	0.0976382	0.932378
Il1r2	0.0741484	0	7.0665	0	1	NA
Gm16894	0.182204	0	7.0665	0	1	NA
Il1r1	1.34495	-1.45594	2.30466	-0.631739	0.527557	NA
Il1rl2	0.428865	-1.47599	5.36405	-0.275162	0.783191	NA
Il1rl1	0	NA	NA	NA	NA	NA
Il18r1	0.0508374	0	7.0665	0	1	NA
Il18rap	0	NA	NA	NA	NA	NA
Gm35801	0.070123	0	7.0665	0	1	NA
Slc9a4	1.67342	-1.28059	2.97408	-0.430583	0.666772	NA
Slc9a2	15.4304	0.428669	1.09671	0.390867	0.695896	1
Gm37623	0.778647	0	4.3773	0	1	NA
Gm37915	0.347708	-1.26481	5.7343	-0.220568	0.825428	NA
Mfsd9	2.01635	0.205728	2.51655	0.0817497	0.934846	NA
Tmem182	0.0368858	0	7.0665	0	1	NA
4930448I06Rik	0	NA	NA	NA	NA	NA
Gm28634	0	NA	NA	NA	NA	NA
Gm29260	3.62636	-4.11521	1.90606	-2.15902	0.030849	NA
Gm9915	0	NA	NA	NA	NA	NA
Gm29664	0	NA	NA	NA	NA	NA
Gm28175	23.7601	-3.44806	1.20028	-2.87271	0.0040697	0.113965
Gm28140	0.173758	0	7.0665	0	1	NA
Pantr1	44.6171	-0.973795	0.523351	-1.86069	0.0627879	0.743973
Gm20646	28.3478	-0.762991	0.58718	-1.29942	0.193801	1
Pou3f3	51.7396	-0.479589	0.624762	-0.767635	0.442704	1
Pantr2	7.99939	0.475603	0.974397	0.4881	0.625479	NA
Dalir	0.230016	-1.26308	7.05962	-0.178916	0.858004	NA
Mrps9	39.023	0.206938	0.491196	0.421294	0.67354	1
Gpr45	12.1619	-1.35201	0.763403	-1.77104	0.0765547	0.81906
Tgfbrap1	17.5946	0.0500544	0.648385	0.0771986	0.938466	1
Gm28782	0	NA	NA	NA	NA	NA
8430432A02Rik	0.978781	-1.40328	3.07596	-0.45621	0.648239	NA
AI597479	5.95471	-0.682985	1.43719	-0.475224	0.634628	NA
Fhl2	58.7231	1.06439	0.712133	1.49465	0.135005	1
Gm29040	0.181622	0	7.0665	0	1	NA
Nck2	125.737	-0.0146064	0.300425	-0.0486191	0.961223	1
Ecrg4	95.7442	0.248392	0.67775	0.366495	0.713996	1
Gm29155	0.203653	0	7.0665	0	1	NA
Gm29157	0.0421123	0	7.0665	0	1	NA
Gm29156	0	NA	NA	NA	NA	NA
Uxs1	32.1691	-0.522249	0.49081	-1.06406	0.287303	1
Tpp2	64.5973	0.375386	0.494543	0.759056	0.447819	1
Mettl21c	1.07659	1.40722	2.87281	0.48984	0.624247	NA
Gm8251	0.512024	-1.26616	5.12045	-0.247275	0.804696	NA
Tex30	7.78642	0.531701	1.11572	0.476552	0.633681	NA
Poglut2	17.8485	0.261044	0.80286	0.325143	0.745073	1
Bivm	10.4512	0.168034	0.974573	0.172418	0.863109	1
Ercc5	24.3974	-0.302648	0.816946	-0.370463	0.711037	1
Mettl21e	0	NA	NA	NA	NA	NA
Gm28893	0	NA	NA	NA	NA	NA
Gulp1	87.6052	-0.485041	0.545229	-0.88961	0.373675	1
4930521E06Rik	0.226758	-1.49458	7.04957	-0.21201	0.832099	NA
Col3a1	46.1052	-0.698993	1.23348	-0.566682	0.57093	1
Col5a2	14.4443	-0.723274	0.935131	-0.773447	0.439258	1
Wdr75	23.7434	0.181474	0.574095	0.316104	0.751924	1
Gm5269	0	NA	NA	NA	NA	NA
Slc40a1	0.652715	-2.85779	3.79519	-0.753001	0.451449	NA
Dnah7b	7.4982	-0.842084	1.26343	-0.666508	0.505086	NA
Dnah7c	17.1504	0	2.1177	0	1	1
Slc39a10	56.3286	0.220091	0.415421	0.529803	0.596249	1
Gm28151	0.863083	2.36207	3.94984	0.598015	0.54983	NA
Gm28826	0	NA	NA	NA	NA	NA
C230029F24Rik	0	NA	NA	NA	NA	NA
4933411E06Rik	0.0508374	0	7.0665	0	1	NA
Gm29665	0	NA	NA	NA	NA	NA
Gm28321	0	NA	NA	NA	NA	NA
Tmeff2	22.9825	2.59996	0.923033	2.81675	0.00485115	0.130794
Gm28322	0	NA	NA	NA	NA	NA
Gm28319	0.0355814	0	7.0665	0	1	NA
Gm28320	0.404129	3.65012	6.74299	0.541321	0.588286	NA
Gm29325	0	NA	NA	NA	NA	NA
9330175M20Rik	1.09	-2.16032	2.59372	-0.832904	0.404899	NA
Cavin2	4.27886	-1.51795	1.6488	-0.920635	0.357241	NA
1700072G22Rik	0	NA	NA	NA	NA	NA
Nabp1	5.15965	-0.598042	1.26799	-0.471646	0.637179	NA
Gm17767	0.0508374	0	7.0665	0	1	NA
Gm28055	3.10304	-1.79337	1.96789	-0.911316	0.362129	NA
Myo1b	61.9322	-0.416032	0.473871	-0.877944	0.379974	1
Gm29453	0.871724	2.76067	3.44149	0.802172	0.422453	NA
Gm28323	0.549533	-1.47845	5.52683	-0.267505	0.78908	NA
Stat4	0.510861	-3.3351	5.4137	-0.616049	0.537862	NA
Gm31812	0.20086	0	7.0665	0	1	NA
Stat1	5.18069	-0.816961	1.41902	-0.575722	0.564803	NA
Gls	225.641	0.0924766	0.436793	0.211717	0.832328	1
Nab1	19.9587	0.708755	0.771142	0.919099	0.358044	1
Gm553	1.57007	-2.43982	2.42849	-1.00467	0.315058	NA
Gm28178	0.070123	0	7.0665	0	1	NA
Nemp2	8.77074	0.329621	1.03216	0.319352	0.74946	NA
Mfsd6	47.2338	-0.37721	0.517026	-0.729576	0.465649	1
Gm29670	0.500323	0	7.0665	0	1	NA
Inpp1	14.9458	0.25988	0.81822	0.317616	0.750776	1
Hibch	20.6303	0.0480685	0.923075	0.0520744	0.958469	1
1700019D03Rik	4.57865	0.0639112	1.4035	0.045537	0.963679	NA
Mstn	0	NA	NA	NA	NA	NA
1700019A02Rik	3.05303	0.170965	1.45586	0.117432	0.906518	NA
Pms1	14.0116	-1.0076	0.689545	-1.46125	0.143947	1
Gm28777	0.12679	0	7.0665	0	1	NA
Ormdl1	13.0419	0.221567	0.806409	0.274758	0.783502	1
Osgepl1	12.6894	-0.148934	1.0939	-0.136149	0.891704	1
Asnsd1	9.18401	-0.99614	1.01937	-0.977209	0.328466	NA
Asdurf	0	NA	NA	NA	NA	NA
Dnah7a	3.54792	-1.34763	2.3257	-0.57945	0.562286	NA
Stk17b	3.67592	0.709853	1.50796	0.470738	0.637828	NA
Hecw2	131.983	0.433846	0.348249	1.24579	0.212841	1
Ccdc150	1.05999	0.113073	2.71376	0.0416667	0.966764	NA
Gtf3c3	25.9193	-0.169153	0.570863	-0.29631	0.766993	1
Gm34066	0	NA	NA	NA	NA	NA
Pgap1	21.1659	-0.352708	0.684527	-0.515258	0.606373	1
Ankrd44	15.5658	-0.721294	0.71014	-1.01571	0.309769	1
4930444A19Rik	2.04637	0.315738	2.07796	0.151946	0.879229	NA
Sf3b1	132.983	-0.11664	0.405773	-0.28745	0.773768	1
Coq10b	34.1907	-0.216606	0.713615	-0.303534	0.761483	1
Hspd1	70.0962	0.357195	0.395162	0.90392	0.366038	1
Hspe1	55.6335	0.372987	0.660173	0.564984	0.572084	1
Mob4	57.3854	0.193839	0.379001	0.511448	0.609037	1
Rftn2	2.7175	-0.466729	1.47566	-0.316286	0.751786	NA
Gm10561	0.367066	1.76882	7.04673	0.251012	0.801805	NA
Mars2	2.93927	-1.35725	1.91184	-0.70992	0.477754	NA
Boll	0.274907	0	6.92132	0	1	NA
Plcl1	6.93109	0.370885	1.44163	0.257267	0.796973	NA
9130227L01Rik	0	NA	NA	NA	NA	NA
1700003I22Rik	0	NA	NA	NA	NA	NA
Gm28240	0	NA	NA	NA	NA	NA
Hsfy2	0	NA	NA	NA	NA	NA
Satb2	5.74937	-0.400676	1.20183	-0.333388	0.738841	NA
9130024F11Rik	0.320795	0	7.0665	0	1	NA
1700126A01Rik	0	NA	NA	NA	NA	NA
BC055402	0	NA	NA	NA	NA	NA
4930558J18Rik	0.0772153	0	7.0665	0	1	NA
1700066M21Rik	1.69173	-0.276339	1.82424	-0.151482	0.879596	NA
Tyw5	17.2151	0.133985	1.05968	0.126439	0.899385	1
Maip1	11.4861	0.629258	0.789006	0.797532	0.425142	1
Spats2l	74.4419	0.0229738	0.413788	0.0555208	0.955724	1
Gm17234	0.629951	-1.42764	3.55902	-0.401132	0.688323	NA
Kctd18	14.5673	-0.768259	0.72326	-1.06222	0.288137	1
Sgo2a	0.506065	-1.2694	4.21919	-0.300865	0.763518	NA
Aox1	2.45989	-3.32837	2.288	-1.45471	0.145751	NA
Aox3	0.814944	-1.43486	3.7349	-0.384176	0.700848	NA
Aox4	0.537233	0.791131	4.02572	0.196519	0.844204	NA
Gm15759	1.27416	-2.32698	2.69775	-0.862565	0.388376	NA
Aox2	1.59908	0.0230528	2.06832	0.0111457	0.991107	NA
Bzw1	76.2499	0.16663	0.408765	0.407642	0.683536	1
Clk1	108.257	-0.366691	0.408876	-0.896827	0.369811	1
Ppil3	19.9639	-0.766831	0.577427	-1.32801	0.184174	1
Nif3l1	15.2755	-0.522479	0.760919	-0.686642	0.492308	1
Orc2	21.8667	0.220953	0.517828	0.426693	0.669603	1
Gm15834	5.13023	-0.259175	1.12923	-0.229514	0.818469	NA
Fam126b	33.4308	-0.194235	0.540707	-0.359224	0.719427	1
Ndufb3	31.3445	-0.191828	0.479429	-0.400119	0.689069	1
Flacc1	0.0403295	0	7.0665	0	1	NA
Cflar	20.3264	-0.543365	0.590734	-0.919813	0.35767	1
Casp8	9.63946	-1.15881	1.04802	-1.10571	0.26885	1
Trak2	40.1737	0.344381	0.416287	0.827268	0.408085	1
Stradb	11.6734	0.0983337	0.759235	0.129517	0.896949	1
C2cd6	0.583725	0.961613	4.86562	0.197634	0.843331	NA
AC169382.1	0	NA	NA	NA	NA	NA
Gm29018	0.0691607	0	7.0665	0	1	NA
Tmem237	22.8329	0.362931	0.674878	0.537772	0.590734	1
G730003C15Rik	1.49215	0.272631	2.37737	0.114677	0.908701	NA
Mpp4	1.59628	-0.813443	2.52614	-0.322011	0.747445	NA
Gm29017	0.688565	2.76797	3.74921	0.738281	0.460344	NA
Als2	26.6657	-0.100501	0.555388	-0.180956	0.856402	1
Cdk15	21.4974	0.371225	1.03206	0.359693	0.719077	1
Gm29016	0.912	0	3.84163	0	1	NA
Fzd7	21.6012	1.59342	0.574486	2.77363	0.00554338	0.144462
Gm26813	1.00184	0.645212	2.78055	0.232045	0.816503	NA
Gm973	1.27841	-0.794701	2.80232	-0.283587	0.776727	NA
Gm28411	0.0508374	0	7.0665	0	1	NA
1700122D07Rik	0	NA	NA	NA	NA	NA
Sumo1	80.0783	-0.013617	0.531744	-0.0256082	0.97957	1
Nop58	38.5818	0.299745	0.423482	0.707811	0.479062	1
Bmpr2	86.3792	-0.0464501	0.453623	-0.102398	0.918441	1
Fam117b	52.2647	-0.750185	0.446309	-1.68086	0.0927892	0.907979
Ica1l	18.1295	0.691207	0.913983	0.756259	0.449494	1
Wdr12	29.9743	-0.0198722	0.568375	-0.0349632	0.972109	1
Carf	46.5814	0.0976778	0.5104	0.191375	0.848232	1
Nbeal1	149.892	-0.640448	0.462702	-1.38415	0.166312	1
Cyp20a1	20.301	-1.17671	0.687716	-1.71104	0.0870729	0.873638
Abi2	76.5125	0.170668	0.369979	0.46129	0.644591	1
Raph1	76.4844	-0.831581	0.484873	-1.71505	0.0863362	0.868499
Cd28	0.0403295	0	7.0665	0	1	NA
Gm11579	0	NA	NA	NA	NA	NA
2310016D23Rik	0	NA	NA	NA	NA	NA
Ctla4	0.0355814	0	7.0665	0	1	NA
Icos	1.04434	0	5.38379	0	1	NA
Gm28083	0	NA	NA	NA	NA	NA
Gm11587	0	NA	NA	NA	NA	NA
9530026F06Rik	0	NA	NA	NA	NA	NA
Gm11588	0	NA	NA	NA	NA	NA
Gm28449	0	NA	NA	NA	NA	NA
4930587A21Rik	0	NA	NA	NA	NA	NA
Pard3b	226.829	0.0302452	0.372564	0.0811812	0.935298	1
Pard3bos1	13.2086	0.0634644	0.98185	0.0646376	0.948463	1
Pard3bos2	0.161776	0	7.0665	0	1	NA
Pard3bos3	1.46962	-2.32694	2.69278	-0.864137	0.387512	NA
Gm29084	0	NA	NA	NA	NA	NA
Nrp2	34.3283	0.223883	0.81953	0.273184	0.784711	1
Gm29083	0.0740216	0	7.0665	0	1	NA
Gm4208	0	NA	NA	NA	NA	NA
Ino80d	58.6086	-0.0164264	0.389565	-0.042166	0.966366	1
Ino80dos	17.7552	0.131937	0.714422	0.184677	0.853483	1
Gm20342	17.311	-0.0260098	0.709575	-0.0366554	0.97076	1
Ndufs1	42.0739	0.607722	0.833515	0.729107	0.465936	1
Eef1b2	162.009	0.291993	0.286473	1.01927	0.308076	1
Gpr1	0.0983964	0	7.0665	0	1	NA
Platr12	0	NA	NA	NA	NA	NA
Gm11608	0	NA	NA	NA	NA	NA
Zdbf2	31.547	-0.426149	0.621622	-0.685543	0.493001	1
Adam23	4.66379	-0.464712	1.29293	-0.359424	0.719278	NA
Gm39653	2.92791	0	7.0665	0	1	NA
Dytn	57.5482	1.55992	2.04995	0.760955	0.446684	1
Mdh1b	0.898454	0	4.57771	0	1	NA
Fastkd2	6.44163	0.413501	1.03947	0.397798	0.690779	NA
4933402D24Rik	0.155288	1.76865	7.04673	0.250989	0.801823	NA
Gm13749	0	NA	NA	NA	NA	NA
Klf7	60.9347	-0.336279	0.44157	-0.761553	0.446327	1
Gm13748	1.31197	0.148478	2.55839	0.0580356	0.95372	NA
Gm28981	0.614588	2.37518	3.42402	0.693682	0.487882	NA
Creb1	79.3648	-0.129483	0.467039	-0.277242	0.781594	1
Mettl21a	10.3531	-0.276902	0.749815	-0.369294	0.711909	1
Gm28982	1.69645	-2.32308	2.32956	-0.997216	0.31866	NA
Gm29152	0	NA	NA	NA	NA	NA
2810408I11Rik	0.258819	-1.49454	7.04957	-0.212004	0.832104	NA
Ccnyl1	27.8794	-0.21034	0.556256	-0.378135	0.70533	1
Fzd5	1.20272	-0.807407	2.61192	-0.309124	0.757227	NA
Plekhm3	34.6409	-0.693576	0.512192	-1.35413	0.175694	1
Akr1cl	1.71798	-1.28919	2.56672	-0.502269	0.615478	NA
Cryge	0.37075	0	7.0665	0	1	NA
Crygd	0.0335793	0	7.0665	0	1	NA
Crygc	2.40716	1.57063	2.61219	0.601268	0.547661	NA
Crygb	0.166542	0	7.0665	0	1	NA
Cryga	1.26068	2.73733	2.85208	0.959766	0.337173	NA
D630023F18Rik	4.66662	1.65164	1.50273	1.09909	0.27173	NA
Idh1	21.0512	-1.14792	0.789624	-1.45375	0.146016	1
Pikfyve	52.2456	0.0583403	0.529487	0.110183	0.912264	1
Pth2r	1.8968	-3.80809	2.23917	-1.70067	0.089005	NA
Crygf	0	NA	NA	NA	NA	NA
Map2	84.5745	0.441066	0.740617	0.595539	0.551483	1
Gm10558	0.733415	0	3.80404	0	1	NA
Unc80	21.0038	0	2.1336	0	1	1
Rpe	38.0778	-0.0417039	0.562801	-0.0741007	0.94093	1
Kansl1l	148.142	0.0525057	0.369842	0.141968	0.887105	1
Acadl	23.0027	0.0647313	0.55286	0.117085	0.906793	1
Myl1	0.15529	0	7.0665	0	1	NA
Lancl1	24.9345	0.426655	0.5325	0.801229	0.422999	1
Cps1	0.108365	0	7.0665	0	1	NA
Gm15668	0	NA	NA	NA	NA	NA
Gm15669	0	NA	NA	NA	NA	NA
Gm15671	0	NA	NA	NA	NA	NA
Erbb4	712.189	-2.31669	0.939017	-2.46715	0.0136194	0.278104
Gm16076	0.111411	0	7.0665	0	1	NA
Gm28497	0	NA	NA	NA	NA	NA
Gm29113	0	NA	NA	NA	NA	NA
Gm29114	1.49151	1.01384	2.51449	0.4032	0.686801	NA
Ikzf2	39.566	-0.382705	0.765381	-0.500019	0.617061	1
Gm29112	0.45139	0	6.56825	0	1	NA
Gm28112	0.217034	0	7.0665	0	1	NA
Spag16	10.7581	2.28739	1.87019	1.22308	0.221298	1
Vwc2l	0.472163	0	7.0665	0	1	NA
Bard1	1.32536	-2.86275	2.74651	-1.04232	0.297261	NA
Abca12	0.0372626	0	7.0665	0	1	NA
Atic	16.4853	0.45131	0.785313	0.574688	0.565503	1
Fn1	41.8156	-0.0855983	0.843859	-0.101437	0.919204	1
Apol7d	1.10988	-1.40045	3.02795	-0.462508	0.643717	NA
Gm8883	0	NA	NA	NA	NA	NA
Gm28818	0	NA	NA	NA	NA	NA
4933417E11Rik	0	NA	NA	NA	NA	NA
4930556G22Rik	0	NA	NA	NA	NA	NA
Gm4319	0.0504086	0	7.0665	0	1	NA
Mreg	51.8412	2.56548	0.629552	4.07508	4.59986e-05	0.00339493
Pecr	25.4666	-0.778118	0.593466	-1.31114	0.18981	1
Tmem169	0.266077	-2.33487	6.91693	-0.337558	0.735696	NA
Xrcc5	75.248	-0.876963	0.432985	-2.02539	0.0428273	0.605611
March4	19.4303	-5.16768	1.53715	-3.36186	0.000774203	0.0327307
Smarcal1	10.4515	-0.609054	0.985435	-0.618056	0.536538	1
Gm39662	0.705845	2.34697	5.03814	0.465841	0.641329	NA
Ankar	0.282134	-1.26321	6.87318	-0.183789	0.854179	NA
Rpl37a	202.571	0.0280564	0.435734	0.0643889	0.948661	1
Igfbp2	57.8681	-0.120904	0.501872	-0.240907	0.809627	1
Igfbp5	786.269	-0.716146	0.488329	-1.46652	0.142505	1
1700027A15Rik	0.291022	2.07673	6.95159	0.298742	0.765137	NA
Tnp1	0	NA	NA	NA	NA	NA
Gm29185	0.397697	-1.26317	6.91662	-0.182629	0.855089	NA
Pinc	0	NA	NA	NA	NA	NA
D530049I02Rik	0	NA	NA	NA	NA	NA
C530043A13Rik	0	NA	NA	NA	NA	NA
Gm29186	0	NA	NA	NA	NA	NA
6030407O03Rik	2.24543	-2.87353	2.05552	-1.39796	0.162124	NA
Gm29183	0	NA	NA	NA	NA	NA
Tns1	61.5158	-0.407084	0.42434	-0.959335	0.33739	1
Rufy4	6.02152	-1.12121	1.07218	-1.04572	0.29569	NA
Cxcr2	0.120874	0	7.0665	0	1	NA
Cxcr1	0	NA	NA	NA	NA	NA
Arpc2	59.31	0.40326	0.385007	1.04741	0.29491	1
Gpbar1	0	NA	NA	NA	NA	NA
Aamp	21.7188	-0.193951	0.651199	-0.297837	0.765827	1
Gm28364	0	NA	NA	NA	NA	NA
Pnkd	30.3554	0.346563	0.55764	0.621482	0.534282	1
Tmbim1	26.6521	-0.247041	0.538056	-0.459135	0.646137	1
Gm29358	2.43674	0.00439417	2.02664	0.0021682	0.99827	NA
Catip	1.10768	0	4.65887	0	1	NA
Slc11a1	0.319156	0	7.0665	0	1	NA
Ctdsp1	3.03801	-0.0470856	1.52295	-0.0309174	0.975335	NA
Vil1	0.847332	-2.85957	3.27508	-0.873132	0.382591	NA
Usp37	80.5028	-0.19877	0.368373	-0.539589	0.58948	1
Cnot9	13.1281	-0.981319	0.781378	-1.25588	0.209158	1
Plcd4	35.3198	-1.0555	0.587409	-1.79687	0.072357	0.801264
Zfp142	10.6311	0.232746	0.93414	0.249155	0.803241	1
Bcs1l	4.48218	-0.23509	1.18755	-0.197962	0.843075	NA
Rnf25	28.4605	-0.0860782	0.561488	-0.153304	0.878159	1
Stk36	11.4546	1.11192	1.00039	1.11149	0.266356	1
Ttll4	20.986	0.288714	0.835867	0.345407	0.729789	1
Cyp27a1	0.743797	1.28851	3.02191	0.42639	0.669824	NA
Prkag3	0.124859	0	7.0665	0	1	NA
Wnt6	0.505328	-2.33258	4.1161	-0.566696	0.57092	NA
Gm29539	0	NA	NA	NA	NA	NA
Wnt10a	0.0964466	2.33509	7.00634	0.333283	0.738921	NA
Gm16582	0	NA	NA	NA	NA	NA
Cdk5r2	0.0355814	0	7.0665	0	1	NA
Fev	0	NA	NA	NA	NA	NA
Cryba2	0.191932	0	7.0665	0	1	NA
Cfap65	10.8587	0	2.20208	0	1	1
Gm15841	0.18621	0	7.0665	0	1	NA
Ihh	0	NA	NA	NA	NA	NA
Nhej1	5.27659	0.623153	1.10096	0.56601	0.571387	NA
Slc23a3	0.700895	1.69519	3.66758	0.462209	0.643932	NA
Cnppd1	10.0466	0.154835	0.967691	0.160004	0.872878	1
Retreg2	10.8305	0.222003	0.749033	0.296386	0.766936	1
Zfand2b	6.57461	0.844737	1.01513	0.832149	0.405325	NA
Abcb6	3.22324	-0.28072	1.55586	-0.180428	0.856817	NA
Atg9a	7.49003	-0.0453564	0.964111	-0.0470448	0.962478	NA
Ankzf1	5.02103	0.271377	1.20238	0.225701	0.821434	NA
Glb1l	6.50596	0.997086	1.06403	0.937088	0.348713	NA
Stk16	9.97451	0.101333	0.839439	0.120715	0.903917	1
Tuba4a	14.2134	0.00817128	0.927602	0.00880904	0.992971	1
A630095N17Rik	0.393488	1.76882	7.04673	0.251013	0.801804	NA
Dnajb2	25.873	-0.178146	0.676819	-0.263211	0.792388	1
Ptprn	1.29099	0	7.0665	0	1	NA
Gm28294	0.0827775	0	7.0665	0	1	NA
Resp18	0.13935	0	7.0665	0	1	NA
Gm28902	0	NA	NA	NA	NA	NA
Dnpep	10.7478	0.0402007	0.774857	0.0518815	0.958623	1
Des	2.09363	2.48041	1.94797	1.27333	0.2029	NA
Gm15179	0.442213	0.634173	5.04599	0.125679	0.899986	NA
Speg	17.8698	-0.302429	0.674818	-0.448163	0.654035	1
Gm15178	0.221995	1.76876	7.04673	0.251004	0.801811	NA
Gmppa	5.22307	-3.36595	1.74221	-1.932	0.0533598	NA
Asic4	3.44919	4.86076	2.16427	2.24591	0.0247097	NA
Chpf	8.38102	0.6547	0.92483	0.707914	0.478999	NA
Obsl1	9.81655	-0.939202	0.910022	-1.03207	0.302041	1
Tmem198	2.00757	2.37124	2.20246	1.07663	0.281644	NA
Inha	12.2912	-1.28887	0.912564	-1.41237	0.157842	1
Stk11ip	3.5919	-0.983304	1.75418	-0.560551	0.575104	NA
Slc4a3	5.87152	-0.453644	1.12679	-0.402597	0.687244	NA
Gm29065	0	NA	NA	NA	NA	NA
Gm29069	0	NA	NA	NA	NA	NA
Gm17751	0	NA	NA	NA	NA	NA
Gm816	0.0368858	0	7.0665	0	1	NA
Epha4	107.578	-0.222017	0.4019	-0.552419	0.580661	1
Gm28386	0.0335793	0	7.0665	0	1	NA
Gm28387	0	NA	NA	NA	NA	NA
Pax3	0.0355814	0	7.0665	0	1	NA
Sgpp2	42.9844	3.53966	0.611741	5.78621	7.19936e-09	2.02256e-06
Gm28410	2.43539	4.15961	2.26884	1.83336	0.0667486	NA
Farsb	27.5706	0.302745	0.628387	0.48178	0.629962	1
BC035947	0.225961	1.76869	7.04673	0.250994	0.801819	NA
Mogat1	15.9822	0.119267	2.04418	0.0583449	0.953474	1
5730419F03Rik	4.89062	1.55094	1.20575	1.28628	0.198344	NA
Gm29611	0.291065	0	7.0665	0	1	NA
Acsl3	151.142	-0.131031	0.394321	-0.332295	0.739667	1
Utp14b	20.568	0.0243045	0.847053	0.028693	0.977109	1
Gm29536	0.181226	2.33516	7.00633	0.333293	0.738913	NA
Kcne4	0	NA	NA	NA	NA	NA
Gm29187	0	NA	NA	NA	NA	NA
Scg2	0.388085	-0.160602	6.86358	-0.0233991	0.981332	NA
Ap1s3	10.821	-0.000868895	0.747578	-0.00116228	0.999073	1
Wdfy1	34.6966	-0.224909	0.740087	-0.303895	0.761208	1
Mrpl44	9.05303	-0.191288	1.03184	-0.185386	0.852927	NA
Serpine2	104.727	-0.35152	0.560708	-0.626921	0.530711	1
9830004L10Rik	0.383921	-2.33452	6.0499	-0.385878	0.699587	NA
Fam124b	6.83015	-1.68741	1.32315	-1.2753	0.202204	NA
2310015K22Rik	0	NA	NA	NA	NA	NA
Cul3	102.488	0.213127	0.498719	0.427349	0.669125	1
Gm29125	0	NA	NA	NA	NA	NA
1700016L21Rik	0.102769	1.76857	7.04673	0.250977	0.801832	NA
Gm45261	0	NA	NA	NA	NA	NA
Dock10	17.7807	-0.343223	1.04552	-0.328279	0.742701	1
Nyap2	0.207126	0	7.0665	0	1	NA
Irs1	8.652	0.318394	0.975886	0.326262	0.744226	NA
Gm9747	0.231152	0	7.0665	0	1	NA
Rhbdd1	17.9295	-0.229699	0.617502	-0.371981	0.709907	1
Gm28940	0.59249	-0.609504	3.43944	-0.17721	0.859343	NA
Col4a4	10.4628	-2.60536	1.28189	-2.03243	0.0421099	0.599241
Col4a3	2.58346	-5.26261	2.54647	-2.06663	0.0387691	NA
C430014B12Rik	0.498734	-2.33202	3.84596	-0.606355	0.544279	NA
Mff	49.4726	0.305822	0.599274	0.510322	0.609826	1
Gm28941	0.68232	-1.45563	4.37952	-0.332371	0.739609	NA
Tm4sf20	0.603416	-0.75054	3.66284	-0.204906	0.837645	NA
Gm47791	0	NA	NA	NA	NA	NA
Gm28942	0	NA	NA	NA	NA	NA
Agfg1	44.391	-0.0484541	0.561443	-0.0863028	0.931226	1
A030005L19Rik	0.203455	2.33516	7.00633	0.333293	0.738913	NA
A030014E15Rik	0	NA	NA	NA	NA	NA
Gm6217	0	NA	NA	NA	NA	NA
A030003K21Rik	0	NA	NA	NA	NA	NA
Gm7544	0.0508374	0	7.0665	0	1	NA
Gm47955	0	NA	NA	NA	NA	NA
Gm47959	0	NA	NA	NA	NA	NA
Slc19a3	0.562901	-1.26957	4.18223	-0.303564	0.76146	NA
Krtap28-10	0	NA	NA	NA	NA	NA
Gm47969	0	NA	NA	NA	NA	NA
A030005K14Rik	0	NA	NA	NA	NA	NA
Krtap28-13	0	NA	NA	NA	NA	NA
Ccl20	0	NA	NA	NA	NA	NA
Daw1	2.5258	-1.28281	2.84376	-0.451098	0.651919	NA
Sphkap	0.107601	0	7.0665	0	1	NA
4933436I20Rik	0.278247	0	6.90096	0	1	NA
Pid1	45.2835	0.894662	0.611142	1.46392	0.143216	1
Dner	7.39634	2.10288	1.07496	1.95623	0.0504379	NA
Trip12	202.117	0.0128911	0.467187	0.027593	0.977987	1
Fbxo36	22.8275	0.701099	0.57857	1.21178	0.225597	1
Slc16a14	0.566185	0.145221	4.02922	0.0360419	0.971249	NA
C130026I21Rik	0.0701892	0	7.0665	0	1	NA
A530032D15Rik	0	NA	NA	NA	NA	NA
Gm10553	0	NA	NA	NA	NA	NA
A530040E14Rik	0	NA	NA	NA	NA	NA
Gm16028	0.0508374	0	7.0665	0	1	NA
Gm16025	0	NA	NA	NA	NA	NA
Gm16092	0	NA	NA	NA	NA	NA
G530012D18Rik	0	NA	NA	NA	NA	NA
Sp110	0.0701892	0	7.0665	0	1	NA
Gm16094	0	NA	NA	NA	NA	NA
Sp140	2.43503	0.0390648	1.76996	0.022071	0.982391	NA
Gm10552	0	NA	NA	NA	NA	NA
Gm17017	0	NA	NA	NA	NA	NA
Sp100	0.141578	-2.13204	7.00371	-0.304416	0.760811	NA
A630001G21Rik	0.212683	-1.26309	7.05962	-0.178917	0.858003	NA
9930111H07Rik	0	NA	NA	NA	NA	NA
Cab39	40.567	0.17285	0.47688	0.36246	0.717008	1
Itm2c	41.8158	-0.464113	0.473931	-0.979285	0.327439	1
4933407L21Rik	0	NA	NA	NA	NA	NA
Gm28884	0.0335793	0	7.0665	0	1	NA
Gpr55	0.185514	0	7.0665	0	1	NA
Gm28100	0.119321	0	7.0665	0	1	NA
Spata3	0.0335793	0	7.0665	0	1	NA
2810459M11Rik	0.154911	1.76862	7.04673	0.250984	0.801826	NA
Psmd1	63.3858	0.00891136	0.327302	0.0272268	0.978279	1
Htr2b	5.24282	0.525682	1.34333	0.391328	0.695555	NA
Armc9	39.9387	-0.0983516	0.501567	-0.196089	0.844541	1
Gm16341	0.430573	1.76517	6.65937	0.265066	0.790958	NA
B3gnt7	2.89012	1.47894	1.65837	0.891808	0.372496	NA
Gm28626	0.137311	1.76858	7.04673	0.250978	0.801831	NA
Ncl	99.6844	-0.0577952	0.412784	-0.140013	0.88865	1
C130036L24Rik	2.34655	0.500536	1.72431	0.290283	0.7716	NA
Nmur1	0.559012	0.325055	4.32033	0.0752384	0.940025	NA
Tex44	0	NA	NA	NA	NA	NA
Ptma	246.208	0.0027879	0.297336	0.00937627	0.992519	1
Pde6d	31.6902	-0.506796	0.550353	-0.920855	0.357126	1
Cops7b	12.8155	0.102999	0.708624	0.14535	0.884434	1
Nppc	1.67036	-0.347418	1.97002	-0.176352	0.860017	NA
Dis3l2	52.4077	-0.547436	0.502624	-1.08916	0.276085	1
Gm29055	0.197703	0	7.0665	0	1	NA
Gm28375	10.926	-0.221894	1.01711	-0.21816	0.827304	1
Gm29371	0	NA	NA	NA	NA	NA
Alppl2	0	NA	NA	NA	NA	NA
Alpi	0	NA	NA	NA	NA	NA
Akp3	0	NA	NA	NA	NA	NA
Gm29374	1.93533	0	3.66174	0	1	NA
Ecel1	16.9825	-0.558789	1.33174	-0.419593	0.674783	1
Prss56	0.113177	0	7.0665	0	1	NA
Chrnd	0.678228	2.03008	4.24096	0.478683	0.632164	NA
Chrng	20.6112	1.80691	0.750268	2.40835	0.016025	0.316249
Eif4e2	27.741	0.815871	0.487947	1.67205	0.0945151	0.920218
Efhd1	94.0088	-1.21433	0.506129	-2.39925	0.0164286	0.322972
Efhd1os	0	NA	NA	NA	NA	NA
Gigyf2	129.937	0.0472484	0.456069	0.103599	0.917487	1
Kcnj13	18.435	0.0708286	0.938403	0.0754778	0.939835	1
Snorc	0	NA	NA	NA	NA	NA
Ngef	0.230646	0	7.0665	0	1	NA
Neu2	0.0368858	0	7.0665	0	1	NA
Inpp5d	0.446164	3.37777	5.81646	0.580726	0.561425	NA
Atg16l1	29.7105	0.20261	0.52251	0.387763	0.698192	1
Sag	10.9825	-1.27403	1.00313	-1.27005	0.204065	1
Dgkd	26.8237	0.227106	0.55569	0.408692	0.682765	1
Gm19582	0	NA	NA	NA	NA	NA
Usp40	36.4295	-0.195276	0.455174	-0.429015	0.667912	1
Ugt1a10	0	NA	NA	NA	NA	NA
Gm20528	0.328066	-1.4945	7.04957	-0.211999	0.832107	NA
Ugt1a9	0	NA	NA	NA	NA	NA
Ugt1a8	0	NA	NA	NA	NA	NA
Ugt1a7c	0	NA	NA	NA	NA	NA
Ugt1a6b	0	NA	NA	NA	NA	NA
Ugt1a6a	0	NA	NA	NA	NA	NA
Ugt1a5	0	NA	NA	NA	NA	NA
Ugt1a2	0	NA	NA	NA	NA	NA
Dnajb3	0.4893	0	4.21273	0	1	NA
Ugt1a1	0	NA	NA	NA	NA	NA
Mroh2a	0.443878	-0.717478	4.74521	-0.151201	0.879817	NA
Hjurp	21.8441	-1.02947	0.609356	-1.68943	0.0911367	0.898878
Trpm8	0.265171	0	7.0665	0	1	NA
4930453O03Rik	0	NA	NA	NA	NA	NA
Spp2	0.0740216	0	7.0665	0	1	NA
Gm29538	0.200801	0	7.0665	0	1	NA
Gm28888	0.0355814	0	7.0665	0	1	NA
Glrp1	0.123305	0	7.0665	0	1	NA
Gm19589	0	NA	NA	NA	NA	NA
Gm29336	0	NA	NA	NA	NA	NA
Arl4c	8.52845	0.46964	1.12391	0.417862	0.676048	NA
Platr5	0	NA	NA	NA	NA	NA
Gm29337	0	NA	NA	NA	NA	NA
1700067G17Rik	0	NA	NA	NA	NA	NA
Sh3bp4	35.9799	0.241408	0.451883	0.534227	0.593184	1
Gm28342	0	NA	NA	NA	NA	NA
C030007H22Rik	0	NA	NA	NA	NA	NA
Agap1	243.598	-0.155077	0.22555	-0.687549	0.491737	1
Gm28499	0	NA	NA	NA	NA	NA
4933400F21Rik	12.463	0.510257	0.801654	0.636505	0.524447	1
Gbx2	0.0671879	1.7685	7.04674	0.250968	0.801839	NA
D130058E05Rik	0	NA	NA	NA	NA	NA
Asb18	0.0508374	0	7.0665	0	1	NA
Iqca	1.77903	0.65649	2.11654	0.310171	0.756431	NA
4930434B07Rik	0.301867	0	7.0665	0	1	NA
Ackr3	45.2932	-0.0391558	0.680778	-0.0575162	0.954134	1
Gm28721	0	NA	NA	NA	NA	NA
Gm28723	0.313124	0	6.59982	0	1	NA
Gm28722	0	NA	NA	NA	NA	NA
Cops8	17.707	-0.359228	0.614963	-0.584145	0.559123	1
Gm9991	0	NA	NA	NA	NA	NA
Col6a3	10.3235	0.0601909	0.994398	0.06053	0.951734	1
Mlph	0.246105	1.70343	6.96358	0.244621	0.80675	NA
Prlh	0	NA	NA	NA	NA	NA
Rab17	0.328549	0	7.0665	0	1	NA
Gm28199	0	NA	NA	NA	NA	NA
Lrrfip1	68.2885	0.188123	0.412408	0.456156	0.648278	1
Rbm44	0.276708	0	7.0665	0	1	NA
Ramp1	1.12787	-0.0114935	2.38265	-0.00482382	0.996151	NA
Ube2f	28.4685	0.415896	0.60468	0.687795	0.491582	1
Scly	19.396	0.160102	0.671164	0.238544	0.811459	1
Gm17090	3.98047	-1.87195	1.80264	-1.03845	0.299061	NA
Espnl	43.0421	2.42226	1.60036	1.51357	0.130136	1
Klhl30	5.30132	0	3.34736	0	1	NA
Erfe	0.313262	0	7.0665	0	1	NA
Ilkap	25.3012	0.66508	0.551429	1.2061	0.227778	1
1700020N18Rik	0	NA	NA	NA	NA	NA
Hes6	48.9505	2.29834	0.46797	4.9113	9.04747e-07	0.000140704
Per2	8.17896	-0.612486	0.960028	-0.637987	0.523482	NA
Gm28382	0	NA	NA	NA	NA	NA
Traf3ip1	10.0101	0.834283	0.790362	1.05557	0.291164	1
Asb1	6.24487	0.508085	1.50911	0.336678	0.73636	NA
Gm28380	0	NA	NA	NA	NA	NA
Gm29100	0.0455846	-1.26322	7.05962	-0.178937	0.857988	NA
Twist2	3.22275	0.0314402	1.39912	0.0224713	0.982072	NA
Gm29101	0.197476	0.153697	7.02975	0.0218638	0.982557	NA
Hdac4	82.2088	0.567765	0.351215	1.61657	0.105971	0.970451
Gm29099	0	NA	NA	NA	NA	NA
Ndufa10	41.2178	0.247085	0.423021	0.584098	0.559155	1
Olfr1416	0.0403295	0	7.0665	0	1	NA
Olfr1415	0	NA	NA	NA	NA	NA
Olfr1414	0	NA	NA	NA	NA	NA
Olfr1413	0	NA	NA	NA	NA	NA
1700054K02Rik	0	NA	NA	NA	NA	NA
Olfr1412	0	NA	NA	NA	NA	NA
Olfr1411	0	NA	NA	NA	NA	NA
Olfr1410	0	NA	NA	NA	NA	NA
Olfr12	0	NA	NA	NA	NA	NA
Cops9	18.192	-0.186367	0.767192	-0.242921	0.808067	1
Otos	0.624709	0.0866733	4.27037	0.0202965	0.983807	NA
Gm29483	2.30432	-1.28759	2.62695	-0.490148	0.624029	NA
Gm29482	0	NA	NA	NA	NA	NA
Gm29481	0.634606	-2.15562	3.84095	-0.561221	0.574647	NA
Gpc1	43.5119	-0.576666	0.550588	-1.04736	0.294932	1
Gm29480	1.93327	-2.8703	2.18698	-1.31245	0.189369	NA
Ankmy1	7.85941	0.0951915	1.08446	0.0877776	0.930053	NA
Dusp28	1.62205	-2.32384	2.3875	-0.973336	0.330386	NA
5033417F24Rik	0.604317	0	4.81802	0	1	NA
Rnpepl1	10.6548	0.00740929	0.884438	0.00837739	0.993316	1
9430060I03Rik	5.65002	-0.396609	1.21504	-0.326415	0.74411	NA
Capn10	12.8558	1.27791	0.854469	1.49556	0.134767	1
Gpr35	3.05603	1.12637	1.79904	0.626096	0.531252	NA
Aqp12	0.0491982	0	7.0665	0	1	NA
Kif1a	37.351	-0.474345	0.52049	-0.911344	0.362114	1
Gm28086	0	NA	NA	NA	NA	NA
Agxt	0	NA	NA	NA	NA	NA
Mab21l4	0	NA	NA	NA	NA	NA
Crocc2	0.7491	-0.80116	2.70383	-0.296306	0.766996	NA
Sned1	58.1731	-0.537445	0.522314	-1.02897	0.303495	1
Mterf4	12.7009	-0.905143	0.739144	-1.22458	0.220733	1
Gm28535	1.15709	-1.45175	2.38596	-0.608456	0.542885	NA
Pask	3.01077	-0.777391	1.78008	-0.436717	0.662317	NA
Ppp1r7	11.4542	-0.584646	0.766134	-0.763112	0.445396	1
Ano7	0	NA	NA	NA	NA	NA
Hdlbp	79.5551	0.2239	0.367046	0.610004	0.541859	1
Sept2	5.33012	-0.205043	1.38815	-0.14771	0.882572	NA
Sept2.1	0	NA	NA	NA	NA	NA
Farp2	19.0408	-0.736567	0.927714	-0.793959	0.427219	1
Stk25	26.9722	0.259837	0.522927	0.49689	0.619267	1
Gm28536	0	NA	NA	NA	NA	NA
Bok	2.01179	0.23991	2.01694	0.118947	0.905317	NA
Thap4	8.63149	0.0610342	1.03763	0.0588206	0.953095	NA
Gm10550	1.831	1.01377	1.74811	0.579922	0.561967	NA
Atg4b	17.6371	-0.0323101	0.718653	-0.0449593	0.96414	1
Dtymk	18.7192	-0.341408	0.59491	-0.573882	0.566048	1
Ing5	7.98467	0.0800288	1.0481	0.0763561	0.939136	NA
D2hgdh	8.28855	0.743507	0.770395	0.965099	0.334495	NA
Gal3st2	0.0355814	0	7.0665	0	1	NA
Gal3st2b	0	NA	NA	NA	NA	NA
Gal3st2c	0	NA	NA	NA	NA	NA
Neu4	0	NA	NA	NA	NA	NA
Pdcd1	0	NA	NA	NA	NA	NA
4930440C22Rik	0	NA	NA	NA	NA	NA
Fam174a	20.2882	-0.399401	0.657547	-0.607412	0.543578	1
St8sia4	0.945411	-0.587562	2.69136	-0.218315	0.827184	NA
4930598F16Rik	0	NA	NA	NA	NA	NA
1700063A18Rik	0	NA	NA	NA	NA	NA
Gm29601	0	NA	NA	NA	NA	NA
4930533P14Rik	0	NA	NA	NA	NA	NA
Slco4c1	0.371093	0	7.0665	0	1	NA
Panct2	0.365087	0	7.0665	0	1	NA
Gm28901	0	NA	NA	NA	NA	NA
Slco6c1	0.0872944	0	7.0665	0	1	NA
D1Ertd622e	7.94104	-1.18456	0.964642	-1.22798	0.219456	NA
Ppip5k2	54.1968	-0.0269352	0.480639	-0.0560404	0.95531	1
Gin1	6.06379	-0.133623	1.26097	-0.105969	0.915607	NA
Pam	37.1932	-0.652772	0.580124	-1.12523	0.260493	1
B230216N24Rik	1.53055	-2.86689	2.37839	-1.20539	0.228052	NA
1810006J02Rik	0.0335793	0	7.0665	0	1	NA
Gm29461	0	NA	NA	NA	NA	NA
Slco6d1	0.398141	0	7.0665	0	1	NA
Gm7967	0	NA	NA	NA	NA	NA
Cntnap5b	1.08872	-0.930732	2.88295	-0.32284	0.746816	NA
Gm20268	0	NA	NA	NA	NA	NA
Gm28187	0	NA	NA	NA	NA	NA
Cdh20	5.64147	3.03974	1.98259	1.53321	0.125223	NA
Gm15699	0	NA	NA	NA	NA	NA
Gm29012	0	NA	NA	NA	NA	NA
Rnf152	4.68172	-2.15728	1.86383	-1.15745	0.24709	NA
Gm17634	0.33206	0	7.0665	0	1	NA
Gm28403	8.02285	-1.53512	1.03573	-1.48216	0.138298	NA
Pign	57.9261	-0.191939	0.512744	-0.374337	0.708153	1
Gm28404	1.11204	2.39666	2.89542	0.82774	0.407818	NA
Relch	85.1026	-0.138157	0.378172	-0.365329	0.714866	1
Tnfrsf11a	0.129783	0	7.0665	0	1	NA
Gm7160	3.88338	-3.62359	1.87357	-1.93406	0.0531059	NA
Zcchc2	25.4893	0.717475	0.614477	1.16762	0.24296	1
Gm20753	1.36857	-3.33091	2.64482	-1.25941	0.207881	NA
Phlpp1	284.396	-1.44725	0.440422	-3.28605	0.00101604	0.0409663
A530053M12Rik	0	NA	NA	NA	NA	NA
Bcl2	102.782	0.144809	0.426933	0.339185	0.73447	1
D630008O14Rik	1.07967	-2.96944	2.95349	-1.0054	0.314704	NA
Kdsr	61.1809	-0.089445	0.37758	-0.23689	0.812742	1
Vps4b	58.6785	0.100842	0.40355	0.249887	0.802674	1
Serpinb5	2.55515	0.8605	1.49873	0.574155	0.565863	NA
Serpinb12	0.0508374	0	7.0665	0	1	NA
Serpinb13	0	NA	NA	NA	NA	NA
Serpinb3a	0	NA	NA	NA	NA	NA
Serpinb3d	0	NA	NA	NA	NA	NA
Serpinb3b	0	NA	NA	NA	NA	NA
Serpinb3c	0	NA	NA	NA	NA	NA
Serpinb11	0.0368858	0	7.0665	0	1	NA
Gm15391	0	NA	NA	NA	NA	NA
Serpinb7	0	NA	NA	NA	NA	NA
Serpinb2	0	NA	NA	NA	NA	NA
Serpinb8	1.25162	-1.27136	3.86891	-0.328608	0.742452	NA
Gm15389	0	NA	NA	NA	NA	NA
D830032E09Rik	0.0368858	0	7.0665	0	1	NA
Cdh7	0.555509	0	7.05406	0	1	NA
Cdh19	8.04009	0.492849	1.11487	0.442069	0.658439	NA
Gm29088	0.189729	-1.26312	7.05962	-0.178922	0.857999	NA
Dsel	10.6875	0.49046	0.94368	0.519732	0.60325	1
Gm28189	0	NA	NA	NA	NA	NA
9330185C12Rik	0	NA	NA	NA	NA	NA
Cntnap5a	5.92248	0.845603	1.8819	0.449336	0.65319	NA
Gm19965	0	NA	NA	NA	NA	NA
Zfp813-ps	0	NA	NA	NA	NA	NA
Gm28363	0	NA	NA	NA	NA	NA
B020011L13Rik	0	NA	NA	NA	NA	NA
Gm28360	0	NA	NA	NA	NA	NA
Gm28168	0	NA	NA	NA	NA	NA
Gm7145	0	NA	NA	NA	NA	NA
Gm29106	0	NA	NA	NA	NA	NA
Tsn	68.0733	0.196603	0.346697	0.567075	0.570664	1
Nifk	12.818	0.402501	0.649643	0.619573	0.535539	1
Gm28867	0	NA	NA	NA	NA	NA
Clasp1	168.858	-0.329608	0.300339	-1.09745	0.272444	1
2900060B14Rik	1.71394	0.49407	2.06269	0.239528	0.810697	NA
Tfcp2l1	4.14196	-0.799006	1.223	-0.653315	0.513553	NA
Gli2	22.672	-0.635817	0.56029	-1.1348	0.256459	1
Gm26831	0.16657	2.33513	7.00634	0.333288	0.738917	NA
Gm29456	0	NA	NA	NA	NA	NA
Gm29455	0.137757	-1.49462	7.04957	-0.212015	0.832095	NA
Inhbb	0.098701	0	7.0665	0	1	NA
Ralb	6.97114	0.273587	0.89787	0.304707	0.760589	NA
Gm27184	0.37654	3.08756	6.06796	0.50883	0.610872	NA
Tmem185b	4.43379	0.150069	1.28013	0.117229	0.906678	NA
3830432H09Rik	0.0913105	0	7.0665	0	1	NA
Epb41l5	124.03	-0.472215	0.26294	-1.7959	0.0725103	0.801264
Ptpn4	107.899	0.0461392	0.44817	0.10295	0.918003	1
Gm28209	0	NA	NA	NA	NA	NA
Tmem177	2.66034	1.16179	1.59977	0.72622	0.467704	NA
Cfap221	0.931	-2.85837	3.5893	-0.796359	0.425823	NA
Sctr	0.0591667	0	7.0665	0	1	NA
Tmem37	3.91383	-3.05113	1.7593	-1.73429	0.0828674	NA
Dbi	97.1541	-0.655701	0.47868	-1.36981	0.170746	1
3110009E18Rik	4.32873	-1.07047	1.37734	-0.777198	0.437042	NA
Steap3	2.95699	0.583486	1.432	0.407461	0.683669	NA
C1ql2	0	NA	NA	NA	NA	NA
1700012E03Rik	0	NA	NA	NA	NA	NA
Marco	0	NA	NA	NA	NA	NA
En1	0	NA	NA	NA	NA	NA
2610027F03Rik	0.0491982	0	7.0665	0	1	NA
Gm29346	0	NA	NA	NA	NA	NA
Gm29345	0	NA	NA	NA	NA	NA
Gm29348	0	NA	NA	NA	NA	NA
Gm29347	0	NA	NA	NA	NA	NA
Celrr	2.54867	-4.88832	2.24284	-2.17952	0.0292929	NA
Gm29359	0	NA	NA	NA	NA	NA
Insig2	24.9117	-0.0670121	0.611994	-0.109498	0.912808	1
2210011K15Rik	0	NA	NA	NA	NA	NA
Ccdc93	16.8645	0.220331	0.672967	0.327402	0.743364	1
Gm15392	0	NA	NA	NA	NA	NA
Htr5b	0.0403295	0	7.0665	0	1	NA
Ddx18	19.7896	1.21867	0.564734	2.15796	0.0309308	0.502835
Gm28590	0	NA	NA	NA	NA	NA
Dpp10	115.116	3.35803	0.789727	4.25214	2.11738e-05	0.00173964
1700121L03Rik	0	NA	NA	NA	NA	NA
Actr3	95.6844	0.082958	0.367053	0.226011	0.821193	1
Gm28706	0	NA	NA	NA	NA	NA
Slc35f5	27.6193	0.189463	0.478014	0.396355	0.691843	1
Gpr39	0.136349	1.76864	7.04673	0.250987	0.801824	NA
Lypd1	2.0517	-0.548448	1.99612	-0.274758	0.783502	NA
Nckap5	946.624	-0.952535	0.486465	-1.95808	0.0502209	0.656718
4930599A14Rik	0.468096	-1.26377	6.43208	-0.196479	0.844236	NA
Mgat5	35.8705	-1.11375	0.506046	-2.20089	0.0277438	0.470079
Tmem163	1.86227	-4.61968	2.18443	-2.11483	0.0344448	NA
Acmsd	0.27548	2.33522	7.00633	0.333302	0.738906	NA
2900009J06Rik	3.79703	-0.168937	1.29772	-0.13018	0.896424	NA
Ccnt2	167.082	0.877877	0.371175	2.36513	0.0180236	0.350375
Map3k19	2.95361	1.08007	1.6395	0.658778	0.510038	NA
Rab3gap1	48.608	0.13188	0.46258	0.285096	0.77557	1
Zranb3	22.3578	0.303001	0.631609	0.479729	0.63142	1
Gm28800	0.41452	-1.47736	5.45444	-0.270855	0.786502	NA
R3hdm1	151.076	-0.0579379	0.382274	-0.151561	0.879533	1
Ubxn4	91.0643	0.0729248	0.323507	0.22542	0.821653	1
Lct	0.471879	0	4.35188	0	1	NA
Mcm6	7.4596	-0.497275	1.00988	-0.492411	0.622429	NA
Dars	42.4177	-0.195412	0.468373	-0.417215	0.676521	1
Cxcr4	4.215	0.428208	1.35221	0.316673	0.751492	NA
Gm26686	0	NA	NA	NA	NA	NA
Thsd7b	1033.86	3.17562	0.929619	3.41604	0.000635385	0.0278069
Gm16081	0	NA	NA	NA	NA	NA
Cd55b	0.682733	0	5.80603	0	1	NA
Gm15674	0.0372626	0	7.0665	0	1	NA
Gm15675	0.811785	0	4.5557	0	1	NA
Cd55	4.47926	0.505138	1.53642	0.328777	0.742324	NA
[truncated: 31,287 more rows]

## Sheet: tDC-CompE_vs_IHC-DMSO
gene	baseMean	log2FoldChange	lfcSE	stat	pvalue	padj
[truncated: 32,285 more rows]

[truncated: 1 more sheets: tDC-CompE_vs_OHC-DMSO]
