# Supplementary material for: Live imaging and multimodal profiling reveal transdifferentiation of a cochlear supporting cell subpopulation upon Notch inhibition
Source: Sci Adv. 2026 Jun 17;12(25):eaed3887. doi: 10.1126/sciadv.aed3887 (PMC13274614; doi:10.1126/sciadv.aed3887)
Supplement: Supplementary file 3 — Movies S1 to S3 [file sciadv.aed3887_movies_s1_to_s3.zip]

Archive with 3 entries (3 files):
- aed3887_movie_s1.mp4
- aed3887_movie_s2.mp4
- aed3887_movie_s3.mp4
